# Supplementary material for: Vaccination generates broadly cross-neutralizing antibodies to the HIV Env apex
Source: Nature. 2026 Apr 29;654(8119):777–85. doi: 10.1038/s41586-026-10429-3 (PMC13275315; doi:10.1038/s41586-026-10429-3)
Supplement: Supplementary file 4 — Source Data Fig. 1 [file 41586_2026_10429_MOESM4_ESM.xlsx]

## Sheet: Fig 1b
		BLI kinetic measurements of RHA1 antibodies with NFL Trimers
		mat RHA1 with Q23 NFL												iGL RHA1 with Q23 NFL														mat RHA1 with ZM233 NFL														iGL RHA1 with ZM233 NFL
		Experimental					Langmuir 1:1 model							Experimental						Langmuir 1:1 model								Experimental						Langmuir 1:1 model								Experimental
	Time(sec)	0.2mg/mL	0.1mg/mL	50ug/mL	25ug/mL	12.5ug/mL	0.2mg/mL Model	0.1mg/mL Model	50ug/mL Model	25ug/mL Model	12.5ug/mL Model		Time(sec)	0.4mg/mL	0.2mg/mL	0.1mg/mL	50ug/mL	25ug/mL	12.5ug/mL	0.4mg/mL Model	0.2mg/mL Model	0.1mg/mL Model	50ug/mL Model	25ug/mL Model	12.5ug/mL Model		Time(sec)	0.4mg/mL	0.2mg/mL	0.1mg/mL	50ug/mL	25ug/mL	12.5ug/mL	0.4mg/mL Model	0.2mg/mL Model	0.1mg/mL Model	50ug/mL Model	25ug/mL Model	12.5ug/mL Model		Time(sec)	0.4mg/mL	0.2mg/mL	0.1mg/mL	50ug/mL	25ug/mL	12.5ug/mL	6.25ug/mL
	0	0	0	0	0	0	0	0	0	0	0		0	0	0	0	0	0	0	0	0	0	0	0	0		0	0	0	0	0	0	0	0	0	0	0	0	0		0	0	0	0	0	0	0	0
	0.2	0.00390504	0.0020931	0.00112324	0.00027042	0.00113521	0.0130337	0.00592132	0.00301095	0.00125928	0.00041495		0.2	-0.0013233	0.00028718	-3.333e-05	8.579e-05	-0.0008091	0.00020477	0.0005186	0.00035742	0.00023369	0.00013607	6.277e-05	5.13e-06		0.2	0.00317378	0.00206427	0.00076452	0.00014124	0.00045491	0.00046019	0.00931997	0.00551548	0.00320539	0.00122269	0.00090232	0.00044053		0.2	-0.0010475	-0.0007048	-0.0003618	-0.0004598	-0.0004255	5.198e-05	-0.0002346
	0.4	0.00900459	0.00399382	0.00224064	0.00010808	0.0017904	0.0259147	0.0118079	0.00601306	0.00251673	0.00082958		0.4	-0.0029162	0.00061777	-0.0002039	-0.0004094	-0.0013771	1.069e-05	0.001037	0.00071471	0.0004673	0.00027209	0.00012553	1.026e-05		0.4	0.00786226	0.00379448	0.00169835	0.00046836	0.0008274	0.00086452	0.0185556	0.0109977	0.00639752	0.00244283	0.00180257	0.0008801		0.4	-0.002023	-0.0011859	-0.000693	-0.0008595	-0.0009699	0.00012188	0.00022011
	0.6	0.0154861	0.00656244	0.00393529	-0.0003222	0.00257209	0.0386449	0.0176601	0.00900635	0.00377235	0.00124391		0.6	-0.0036368	0.00178046	0.00055323	-5e-06	-0.0015546	0.00062153	0.0015552	0.00107188	0.00070084	0.00040808	0.00018826	1.538e-05		0.6	0.0133686	0.00693562	0.00288071	0.00072046	0.0016562	0.00120076	0.0277075	0.0164469	0.00957644	0.00366043	0.00270075	0.00131872		0.6	-0.0027263	-0.001766	-0.0006131	-0.000725	-0.0012558	1.493e-05	0.0003511
	0.8	0.0235345	0.0107243	0.00633247	0.00048015	0.00370428	0.051226	0.0234779	0.0119908	0.00502614	0.00165793		0.8	-0.0052466	0.00229122	0.0003989	-0.000522	-0.0022204	0.0004955	0.00207319	0.00142893	0.0009343	0.00054402	0.00025098	2.051e-05		0.8	0.0200808	0.0103312	0.00452185	0.00164438	0.00223992	0.00159364	0.0367765	0.0218632	0.0127422	0.00487549	0.00359686	0.00175639		0.8	-0.0034891	-0.001843	-0.0004176	-0.0009933	-0.0014337	2.977e-05	0.00059852
	1	0.032522	0.0154575	0.00900411	0.00173162	0.00465043	0.0636597	0.0292617	0.0149666	0.0062781	0.00207163		1	-0.0068055	0.002416	-0.0004134	-0.0012739	-0.0026661	-0.0001001	0.00259097	0.00178586	0.00116769	0.00067992	0.00031367	2.563e-05		1	0.0276287	0.0142717	0.00643436	0.00274594	0.00335337	0.00225573	0.0457635	0.0272468	0.0158949	0.00608802	0.00449091	0.00219311		1	-0.0038705	-0.0023514	-0.0002966	-0.0010581	-0.0017381	5.85e-05	0.00106244
	1.2	0.0423967	0.0203318	0.0118519	0.0025732	0.00583805	0.0759478	0.0350115	0.0179335	0.00752824	0.00248502		1.2	-0.0074851	0.00325649	-0.0005353	-0.0020604	-0.0031486	-0.0002706	0.00310855	0.00214266	0.00140101	0.00081578	0.00037635	3.075e-05		1.2	0.0358951	0.0189467	0.0084737	0.00348624	0.00397696	0.00243326	0.054669	0.032598	0.0190345	0.00729803	0.0053829	0.00262888		1.2	-0.0044223	-0.001851	1.996e-05	-0.001052	-0.002005	0.00051948	0.00207264
	1.4	0.0535197	0.0252804	0.0141397	0.0034951	0.00635624	0.088092	0.0407277	0.0208918	0.00877656	0.00289811		1.4	-0.0081524	0.00321308	-0.0011592	-0.0024772	-0.0035885	-0.0010173	0.00362593	0.00249934	0.00163425	0.0009516	0.00043901	3.587e-05		1.4	0.0452748	0.0242743	0.0115919	0.00452061	0.00537135	0.0028417	0.0634939	0.0379169	0.0221611	0.00850552	0.00627285	0.0030637		1.4	-0.0048289	-0.0016636	0.00041068	-0.0013301	-0.0024309	0.0008502	0.00192287
	1.6	0.0659814	0.0314378	0.0175134	0.00523349	0.00660961	0.100094	0.0464104	0.0238414	0.0100231	0.00331088		1.6	-0.0088941	0.00321157	-0.002056	-0.0030163	-0.0041277	-0.0015061	0.0041431	0.0028559	0.00186741	0.00108738	0.00050165	4.099e-05		1.6	0.0553589	0.029618	0.0147835	0.00564789	0.00641288	0.00322041	0.0722389	0.0432037	0.0252748	0.00971049	0.00716074	0.00349759		1.6	-0.0049581	-0.0017678	0.00036922	-0.001475	-0.0029151	0.00109435	0.00261974
	1.8	0.0787647	0.0370076	0.0207335	0.00639011	0.0065183	0.111955	0.0520597	0.0267823	0.0112677	0.00372335		1.8	-0.0086601	0.00383488	-0.00186	-0.0033339	-0.0041315	-0.0014624	0.00466007	0.00321233	0.0021005	0.00122311	0.00056427	4.611e-05		1.8	0.0656972	0.0353052	0.0176161	0.00670215	0.00753363	0.00323449	0.0809047	0.0484587	0.0283756	0.0109129	0.0080466	0.00393053		1.8	-0.0054658	-0.0020772	-7.252e-05	-0.0017915	-0.0035195	0.00120557	0.00274611
	2	0.0916611	0.0423591	0.0235472	0.00797134	0.0063683	0.123678	0.057676	0.0297146	0.0125106	0.0041355		2	-0.008712	0.00393619	-0.0024003	-0.0033779	-0.0045917	-0.0017473	0.00517683	0.00356864	0.00233352	0.0013588	0.00062688	5.123e-05		2	0.0766975	0.041305	0.0211183	0.00767329	0.00861109	0.00349636	0.0894921	0.053682	0.0314636	0.0121129	0.00893042	0.00436254		2	-0.0059738	-0.0024037	-0.0004024	-0.0020979	-0.0041375	0.00083222	0.00272454
	2.2	0.104537	0.0487349	0.0264543	0.00973764	0.005949	0.135263	0.0632594	0.0326382	0.0137517	0.00454735		2.2	-0.0086278	0.00336944	-0.0033674	-0.0042969	-0.0046808	-0.0023151	0.00569339	0.00392483	0.00256646	0.00149446	0.00068946	5.634e-05		2.2	0.0873949	0.0471346	0.0241085	0.00846505	0.00951108	0.00317711	0.0980016	0.0588738	0.0345389	0.0133104	0.0098122	0.00479361		2.2	-0.0060572	-0.0020235	-0.0007458	-0.0023268	-0.003906	0.00050137	0.00253786
	2.4	0.117115	0.0546901	0.0297453	0.0112735	0.00609066	0.146712	0.06881	0.0355533	0.0149909	0.00495888		2.4	-0.0078031	0.0041667	-0.0035282	-0.0041091	-0.0052375	-0.0027836	0.00620974	0.0042809	0.00279933	0.00163007	0.00075203	6.145e-05		2.4	0.0982004	0.0535482	0.0265703	0.00926605	0.0103245	0.00286509	0.106434	0.0640342	0.0376013	0.0145053	0.010692	0.00522374		2.4	-0.0061239	-0.0020863	-4.558e-05	-0.0015763	-0.003354	0.00085756	0.0032972
	2.6	0.129673	0.0611801	0.0327187	0.0127466	0.00620243	0.158028	0.0743281	0.0384598	0.0162284	0.00537011		2.6	-0.0076642	0.00395474	-0.0041362	-0.0046544	-0.0058787	-0.0038141	0.00672589	0.00463684	0.00303213	0.00176564	0.00081457	6.656e-05		2.6	0.108939	0.0596484	0.0304699	0.0107727	0.0115762	0.00342314	0.11479	0.0691636	0.0406511	0.0156978	0.0115697	0.00565294		2.6	-0.0066015	-0.0023392	-0.0002434	-0.0020382	-0.0032834	0.00114425	0.00302739
	2.8	0.141898	0.0677784	0.0361124	0.0145252	0.00623837	0.169211	0.0798139	0.0413577	0.017464	0.00578103		2.8	-0.0073936	0.00396494	-0.0050192	-0.0050221	-0.0064806	-0.0039808	0.00724184	0.00499266	0.00326485	0.00190116	0.0008771	7.167e-05		2.8	0.119856	0.0661532	0.0334521	0.0118393	0.0125351	0.00382543	0.123071	0.074262	0.0436883	0.0168878	0.0124454	0.00608121		2.8	-0.0065933	-0.0026195	-0.0007827	-0.0020309	-0.003115	0.00118852	0.00261877
	3	0.154076	0.0754328	0.039692	0.0164127	0.00655284	0.180263	0.0852675	0.0442472	0.0186979	0.00619164		3	-0.0064525	0.00447981	-0.0051163	-0.0043771	-0.0066254	-0.0036346	0.00775758	0.00534836	0.00349749	0.00203665	0.00093961	7.678e-05		3	0.129858	0.0711752	0.0359292	0.0123801	0.0128246	0.00371019	0.131276	0.0793297	0.046713	0.0180753	0.0133191	0.00650855		3	-0.0064988	-0.002677	-0.0002389	-0.0013149	-0.002826	0.00105485	0.00301591
	3.2	0.167033	0.0826062	0.0434773	0.0181483	0.00777471	0.191185	0.0906892	0.0471281	0.0199299	0.00660195		3.2	-0.0055241	0.00533024	-0.0049272	-0.0034169	-0.0069457	-0.0033808	0.00827312	0.00570394	0.00373007	0.00217209	0.0010021	8.189e-05		3.2	0.140279	0.0766867	0.0389408	0.0132598	0.013411	0.00339952	0.139407	0.0843668	0.0497251	0.0192603	0.0141908	0.00693497		3.2	-0.0072817	-0.0033159	-0.000524	-0.0012344	-0.0030929	0.00041436	0.00267995
	3.4	0.179137	0.0889769	0.046537	0.0196519	0.00782185	0.20198	0.0960791	0.0500006	0.0211602	0.00701194		3.4	-0.0047484	0.00523534	-0.0053485	-0.0029997	-0.0065657	-0.0027476	0.00878846	0.00605939	0.00396256	0.0023075	0.00106457	8.699e-05		3.4	0.151116	0.0828594	0.0418616	0.0151887	0.0139884	0.00409812	0.147465	0.0893735	0.0527247	0.0204429	0.0150605	0.00736046		3.4	-0.0069334	-0.0029398	-0.0006216	-0.0011667	-0.0028248	0.00039533	0.00252731
	3.6	0.191327	0.0955004	0.0503262	0.0208707	0.00801169	0.212648	0.101437	0.0528647	0.0223886	0.00742163		3.6	-0.0039685	0.00585334	-0.0047267	-0.0023887	-0.0057987	-0.0020162	0.00930359	0.00641472	0.00419499	0.00244286	0.00112703	9.21e-05		3.6	0.16204	0.0885974	0.0445437	0.0164003	0.0151736	0.00444749	0.15545	0.0943501	0.055712	0.021623	0.0159282	0.00778502		3.6	-0.0065224	-0.0024685	-0.000558	-0.0007087	-0.0026956	0.00025934	0.00210951
	3.8	0.203012	0.101237	0.0534785	0.0212495	0.00824533	0.223191	0.106764	0.0557203	0.0236153	0.00783101		3.8	-0.002791	0.00613896	-0.0034197	-0.0020666	-0.0056118	-0.0017226	0.00981852	0.00676993	0.00442734	0.00257818	0.00118946	9.72e-05		3.8	0.171638	0.0942168	0.0474194	0.0179056	0.0159299	0.00456613	0.163362	0.0992966	0.0586868	0.0228007	0.0167939	0.00820867		3.8	-0.0071007	-0.0033461	-0.0011861	0.00015879	-0.0026888	-0.0001599	0.00189279
	4	0.214073	0.107212	0.0567838	0.0220255	0.00857814	0.233611	0.11206	0.0585675	0.0248402	0.00824009		4	-0.0012383	0.00760802	-0.0020615	-0.0009843	-0.0047861	-9.854e-05	0.0103332	0.00712502	0.00465961	0.00271346	0.00125188	0.0001023		4	0.181232	0.0991424	0.0503597	0.0186377	0.0162685	0.00458638	0.171202	0.104213	0.0616494	0.0239759	0.0176576	0.0086314		4	-0.0079475	-0.0040529	-0.002468	-0.0004491	-0.0034242	-0.0009606	0.00099041
	4.2	0.225208	0.114088	0.0602556	0.0232583	0.0091236	0.243908	0.117325	0.0614064	0.0260633	0.00864885		4.2	-0.0005953	0.00813492	-0.0021612	-0.0003199	-0.0042666	0.00076621	0.0108478	0.00747998	0.00489182	0.00284869	0.00131428	0.0001074		4.2	0.189997	0.103931	0.0529168	0.0189684	0.0163219	0.00458089	0.178972	0.1091	0.0645997	0.0251486	0.0185193	0.00905321		4.2	-0.0083749	-0.0043175	-0.0029779	-0.0008687	-0.0034192	-0.0010595	0.00038232
	4.4	0.235692	0.119808	0.0633731	0.0233158	0.00939022	0.254085	0.122559	0.064237	0.0272846	0.00905731		4.4	0.00070046	0.00880815	-0.0015553	-0.0003604	-0.0034738	0.00126363	0.0113621	0.00783483	0.00512394	0.00298389	0.00137665	0.0001125		4.4	0.199587	0.10812	0.0552652	0.0200884	0.0166095	0.00470458	0.186671	0.113958	0.0675378	0.0263189	0.019379	0.00947411		4.4	-0.007919	-0.0040667	-0.0030991	4.351e-05	-0.0027497	-0.000593	0.00092494
	4.6	0.24658	0.126376	0.0674216	0.0242721	0.0104634	0.264143	0.127762	0.0670592	0.0285042	0.00946547		4.6	0.00214804	0.00943022	-0.0005514	0.00022596	-0.0027831	0.00191696	0.0118762	0.00818955	0.005356	0.00311904	0.00143901	0.00011759		4.6	0.208673	0.113556	0.0584141	0.0210857	0.0171644	0.00479588	0.194301	0.118786	0.0704638	0.0274868	0.0202368	0.00989409		4.6	-0.0082193	-0.0041064	-0.0028868	0.00023112	-0.002603	-0.0008079	0.00039048
	4.8	0.257788	0.133907	0.0713582	0.0266768	0.0118858	0.274083	0.132935	0.0698731	0.029722	0.00987332		4.8	0.00292179	0.00953315	-0.0007033	-0.0001271	-0.0023763	0.00176731	0.0123901	0.00854414	0.00558798	0.00325416	0.00150135	0.00012269		4.8	0.217919	0.118558	0.061575	0.0225911	0.0180097	0.00496148	0.201861	0.123585	0.0733776	0.0286523	0.0210926	0.0103132		4.8	-0.0086404	-0.0038464	-0.0030016	0.0002198	-0.002953	-0.0010532	0.00033932
	5	0.268505	0.140462	0.0752363	0.0282354	0.0131208	0.283907	0.138077	0.0726788	0.0309379	0.0102809		5	0.00388146	0.00922285	-0.0011629	-0.0008196	-0.0021742	0.00145886	0.0129038	0.00889862	0.00581988	0.00338923	0.00156368	0.00012778		5	0.226261	0.124052	0.064493	0.0235935	0.0191094	0.00509667	0.209353	0.128356	0.0762794	0.0298153	0.0219464	0.0107313		5	-0.0085661	-0.0035958	-0.0027211	0.0001117	-0.0033274	-0.0008711	0.00044724
	5.2	0.278727	0.146572	0.0782187	0.0289042	0.0145819	0.293615	0.143189	0.0754762	0.0321522	0.0106881		5.2	0.00517885	0.00957576	-0.0004464	-0.0010281	-0.0016367	0.00145849	0.0134173	0.00925297	0.00605171	0.00352426	0.00162598	0.00013287		5.2	0.234664	0.129781	0.0678945	0.0243043	0.0197169	0.00483061	0.216778	0.133097	0.0791692	0.0309758	0.0227983	0.0111486		5.2	-0.0087709	-0.0026807	-0.0024541	-0.0004176	-0.0037827	-0.0004326	0.00084551
	5.4	0.289836	0.152448	0.0811815	0.0305298	0.0157404	0.30321	0.148271	0.0782654	0.0333646	0.011095		5.4	0.00563438	0.00886376	-0.0007962	-0.0011744	-0.0016241	0.00033357	0.0139306	0.00960721	0.00628347	0.00365925	0.00168827	0.00013796		5.4	0.243835	0.135617	0.0716035	0.0257193	0.0209379	0.0050095	0.224134	0.13781	0.082047	0.032134	0.0236482	0.0115649		5.4	-0.0091175	-0.0024199	-0.0015553	-0.0006843	-0.0039731	-0.0002215	0.00094515
	5.6	0.30028	0.158785	0.0844868	0.0321917	0.0161851	0.312693	0.153324	0.0810464	0.0345753	0.0115017		5.6	0.00610426	0.00908431	-0.0006606	-0.0016061	-0.0016101	0.00027202	0.0144437	0.00996132	0.00651516	0.00379419	0.00175053	0.00014305		5.6	0.252621	0.141702	0.0747325	0.0267973	0.0215543	0.00568877	0.231425	0.142495	0.0849129	0.0332898	0.0244961	0.0119804		5.6	-0.0091301	-0.0032029	-0.0019504	-0.0008624	-0.0040413	-0.0003905	0.00120722
	5.8	0.309871	0.164064	0.0874052	0.0330551	0.0172339	0.322064	0.158347	0.0838192	0.0357842	0.011908		5.8	0.00664156	0.00954865	-0.0006022	-0.0020565	-0.001672	-0.000107	0.0149566	0.0103153	0.00674677	0.0039291	0.00181278	0.00014814		5.8	0.260782	0.14745	0.077787	0.0275296	0.0224745	0.0053131	0.238649	0.147151	0.0877669	0.0344431	0.0253421	0.012395		5.8	-0.0096622	-0.0032791	-0.0020091	-0.0012635	-0.0041416	-0.0003854	0.00088253
	6	0.319415	0.169203	0.0897386	0.0344569	0.0179124	0.331326	0.16334	0.0865839	0.0369914	0.012314		6	0.00676662	0.00940339	-0.0010632	-0.0025352	-0.0021503	-0.0014262	0.0154693	0.0106692	0.0069783	0.00406396	0.00187501	0.00015323		6	0.269229	0.153592	0.0809456	0.0285509	0.0233366	0.00588611	0.245808	0.151779	0.0906092	0.0355941	0.0261861	0.0128086		6	-0.0103361	-0.0035936	-0.0014287	-0.00204	-0.00395	-0.0007737	0.00063586
	6.2	0.329273	0.175381	0.0922943	0.0362481	0.018132	0.340479	0.168304	0.0893405	0.0381968	0.0127197		6.2	0.00654571	0.00889563	-0.0012662	-0.0035727	-0.0024327	-0.003095	0.0159818	0.0110229	0.00720976	0.00419879	0.00193722	0.00015831		6.2	0.277096	0.159567	0.0835037	0.0294498	0.0243724	0.00598768	0.252902	0.156379	0.0934397	0.0367426	0.0270283	0.0132213		6.2	-0.0103961	-0.0034124	-0.0008163	-0.0021653	-0.0031747	-0.0006173	6.601e-05
	6.4	0.338838	0.181149	0.0947816	0.0378296	0.0179832	0.349525	0.17324	0.0920889	0.0394005	0.0131251		6.4	0.00616991	0.00835793	-0.0021526	-0.0049128	-0.0033247	-0.0044947	0.0164941	0.0113765	0.00744115	0.00433357	0.00199941	0.00016339		6.4	0.284347	0.164348	0.085961	0.0299049	0.0245947	0.00639882	0.259932	0.160952	0.0962584	0.0378888	0.0278684	0.0136332		6.4	-0.0102419	-0.0034511	-0.0003129	-0.0021265	-0.0030988	-0.0006792	0.00022147
	6.6	0.348775	0.186403	0.0978066	0.0391974	0.0181672	0.358465	0.178146	0.0948293	0.0406024	0.0135302		6.6	0.00631668	0.00835248	-0.0024842	-0.0054992	-0.0040659	-0.0053459	0.0170062	0.01173	0.00767247	0.00446831	0.00206158	0.00016847		6.6	0.291787	0.16972	0.0893625	0.0307025	0.0254626	0.00688528	0.266898	0.165497	0.0990656	0.0390326	0.0287067	0.0140442		6.6	-0.0107917	-0.0041416	-0.0005116	-0.002661	-0.0031986	-0.0012167	-0.0002717
	6.8	0.358912	0.193052	0.100896	0.0414974	0.0186441	0.3673	0.183023	0.0975617	0.0418025	0.013935		6.8	0.0061312	0.00804687	-0.0036534	-0.0059776	-0.0054037	-0.0068852	0.0175181	0.0120834	0.00790371	0.00460301	0.00212374	0.00017355		6.8	0.299548	0.17556	0.0917836	0.0321525	0.0261236	0.0071868	0.273801	0.170014	0.101861	0.0401739	0.029543	0.0144543		6.8	-0.0107234	-0.0044929	-0.0003866	-0.0025741	-0.0031288	-0.001258	-0.0010222
	7	0.368993	0.199614	0.10481	0.0432143	0.0183435	0.376032	0.187872	0.100286	0.0430009	0.0143395		7	0.00630981	0.00807719	-0.0043249	-0.0063868	-0.005993	-0.0078353	0.0180298	0.0124367	0.00813488	0.00473767	0.00218587	0.00017863		7	0.306368	0.180015	0.0940672	0.0334633	0.0265399	0.00744122	0.280641	0.174504	0.104645	0.041313	0.0303774	0.0148634		7	-0.0101432	-0.0046052	-0.0001472	-0.0027582	-0.0033248	-0.0010712	-0.0009279
	7.2	0.379242	0.204864	0.108265	0.0445511	0.0190661	0.384662	0.192693	0.103002	0.0441976	0.0147437		7.2	0.00662238	0.00826109	-0.0041805	-0.0069432	-0.0067298	-0.0085345	0.0185412	0.0127898	0.00836597	0.00487229	0.00224799	0.00018371		7.2	0.313075	0.184858	0.0966719	0.035346	0.0277011	0.00791252	0.28742	0.178968	0.107417	0.0424496	0.0312098	0.0152717		7.2	-0.0100328	-0.0049284	-0.000964	-0.0032239	-0.003987	-0.0014219	-0.0014521
	7.4	0.388209	0.210207	0.111204	0.0457807	0.0187558	0.39319	0.197485	0.105711	0.0453925	0.0151476		7.4	0.00694196	0.00873712	-0.0035523	-0.0070458	-0.0066313	-0.0086503	0.0190525	0.0131428	0.00859699	0.00500686	0.00231009	0.00018878		7.4	0.320463	0.190316	0.0996842	0.0373955	0.0286134	0.00894287	0.294137	0.183404	0.110178	0.0435839	0.0320404	0.0156792		7.4	-0.0097561	-0.0046274	-0.0008264	-0.003567	-0.0037218	-0.0016085	-0.0018855
	7.6	0.397125	0.216238	0.114624	0.0473533	0.0189099	0.401619	0.202249	0.108411	0.0465856	0.0155512		7.6	0.00753264	0.00932082	-0.0027587	-0.006627	-0.0062876	-0.0083898	0.0195636	0.0134957	0.00882794	0.0051414	0.00237217	0.00019386		7.6	0.327382	0.195073	0.102605	0.0386757	0.0298079	0.00915499	0.300794	0.187813	0.112928	0.0447158	0.032869	0.0160857		7.6	-0.0088189	-0.0040451	-0.0006498	-0.0031863	-0.0038472	-0.0011508	-0.001984
	7.8	0.405347	0.220738	0.117692	0.0485078	0.0187883	0.409949	0.206985	0.111103	0.0477771	0.0159544		7.8	0.00820544	0.0100496	-0.0023096	-0.0061408	-0.0064431	-0.0081959	0.0200745	0.0138485	0.00905881	0.00527589	0.00243423	0.00019893		7.8	0.333422	0.199422	0.105097	0.040071	0.0305476	0.00918504	0.30739	0.192196	0.115666	0.0458453	0.0336958	0.0164913		7.8	-0.0088248	-0.004444	-0.0008583	-0.0029376	-0.0040955	-0.0012468	-0.0015356
	8	0.413338	0.226104	0.121052	0.050154	0.0192003	0.418181	0.211694	0.113788	0.0489668	0.0163574		8	0.00914128	0.01166	-0.0014265	-0.0047968	-0.0061887	-0.0068411	0.0205851	0.0142011	0.00928961	0.00541035	0.00249627	0.000204		8	0.3405	0.203422	0.107983	0.0415401	0.0312077	0.00985321	0.313926	0.196553	0.118393	0.0469726	0.0345206	0.0168961		8	-0.009374	-0.0047825	-0.0014958	-0.0036062	-0.0047127	-0.0016764	-0.0021116
	8.2	0.421893	0.231878	0.124733	0.0514965	0.0196286	0.426317	0.216374	0.116465	0.0501547	0.0167601		8.2	0.0100086	0.0114341	-0.0015202	-0.0039657	-0.0056069	-0.0065992	0.0210956	0.0145537	0.00952033	0.00554476	0.0025583	0.00020907		8.2	0.347676	0.207605	0.110934	0.0431689	0.0325957	0.0108199	0.320403	0.200883	0.121108	0.0480974	0.0353436	0.0173		8.2	-0.0090041	-0.0043197	-0.0012859	-0.0029235	-0.0039861	-0.0004819	-0.0017169
	8.4	0.429532	0.237524	0.127948	0.052604	0.0200295	0.434358	0.221028	0.119133	0.051341	0.0171625		8.4	0.0113767	0.0121267	-0.0002517	-0.003288	-0.0051014	-0.0057067	0.0216059	0.0149061	0.00975099	0.00567913	0.0026203	0.00021413		8.4	0.3539	0.211584	0.113545	0.0445012	0.0331519	0.0106523	0.326822	0.205187	0.123813	0.0492199	0.0361646	0.017703		8.4	-0.0077882	-0.0034437	-0.0008613	-0.001426	-0.0028059	0.00059478	-0.0004904
	8.6	0.43815	0.243148	0.13139	0.0544556	0.0211715	0.442304	0.225654	0.121794	0.0525255	0.0175646		8.6	0.0125028	0.0131178	0.00098326	-0.0020216	-0.0044902	-0.0046861	0.0221159	0.0152584	0.00998156	0.00581346	0.00268229	0.0002192		8.6	0.360392	0.215966	0.116636	0.045263	0.0339147	0.0105515	0.333182	0.209466	0.126506	0.0503401	0.0369838	0.0181052		8.6	-0.0078528	-0.0028779	-0.0006982	-0.0007875	-0.0029922	0.00011186	8.582e-05
	8.8	0.445993	0.249133	0.134147	0.0564665	0.0220915	0.450158	0.230253	0.124447	0.0537083	0.0179663		8.8	0.0147943	0.0144042	0.00275843	-0.0001678	-0.0029043	-0.0035699	0.0226258	0.0156105	0.0102121	0.00594774	0.00274426	0.00022426		8.8	0.366519	0.220629	0.119506	0.046073	0.0351411	0.0106646	0.339485	0.213718	0.129188	0.0514579	0.0378011	0.0185064		8.8	-0.0070567	-0.0020301	-0.0005178	0.00033231	-0.0028205	0.00016838	0.00079915
	9	0.453686	0.255009	0.13687	0.058177	0.0232202	0.457919	0.234825	0.127093	0.0548893	0.0183678		9	0.0157098	0.0147345	0.00292924	0.00019987	-0.0025642	-0.0029914	0.0231355	0.0159626	0.0104425	0.00608199	0.00280621	0.00022933		9	0.372692	0.225104	0.122445	0.0469983	0.03613	0.0106608	0.345731	0.217945	0.131859	0.0525734	0.0386164	0.0189068		9	-0.0066402	-0.0017424	-0.000471	0.00054703	-0.0030048	0.00038897	0.00139157
	9.2	0.460397	0.260082	0.139505	0.0588875	0.0239381	0.46559	0.239371	0.12973	0.0560687	0.018769		9.2	0.0168707	0.015833	0.00432963	0.00152185	-0.001279	-0.0019136	0.0236449	0.0163145	0.0106729	0.0062162	0.00286814	0.00023439		9.2	0.379224	0.229517	0.125696	0.0478266	0.0366761	0.0110719	0.35192	0.222146	0.134518	0.0536866	0.03943	0.0193064		9.2	-0.0058779	-0.0008275	0.00018938	0.00173592	-0.0023204	0.00094935	0.00310052
	9.4	0.467685	0.26464	0.141918	0.060018	0.0248117	0.473171	0.243889	0.13236	0.0572463	0.0191698		9.4	0.0180787	0.0161388	0.00493007	0.00213871	-0.0009484	-0.001261	0.0241542	0.0166663	0.0109031	0.00635036	0.00293005	0.00023945		9.4	0.386498	0.234576	0.129089	0.0490191	0.037679	0.0121661	0.358053	0.226322	0.137167	0.0547975	0.0402416	0.019705		9.4	-0.005972	-2.007e-05	0.00070283	0.00279878	-0.0019067	0.00110712	0.00370458
	9.6	0.47494	0.270539	0.144371	0.0610639	0.0253002	0.480663	0.248382	0.134982	0.0584222	0.0195704		9.6	0.019274	0.0172093	0.0053091	0.00258673	-0.0001927	-0.0003788	0.0246633	0.017018	0.0111334	0.00648449	0.00299195	0.00024451		9.6	0.393253	0.239725	0.13267	0.0498807	0.038354	0.0134026	0.364131	0.230473	0.139805	0.055906	0.0410514	0.0201028		9.6	-0.0051524	2.663e-05	0.00036662	0.0032921	-0.0014379	0.00139188	0.00330043
	9.8	0.482516	0.276185	0.147668	0.0625625	0.0267793	0.488067	0.252847	0.137597	0.0595964	0.0199707		9.8	0.0206317	0.0180471	0.0055752	0.0028114	-0.0001199	8.116e-05	0.0251721	0.0173695	0.0113635	0.00661857	0.00305382	0.00024956		9.8	0.399094	0.244026	0.135692	0.0505449	0.0389523	0.0133383	0.370153	0.234598	0.142432	0.0570123	0.0418593	0.0204998		9.8	-0.0048782	0.00070301	0.00073962	0.00382369	-0.001293	0.00156955	0.00352911
	10	0.490376	0.280781	0.150045	0.0636299	0.0276535	0.495384	0.257287	0.140203	0.0607689	0.0203707		10	0.0219102	0.0186922	0.00649729	0.00323156	0.00017308	-2.661e-05	0.0256808	0.017721	0.0115936	0.00675261	0.00311568	0.00025462		10	0.405069	0.248811	0.138453	0.051136	0.0397463	0.0137756	0.376121	0.238699	0.145048	0.0581162	0.0426654	0.0208958		10	-0.0049795	0.0009317	0.00177494	0.00393612	-0.0011409	0.00157285	0.0033875
	10.2	0.497612	0.28589	0.152317	0.0651909	0.0278083	0.502616	0.261701	0.142802	0.0619397	0.0207703		10.2	0.0211354	0.0182882	0.00576838	0.00268854	-0.0006694	-0.0009543	0.0261892	0.0180723	0.0118236	0.00688661	0.00317752	0.00025967		10.2	0.410637	0.253022	0.140986	0.0513862	0.0403748	0.0136468	0.382035	0.242775	0.147653	0.0592179	0.0434696	0.0212911		10.2	-0.0047154	0.00120367	0.00202039	0.00429969	-0.0012513	0.00160943	0.00279319
	10.4	0.504398	0.290388	0.155279	0.0661002	0.0277698	0.509763	0.266089	0.145394	0.0631087	0.0211697		10.4	0.0211998	0.0184834	0.00478921	0.00171483	-0.000926	-0.0010664	0.0266975	0.0184235	0.0120535	0.00702057	0.00323934	0.00026473		10.4	0.415628	0.256149	0.143558	0.051213	0.0401909	0.0133847	0.387895	0.246827	0.150248	0.0603172	0.044272	0.0216854		10.4	-0.004014	0.00160018	0.00237839	0.00498886	-0.0014461	0.00153615	0.00310946
	10.6	0.511781	0.294914	0.158425	0.0676383	0.0280725	0.516826	0.270451	0.147977	0.0642761	0.0215688		10.6	0.0222807	0.0192772	0.00494642	0.00219891	-0.0015049	-0.0011079	0.0272055	0.0187746	0.0122833	0.00715449	0.00330114	0.00026978		10.6	0.421125	0.26033	0.146444	0.0518369	0.0408949	0.0135208	0.393703	0.250854	0.152831	0.0614143	0.0450725	0.0220789		10.6	-0.0034152	0.0015671	0.00327605	0.00537799	-0.0013754	0.00171249	0.00311666
	10.8	0.518894	0.300476	0.160896	0.0691857	0.0282978	0.523807	0.274787	0.150554	0.0654418	0.0219675		10.8	0.0225594	0.0191119	0.00417845	0.00131791	-0.0023926	-0.0027417	0.0277134	0.0191255	0.0125131	0.00728837	0.00336292	0.00027483		10.8	0.426965	0.264783	0.148741	0.0528149	0.0416618	0.0141769	0.399458	0.254857	0.155404	0.0625091	0.0458712	0.0224716		10.8	-0.0026109	0.00226019	0.00359587	0.00602459	-0.0009907	0.00219525	0.00282304
	11	0.525869	0.30502	0.164148	0.0700584	0.0280904	0.530706	0.279099	0.153122	0.0666057	0.022366		11	0.0227622	0.0194275	0.00325088	0.00074832	-0.0027279	-0.003041	0.0282211	0.0194763	0.0127428	0.0074222	0.00342469	0.00027987		11	0.431873	0.268048	0.150849	0.0535479	0.0419325	0.0142895	0.40516	0.258835	0.157967	0.0636016	0.046668	0.0228634		11	-0.0026664	0.00192048	0.00297588	0.0056463	-0.0016544	0.0017908	0.00255615
	11.2	0.533348	0.309961	0.166889	0.0715772	0.0287449	0.537524	0.283385	0.155683	0.067768	0.0227642		11.2	0.0222786	0.0195436	0.0026772	0.00023904	-0.0032768	-0.0035156	0.0287285	0.019827	0.0129724	0.007556	0.00348643	0.00028492		11.2	0.436395	0.271964	0.1531	0.054089	0.0425649	0.0145285	0.410811	0.26279	0.160519	0.0646918	0.047463	0.0232543		11.2	-0.0030582	0.00186594	0.00257287	0.00500301	-0.0018421	0.0014965	0.00242195
	11.4	0.540316	0.314845	0.170316	0.0733777	0.0292856	0.544262	0.287645	0.158237	0.0689286	0.023162		11.4	0.0222732	0.0199386	0.00274244	0.00103724	-0.0029039	-0.0037393	0.0292358	0.0201776	0.013202	0.00768975	0.00354816	0.00028997		11.4	0.441747	0.275916	0.155693	0.0552499	0.0438663	0.0148447	0.416411	0.266721	0.16306	0.0657797	0.0482562	0.0236445		11.4	-0.0037202	0.00129414	0.00220312	0.004158	-0.0023394	0.00102307	0.00204451
	11.6	0.546685	0.319295	0.173233	0.0747806	0.0294381	0.550921	0.291881	0.160783	0.0700875	0.0235596		11.6	0.0224874	0.0198218	0.00246638	0.00103108	-0.0034479	-0.0039723	0.0297428	0.0205281	0.0134314	0.00782347	0.00360987	0.00029501		11.6	0.447082	0.27933	0.157466	0.0565318	0.0453077	0.0151993	0.42196	0.270628	0.165591	0.0668654	0.0490476	0.0240337		11.6	-0.0039732	0.00091136	0.00199914	0.00373848	-0.0030093	0.00125469	0.00162944
	11.8	0.553739	0.323471	0.176919	0.0761805	0.0298028	0.557503	0.296092	0.163321	0.0712447	0.0239569		11.8	0.0219347	0.0195236	0.00156131	0.00039481	-0.0039786	-0.0046993	0.0302497	0.0208785	0.0136608	0.00795714	0.00367156	0.00030005		11.8	0.451765	0.282414	0.158769	0.0575859	0.0456	0.0155633	0.427459	0.274512	0.168111	0.0679488	0.0498371	0.0244221		11.8	-0.0042969	0.00045054	0.00217046	0.00391115	-0.0030556	0.00110412	0.00235434
	12	0.559696	0.327581	0.180019	0.0769568	0.030042	0.564007	0.300279	0.165853	0.0724002	0.0243539		12	0.0224577	0.0202222	0.0022953	0.00070055	-0.0040629	-0.0049042	0.0307563	0.0212287	0.0138902	0.00809077	0.00373323	0.00030509		12	0.456537	0.285345	0.160883	0.0586361	0.0455161	0.0156122	0.432908	0.278372	0.170621	0.06903	0.0506248	0.0248097		12	-0.0049826	-0.0004112	0.0016505	0.00303879	-0.0032956	0.00091637	0.00206689
	12.2	0.566194	0.332925	0.183268	0.0779921	0.0302464	0.570435	0.30444	0.168376	0.073554	0.0247505		12.2	0.0231003	0.0205449	0.00286218	0.00124952	-0.0031499	-0.004536	0.0312628	0.0215788	0.0141194	0.00822436	0.00379488	0.00031013		12.2	0.461541	0.289363	0.163413	0.0600803	0.0463317	0.0161896	0.438308	0.282209	0.17312	0.0701089	0.0514107	0.0251964		12.2	-0.004821	-0.0005333	0.00157499	0.00302393	-0.0028811	0.00180823	0.0026793
	12.4	0.571795	0.337997	0.186249	0.0791239	0.0301915	0.576788	0.308578	0.170892	0.0747062	0.0251469		12.4	0.0233723	0.0211796	0.00324115	0.00161186	-0.0029889	-0.0041217	0.031769	0.0219288	0.0143486	0.00835791	0.00385652	0.00031517		12.4	0.465649	0.292753	0.165031	0.0606864	0.0466481	0.015778	0.443659	0.286022	0.175609	0.0711856	0.0521948	0.0255823		12.4	-0.0047158	-0.0008775	0.00168555	0.00270617	-0.0028128	0.0015267	0.00319
	12.6	0.577557	0.342094	0.189084	0.0802286	0.0301624	0.583066	0.312691	0.173401	0.0758567	0.025543		12.6	0.0237704	0.021776	0.00375455	0.00184023	-0.0023699	-0.0044245	0.0322751	0.0222787	0.0145777	0.00849142	0.00391814	0.0003202		12.6	0.470544	0.29604	0.16694	0.0615517	0.047	0.016071	0.448961	0.289813	0.178088	0.07226	0.0529771	0.0259674		12.6	-0.0054632	-0.0014706	0.00124193	0.00233879	-0.0034259	0.00076568	0.00300852
	12.8	0.582801	0.346353	0.19189	0.0811194	0.0300677	0.589271	0.31678	0.175903	0.0770055	0.0259388		12.8	0.0246202	0.0219611	0.00451597	0.0020593	-0.0017547	-0.0044538	0.0327809	0.0226284	0.0148068	0.00862489	0.00397973	0.00032524		12.8	0.475664	0.299891	0.170034	0.0628483	0.0480442	0.0169638	0.454215	0.293581	0.180556	0.0733322	0.0537576	0.0263516		12.8	-0.0058584	-0.0017206	0.00089231	0.00171666	-0.0040712	0.00068932	0.00262911
	13	0.588892	0.350828	0.194732	0.0814187	0.0303979	0.595403	0.320845	0.178397	0.0781526	0.0263343		13	0.0247253	0.0219553	0.00405517	0.00182683	-0.002063	-0.0040133	0.0332866	0.022978	0.0150357	0.00875832	0.00404131	0.00033027		13	0.480608	0.303551	0.172615	0.0641429	0.0490536	0.0173476	0.459422	0.297326	0.183015	0.0744021	0.0545363	0.026735		13	-0.0067028	-0.0026306	-3.182e-05	0.00093969	-0.0047102	0.00028806	0.00252631
	13.2	0.593583	0.354532	0.198502	0.0815331	0.0308118	0.601463	0.324886	0.180884	0.0792981	0.0267295		13.2	0.0255716	0.0223514	0.00497294	0.0022224	-0.0012038	-0.0030282	0.033792	0.0233275	0.0152646	0.0088917	0.00410288	0.0003353		13.2	0.48543	0.307033	0.174772	0.065667	0.0492192	0.0178141	0.464582	0.301049	0.185463	0.0754698	0.0553133	0.0271176		13.2	-0.0068237	-0.0020726	0.00012356	0.00115153	-0.0046711	0.00039734	0.00303864
	13.4	0.599814	0.359132	0.201972	0.083027	0.0321657	0.607453	0.328904	0.183363	0.0804419	0.0271244		13.4	0.0271083	0.0222518	0.00504686	0.00214001	-0.0011525	-0.0032072	0.0342973	0.0236769	0.0154935	0.00902505	0.00416442	0.00034033		13.4	0.490503	0.31139	0.177975	0.0674871	0.0503616	0.0184592	0.469695	0.304749	0.187901	0.0765353	0.0560884	0.0274993		13.4	-0.007885	-0.002466	-0.0005337	0.00013365	-0.0053753	-0.0005692	0.00177047
	13.6	0.606581	0.364595	0.205112	0.0854387	0.0336705	0.613372	0.332898	0.185835	0.081584	0.027519		13.6	0.0282107	0.0230422	0.0055876	0.00208533	-0.0011599	-0.0026219	0.0348024	0.0240262	0.0157222	0.00915836	0.00422594	0.00034536		13.6	0.495233	0.315023	0.180628	0.0686585	0.0507424	0.0189631	0.474761	0.308427	0.190329	0.0775986	0.0568617	0.0278802		13.6	-0.0076005	-0.0028655	-0.0005397	-0.0002674	-0.0049764	-0.0003744	0.0014619
	13.8	0.611604	0.36841	0.20847	0.0870266	0.0340522	0.619222	0.336869	0.1883	0.0827245	0.0279133		13.8	0.0293995	0.0231101	0.00593623	0.00200471	-0.0016808	-0.0022947	0.0353072	0.0243753	0.0159509	0.00929162	0.00428745	0.00035039		13.8	0.498836	0.31828	0.182334	0.0690991	0.0511997	0.0181105	0.479782	0.312082	0.192747	0.0786597	0.0576333	0.0282603		13.8	-0.0074082	-0.0026898	-0.0002325	-0.0002927	-0.0048306	-0.000487	0.00142019
	14	0.616659	0.372349	0.211102	0.0884158	0.0346912	0.625003	0.340816	0.190758	0.0838633	0.0283073		14	0.030097	0.0239522	0.00703015	0.00218779	-0.0014693	-0.002165	0.0358119	0.0247244	0.0161795	0.00942484	0.00434893	0.00035541		14	0.503144	0.32217	0.185186	0.0699647	0.0519307	0.0177864	0.484757	0.315716	0.195155	0.0797185	0.0584031	0.0286395		14	-0.0079353	-0.0027596	0.00044747	-0.000551	-0.0049907	-0.0005395	0.00120497
	14.2	0.621244	0.376079	0.213477	0.0903137	0.0344137	0.630717	0.34474	0.193209	0.0850004	0.028701		14.2	0.0310579	0.024678	0.00791032	0.00241424	-0.001442	-0.001815	0.0363163	0.0250733	0.016408	0.00955803	0.0044104	0.00036044		14.2	0.507216	0.325822	0.187611	0.0712715	0.0528538	0.0178696	0.489687	0.319328	0.197553	0.0807752	0.0591711	0.0290179		14.2	-0.0081175	-0.0026524	0.00023423	-0.000199	-0.0048354	-0.0007951	0.00023122
	14.4	0.626287	0.380048	0.216206	0.091661	0.034235	0.636364	0.348642	0.195652	0.0861359	0.0290944		14.4	0.032898	0.0252974	0.00832395	0.00267081	-0.000801	-0.0011468	0.0368206	0.0254221	0.0166365	0.00969117	0.00447185	0.00036546		14.4	0.511574	0.329087	0.190569	0.071622	0.0537226	0.0181874	0.494573	0.322918	0.199941	0.0818296	0.0599374	0.0293955		14.4	-0.0072873	-0.0022809	0.00064254	0.00069309	-0.004428	-0.0007958	5.135e-05
	14.6	0.631682	0.384014	0.217998	0.0930026	0.0348204	0.641944	0.35252	0.198088	0.0872697	0.0294876		14.6	0.0339222	0.0247343	0.008482	0.00237533	-0.0015431	-0.0017806	0.0373246	0.0257707	0.0168649	0.00982427	0.00453329	0.00037048		14.6	0.515783	0.332715	0.193018	0.0719025	0.0547382	0.0183236	0.499414	0.326486	0.202319	0.0828819	0.0607019	0.0297723		14.6	-0.007214	-0.0021185	0.00122706	0.00127555	-0.0044907	-0.0008685	-0.0003214
	14.8	0.636785	0.387738	0.219827	0.0933262	0.0352722	0.647459	0.356376	0.200517	0.0884019	0.0298804		14.8	0.0350497	0.0250638	0.00897624	0.0025436	-0.0018203	-0.0022972	0.0378285	0.0261193	0.0170932	0.00995733	0.0045947	0.0003755		14.8	0.520529	0.336701	0.195725	0.0728359	0.0556136	0.0180769	0.504212	0.330033	0.204687	0.083932	0.0614646	0.0301483		14.8	-0.0069954	-0.002041	0.00137459	0.00188377	-0.0042415	-0.0010992	-0.0006234
	15	0.64317	0.393172	0.222872	0.0951549	0.0358192	0.65291	0.360209	0.202939	0.0895324	0.0302729		15	0.0358699	0.0256659	0.00904567	0.00330985	-0.0013558	-0.0018805	0.0383321	0.0264677	0.0173214	0.0100903	0.0046561	0.00038052		15	0.52451	0.339588	0.198023	0.073577	0.0563265	0.0179224	0.508966	0.333558	0.207045	0.0849798	0.0622256	0.0305235		15	-0.006911	-0.0018506	0.00141677	0.00197313	-0.0039517	-0.0010742	-0.0005079
	15.2	0.648758	0.397485	0.225325	0.0969282	0.0367325	0.658297	0.364019	0.205353	0.0906613	0.0306651		15.2	0.0363106	0.025782	0.00983405	0.00420355	-0.0009538	-0.0014776	0.0388356	0.026816	0.0175496	0.0102233	0.00471747	0.00038554		15.2	0.528672	0.343543	0.200393	0.0740225	0.0576058	0.0181825	0.513677	0.337062	0.209394	0.0860255	0.0629848	0.0308978		15.2	-0.0065922	-0.0011378	0.00180111	0.00216335	-0.0038408	-0.0007504	-0.0003641
	15.4	0.653368	0.400688	0.227666	0.0978348	0.0372874	0.663621	0.367808	0.207761	0.0917885	0.0310571		15.4	0.0376781	0.0265119	0.0105284	0.00451758	-0.0007437	-0.0013804	0.0393389	0.0271642	0.0177776	0.0103563	0.00477883	0.00039055		15.4	0.533502	0.347122	0.203052	0.0754335	0.0587049	0.018571	0.518345	0.340545	0.211733	0.087069	0.0637423	0.0312713		15.4	-0.0070411	-0.0009358	0.0015009	0.00221811	-0.0036934	-0.000609	-0.0003559
	15.6	0.657996	0.404811	0.229856	0.0992351	0.0376485	0.668882	0.371574	0.210162	0.0929142	0.0314487		15.6	0.0378397	0.0263558	0.0110793	0.00452116	-0.0009752	-0.0017918	0.0398419	0.0275122	0.0180057	0.0104892	0.00484017	0.00039557		15.6	0.537957	0.35038	0.205287	0.0765995	0.0593538	0.0194399	0.522971	0.344007	0.214062	0.0881104	0.0644981	0.0316441		15.6	-0.0061545	-0.0004032	0.00220164	0.0031206	-0.0032207	-6.551e-05	0.00012966
	15.8	0.663573	0.408697	0.232286	0.100961	0.0381068	0.674082	0.375318	0.212555	0.0940381	0.0318401		15.8	0.0377598	0.0264048	0.0105485	0.00396208	-0.000742	-0.0024374	0.0403448	0.0278602	0.0182336	0.010622	0.00490149	0.00040058		15.8	0.541916	0.353796	0.208161	0.0776873	0.0596773	0.019786	0.527555	0.347448	0.216382	0.0891495	0.0652521	0.032016		15.8	-0.0054525	0.00026447	0.00249499	0.00379912	-0.0032045	0.0002018	0.00090839
	16	0.667797	0.412227	0.23454	0.101243	0.038547	0.679221	0.37904	0.214942	0.0951604	0.0322312		16	0.0377182	0.0267731	0.0108662	0.00358378	-0.0011272	-0.0026627	0.0408475	0.028208	0.0184615	0.0107548	0.0049628	0.00040559		16	0.54633	0.357308	0.210775	0.078769	0.0602616	0.0199678	0.532098	0.350868	0.218692	0.0901866	0.0660044	0.0323871		16	-0.005543	-0.0001546	0.00234725	0.00301264	-0.0040805	0.00026021	0.00086548
	16.2	0.673081	0.417038	0.236985	0.102373	0.0393394	0.684299	0.38274	0.217321	0.0962811	0.0326219		16.2	0.0375744	0.0274644	0.0106573	0.00351493	-0.0007053	-0.0027413	0.0413499	0.0285557	0.0186893	0.0108876	0.00502408	0.0004106		16.2	0.550723	0.360813	0.213504	0.0798108	0.0616249	0.0209191	0.536599	0.354268	0.220993	0.0912214	0.0667549	0.0327574		16.2	-0.0050221	-9.867e-05	0.0023761	0.00291429	-0.0041214	0.00058278	0.00175282
	16.4	0.677862	0.421755	0.240206	0.103917	0.0398301	0.689318	0.386419	0.219693	0.0974002	0.0330124		16.4	0.0371018	0.0277265	0.00984371	0.00319137	-0.0009899	-0.0033862	0.0418522	0.0289033	0.018917	0.0110203	0.00508535	0.00041561		16.4	0.555419	0.363623	0.215624	0.0805684	0.0620435	0.0215662	0.54106	0.357647	0.223284	0.0922541	0.0675037	0.0331269		16.4	-0.0046599	6.917e-05	0.00244676	0.00258659	-0.0045592	0.00066598	0.00179694
	16.6	0.682543	0.425462	0.242834	0.105142	0.0399596	0.694279	0.390076	0.222059	0.0985176	0.0334026		16.6	0.0364825	0.0273141	0.00888065	0.00210108	-0.0013134	-0.0041913	0.0423543	0.0292508	0.0191447	0.011153	0.0051466	0.00042061		16.6	0.560031	0.366616	0.218074	0.0817174	0.0627696	0.0220575	0.54548	0.361006	0.225565	0.0932846	0.0682508	0.0334956		16.6	-0.0042701	-6.183e-05	0.00250548	0.00260856	-0.0047508	0.00106996	0.00205024
	16.8	0.687192	0.429304	0.245047	0.105776	0.040649	0.699181	0.393712	0.224417	0.0996334	0.0337925		16.8	0.0368542	0.0277513	0.00871105	0.00256565	-0.0014651	-0.0041874	0.0428561	0.0295981	0.0193723	0.0112857	0.00520782	0.00042562		16.8	0.563814	0.369736	0.220902	0.0828997	0.0636469	0.0225428	0.549861	0.364345	0.227837	0.094313	0.0689962	0.0338635		16.8	-0.0045281	-0.0006617	0.0015223	0.00178481	-0.0058634	0.0006704	0.00173707
	17	0.692305	0.433352	0.24776	0.107531	0.0416315	0.704026	0.397326	0.226769	0.100748	0.0341821		17	0.0369091	0.0275755	0.00804565	0.00247079	-0.0022138	-0.0046402	0.0433578	0.0299453	0.0195998	0.0114183	0.00526904	0.00043062		17	0.56708	0.372735	0.222877	0.083889	0.0637122	0.0225834	0.554201	0.367663	0.2301	0.0953393	0.0697399	0.0342306		17	-0.004683	-0.001608	0.00072868	0.00057303	-0.0063973	-3.138e-05	0.00150025
	17.2	0.696072	0.436317	0.251306	0.109465	0.0423765	0.708814	0.400919	0.229114	0.10186	0.0345714		17.2	0.0363241	0.0272448	0.00793652	0.00180375	-0.0027134	-0.0048787	0.0438593	0.0302925	0.0198272	0.0115509	0.00533023	0.00043562		17.2	0.570251	0.376035	0.225157	0.0853377	0.0643327	0.0227197	0.558503	0.370962	0.232353	0.0963634	0.0704818	0.0345969		17.2	-0.0050302	-0.0019637	0.00053452	-2.798e-05	-0.0064204	-0.0002655	0.00160511
	17.4	0.700624	0.440048	0.253342	0.111326	0.0428348	0.713546	0.404491	0.231452	0.102971	0.0349604		17.4	0.0366164	0.0274016	0.00761138	0.00140639	-0.0033929	-0.0049222	0.0443605	0.0306394	0.0200546	0.0116834	0.0053914	0.00044062		17.4	0.573498	0.379431	0.227849	0.0868571	0.0652329	0.0226432	0.562765	0.37424	0.234597	0.0973854	0.0712221	0.0349624		17.4	-0.0055916	-0.0030522	0.0002274	-0.0011897	-0.006357	-0.0011966	0.00077359
	17.6	0.704288	0.443354	0.255404	0.113092	0.0427314	0.718223	0.408042	0.233783	0.10408	0.0353491		17.6	0.0361865	0.0275513	0.00784008	0.0010358	-0.0039807	-0.0047821	0.0448616	0.0309863	0.0202819	0.0118159	0.00545256	0.00044562		17.6	0.577165	0.382561	0.229958	0.0882267	0.0660785	0.0231755	0.566989	0.377499	0.236832	0.0984052	0.0719606	0.0353271		17.6	-0.005654	-0.0038118	0.00034423	-0.0017196	-0.006061	-0.0011062	0.00095491
	17.8	0.707359	0.446385	0.258388	0.114459	0.0422721	0.722845	0.411573	0.236107	0.105188	0.0357376		17.8	0.0367759	0.0279418	0.00744464	0.0005367	-0.0044944	-0.0049605	0.0453625	0.0313331	0.0205091	0.0119483	0.0055137	0.00045062		17.8	0.580684	0.386038	0.231421	0.0898403	0.0668119	0.0230631	0.571174	0.380738	0.239058	0.099423	0.0726975	0.0356911		17.8	-0.0053287	-0.0036195	0.00039551	-0.0017325	-0.0058432	-0.0010984	0.00083286
	18	0.711362	0.450231	0.26162	0.115932	0.0429704	0.727413	0.415082	0.238424	0.106294	0.0361257		18	0.0377069	0.028759	0.00806532	0.00049751	-0.0045511	-0.0051115	0.0458632	0.0316797	0.0207362	0.0120808	0.00557482	0.00045561		18	0.584338	0.389711	0.234088	0.0913598	0.0674237	0.0237656	0.575322	0.383958	0.241274	0.100439	0.0734326	0.0360542		18	-0.0061556	-0.0042635	0.00043997	-0.0018455	-0.0061794	-0.0013085	0.00044866
	18.2	0.715756	0.453746	0.264315	0.117434	0.0438695	0.731927	0.418571	0.240734	0.107399	0.0365136		18.2	0.0391069	0.0293654	0.00855518	0.00109746	-0.0041696	-0.0051802	0.0463637	0.0320262	0.0209633	0.0122131	0.00563592	0.00046061		18.2	0.587836	0.393	0.236513	0.0928687	0.068429	0.0244977	0.579432	0.387158	0.243481	0.101452	0.0741661	0.0364165		18.2	-0.0063559	-0.0044591	0.00040235	-0.0013886	-0.005738	-0.0014645	-0.0002361
	18.4	0.719797	0.457207	0.267014	0.118536	0.0441397	0.736388	0.42204	0.243038	0.108501	0.0369011		18.4	0.0405875	0.030065	0.00849563	0.00112743	-0.0037613	-0.0051235	0.046864	0.0323726	0.0211903	0.0123455	0.005697	0.0004656		18.4	0.591052	0.395869	0.238564	0.0934338	0.0688506	0.0248969	0.583505	0.390339	0.245679	0.102463	0.0748979	0.0367781		18.4	-0.0062207	-0.0044399	0.00022739	-0.0010643	-0.0056712	-0.001667	-0.0001218
	18.6	0.723309	0.460343	0.269352	0.119343	0.0449002	0.740797	0.425488	0.245335	0.109603	0.0372884		18.6	0.0417784	0.0310933	0.00961071	0.00210357	-0.0030263	-0.0044647	0.047364	0.0327189	0.0214173	0.0124777	0.00575807	0.00047059		18.6	0.593719	0.398348	0.24008	0.0938667	0.0690914	0.0246813	0.587541	0.3935	0.247868	0.103473	0.0756279	0.0371389		18.6	-0.0063195	-0.0041628	0.00018164	-0.000162	-0.0052805	-0.0016185	0.00029021
	18.8	0.727117	0.463139	0.271947	0.119956	0.044909	0.745155	0.428916	0.247625	0.110702	0.0376754		18.8	0.0433545	0.032463	0.0110805	0.00363489	-0.002211	-0.0033763	0.0478639	0.033065	0.0216441	0.01261	0.00581911	0.00047558		18.8	0.597236	0.401773	0.242007	0.094731	0.0696989	0.0249173	0.59154	0.396643	0.250048	0.10448	0.0763564	0.0374989		18.8	-0.0062436	-0.0037515	0.00019537	0.00041829	-0.0045341	-0.0017639	0.00088893
	19	0.731509	0.466829	0.274234	0.121404	0.0446577	0.749461	0.432325	0.249908	0.1118	0.0380621		19	0.0449476	0.0331557	0.0114308	0.00446883	-0.0011504	-0.0025912	0.0483636	0.0334111	0.0218709	0.0127422	0.00588014	0.00048057		19	0.600634	0.404972	0.244146	0.0961254	0.0708524	0.0257848	0.595503	0.399767	0.252218	0.105485	0.0770831	0.0378581		19	-0.0060952	-0.0027672	0.00047963	0.00074883	-0.0034654	-0.0013297	0.001301
	19.2	0.734596	0.469117	0.275944	0.122242	0.0447717	0.753717	0.435713	0.252185	0.112897	0.0384485		19.2	0.0461149	0.0328017	0.0119676	0.00537591	-0.0004114	-0.0019074	0.0488631	0.033757	0.0220976	0.0128744	0.00594115	0.00048556		19.2	0.604051	0.40807	0.246348	0.0968804	0.0716958	0.0258433	0.599431	0.402872	0.25438	0.106488	0.0778082	0.0382166		19.2	-0.0056698	-0.0019734	0.00076862	0.00167899	-0.0028181	-0.000899	0.00183674
	19.4	0.738174	0.472123	0.278451	0.122878	0.0455153	0.757923	0.439081	0.254455	0.113992	0.0388346		19.4	0.0473433	0.0333504	0.0126553	0.00510553	0.00027186	-0.0016245	0.0493624	0.0341028	0.0223243	0.0130065	0.00600214	0.00049054		19.4	0.607043	0.410743	0.248872	0.0977864	0.0726097	0.0268177	0.603322	0.405958	0.256533	0.107489	0.0785316	0.0385742		19.4	-0.0055292	-0.0015898	0.00084452	0.00233412	-0.002089	-0.0002206	0.00237697
	19.6	0.742449	0.474956	0.280555	0.124096	0.0460888	0.76208	0.442429	0.256718	0.115085	0.0392204		19.6	0.0482128	0.0335469	0.0131679	0.00577542	0.0004216	-0.0018021	0.0498615	0.0344484	0.0225508	0.0131386	0.00606312	0.00049553		19.6	0.610739	0.414032	0.251264	0.0984803	0.0738676	0.0275295	0.607179	0.409025	0.258677	0.108488	0.0792533	0.0389311		19.6	-0.0051782	-0.0013359	0.00077577	0.00315864	-0.0019668	0.0002206	0.00223342
	19.8	0.746629	0.478276	0.283222	0.125092	0.0470417	0.766188	0.445758	0.258975	0.116177	0.0396059		19.8	0.0494894	0.0344542	0.0131145	0.00602697	0.00104885	-0.001946	0.0503604	0.034794	0.0227773	0.0132706	0.00612407	0.00050051		19.8	0.613779	0.416537	0.253143	0.0989626	0.0745773	0.0277796	0.611001	0.412074	0.260812	0.109484	0.0799734	0.0392872		19.8	-0.005286	-0.0006476	0.00066002	0.00360375	-0.0020076	0.00052788	0.00238921
	20	0.750253	0.481493	0.285754	0.125515	0.0486914	0.770249	0.449067	0.261225	0.117267	0.0399911		20	0.0498672	0.0346865	0.0126664	0.00578464	0.00103476	-0.0022369	0.0508591	0.0351394	0.0230037	0.0134026	0.00618501	0.00050549		20	0.617334	0.418906	0.255428	0.0997485	0.0753328	0.0287317	0.614788	0.415105	0.262938	0.110479	0.0806918	0.0396426		20	-0.0050224	-0.0004104	0.00074736	0.00425327	-0.001956	0.00097917	0.00295492
	20.2	0.754877	0.485704	0.288526	0.12679	0.0499678	0.774261	0.452357	0.263469	0.118355	0.0403761		20.2	0.0510766	0.0354384	0.0125322	0.00596469	0.0011954	-0.0020757	0.0513576	0.0354848	0.0232301	0.0135346	0.00624593	0.00051047		20.2	0.62039	0.420989	0.258123	0.0999986	0.0762802	0.029595	0.61854	0.418117	0.265056	0.111472	0.0814086	0.0399971		20.2	-0.0043265	0.00042129	0.00095655	0.00517806	-0.0013024	0.00162008	0.00415963
	20.4	0.759397	0.490685	0.291971	0.128646	0.0511263	0.778227	0.455628	0.265706	0.119442	0.0407608		20.4	0.0519621	0.0350968	0.0125704	0.00608109	0.00119204	-0.0019692	0.0518559	0.03583	0.0234564	0.0136665	0.00630683	0.00051545		20.4	0.623892	0.423282	0.259971	0.10096	0.0764724	0.030233	0.622259	0.421112	0.267164	0.112462	0.0821237	0.0403509		20.4	-0.0044452	0.00075548	0.00052738	0.00551942	-0.0017514	0.00185239	0.00403631
	20.6	0.763766	0.493831	0.294325	0.130055	0.0518391	0.782146	0.45888	0.267936	0.120527	0.0411451		20.6	0.052424	0.0346448	0.0123982	0.00560435	0.00079868	-0.0021758	0.0523541	0.036175	0.0236826	0.0137984	0.00636771	0.00052042		20.6	0.62633	0.425218	0.262226	0.101465	0.0773317	0.0301434	0.625944	0.424088	0.269264	0.113451	0.0828372	0.040704		20.6	-0.0044389	0.00065407	-6.51e-05	0.00533884	-0.0018471	0.00140213	0.00388638
	20.8	0.767497	0.497063	0.296538	0.131108	0.0527402	0.786019	0.462112	0.27016	0.121611	0.0415292		20.8	0.0531737	0.0346844	0.0130384	0.00560938	0.00073246	-0.0019997	0.052852	0.03652	0.0239087	0.0139302	0.00642857	0.0005254		20.8	0.628678	0.427175	0.264632	0.101667	0.0774239	0.0301104	0.629596	0.427046	0.271356	0.114437	0.083549	0.0410562		20.8	-0.0055293	0.00013792	-0.0011574	0.00480663	-0.0030754	0.0003554	0.00366933
	21	0.771179	0.500871	0.299351	0.13296	0.0538906	0.789847	0.465326	0.272377	0.122693	0.041913		21	0.0530075	0.0341917	0.0126546	0.00469363	0.00034111	-0.0027482	0.0533497	0.0368648	0.0241348	0.0140621	0.00648942	0.00053037		21	0.631345	0.43025	0.266852	0.102513	0.0778158	0.0303698	0.633214	0.429986	0.273438	0.115421	0.0842592	0.0414078		21	-0.0057294	7.2e-05	-0.0011555	0.00421093	-0.0032355	2.807e-05	0.00365349
	21.2	0.77349	0.503746	0.30181	0.133939	0.0533957	0.79363	0.46852	0.274587	0.123774	0.0422965		21.2	0.0527092	0.0337305	0.0123652	0.003959	-0.0001105	-0.0028654	0.0538472	0.0372096	0.0243608	0.0141938	0.00655025	0.00053535		21.2	0.633892	0.432471	0.268535	0.103758	0.079015	0.0301845	0.6368	0.432909	0.275512	0.116404	0.0849678	0.0417585		21.2	-0.0058118	0.00023244	-0.0009032	0.00425737	-0.0029986	0.00047078	0.00347589
	21.4	0.776266	0.507457	0.303774	0.135184	0.0535374	0.797369	0.471696	0.276792	0.124853	0.0426797		21.4	0.0533242	0.0335805	0.0124816	0.00406891	-0.0001005	-0.0031658	0.0543446	0.0375542	0.0245867	0.0143255	0.00661106	0.00054032		21.4	0.636974	0.434803	0.270225	0.105157	0.079627	0.029767	0.640353	0.435814	0.277578	0.117384	0.0856747	0.0421085		21.4	-0.0058424	-0.0003104	-0.000686	0.00399904	-0.0035483	-0.0001839	0.00307052
	21.6	0.779207	0.510779	0.306762	0.136319	0.053865	0.801063	0.474854	0.278989	0.12593	0.0430627		21.6	0.0535047	0.0332145	0.0121685	0.00375208	-0.0005749	-0.0041055	0.0548417	0.0378987	0.0248126	0.0144572	0.00667185	0.00054529		21.6	0.640512	0.4378	0.271968	0.106388	0.0803506	0.0304463	0.643875	0.438701	0.279635	0.118362	0.08638	0.0424577		21.6	-0.0060213	-0.0008602	-0.0004539	0.00385528	-0.0040011	-0.000307	0.00302207
	21.8	0.782652	0.514407	0.309916	0.138499	0.0548545	0.804715	0.477992	0.281181	0.127006	0.0434453		21.8	0.054016	0.0334289	0.0117389	0.00345374	-0.0012066	-0.00479	0.0553386	0.038243	0.0250383	0.0145889	0.00673262	0.00055025		21.8	0.643838	0.441196	0.273591	0.107504	0.0801801	0.0305491	0.647364	0.441571	0.281683	0.119338	0.0870838	0.0428062		21.8	-0.0053173	-0.0004468	-0.0003972	0.00369442	-0.0036876	0.000232	0.00313952
	22	0.785642	0.517805	0.312922	0.139924	0.0555105	0.808324	0.481113	0.283365	0.128081	0.0438277		22	0.0543998	0.0335536	0.0118185	0.00352152	-0.0013129	-0.005131	0.0558354	0.0385873	0.025264	0.0147205	0.00679337	0.00055522		22	0.646131	0.443906	0.275726	0.108047	0.0807144	0.0307479	0.650822	0.444424	0.283723	0.120312	0.0877858	0.0431539		22	-0.0059645	-0.0007938	-0.0002964	0.00294905	-0.003518	0.0001378	0.00288293
	22.2	0.788888	0.521017	0.314774	0.141669	0.0563113	0.811891	0.484215	0.285544	0.129153	0.0442097		22.2	0.0553025	0.0346903	0.0124074	0.00439861	-0.0007077	-0.0047849	0.0563319	0.0389314	0.0254897	0.014852	0.00685411	0.00056018		22.2	0.648928	0.4467	0.278154	0.109332	0.0814713	0.0308466	0.654248	0.44726	0.285754	0.121284	0.0884863	0.0435008		22.2	-0.006087	-0.0009548	-0.0001215	0.00280166	-0.0035825	-0.0002429	0.00269977
	22.4	0.791883	0.523645	0.317002	0.143126	0.0553623	0.815415	0.487299	0.287716	0.130225	0.0445915		22.4	0.056499	0.0360796	0.0131954	0.00531989	0.00014694	-0.0040206	0.0568283	0.0392754	0.0257152	0.0149835	0.00691483	0.00056515		22.4	0.651681	0.449516	0.279881	0.110263	0.0826547	0.0310562	0.657643	0.450078	0.287777	0.122255	0.0891851	0.043847		22.4	-0.006212	-0.0007169	-0.0005699	0.00279596	-0.0036082	-0.0010568	0.00291414
	22.6	0.794132	0.525819	0.318808	0.143903	0.0547554	0.818899	0.490365	0.289882	0.131294	0.044973		22.6	0.0561322	0.0360537	0.012977	0.00577427	-7.116e-05	-0.0036334	0.0573244	0.0396193	0.0259407	0.015115	0.00697553	0.00057011		22.6	0.654256	0.451576	0.281205	0.110638	0.0832988	0.0312652	0.661008	0.45288	0.289792	0.123223	0.0898824	0.0441925		22.6	-0.005916	-0.0006138	-0.0009037	0.0026042	-0.0033483	-0.0009912	0.00330397
	22.8	0.796917	0.527125	0.320067	0.144446	0.0540413	0.822342	0.493413	0.292041	0.132362	0.0453542		22.8	0.0569528	0.0365912	0.01331	0.00671484	4.202e-05	-0.0028535	0.0578204	0.0399631	0.0261661	0.0152465	0.00703621	0.00057507		22.8	0.656854	0.454705	0.282941	0.111732	0.0840572	0.0314507	0.664342	0.455664	0.291798	0.124189	0.090578	0.0445372		22.8	-0.006523	-0.0011885	-0.000992	0.00178766	-0.00371	-0.0015111	0.00252809
	23	0.80008	0.529754	0.321367	0.14575	0.0537201	0.825744	0.496443	0.294194	0.133429	0.0457352		23	0.0584354	0.0377066	0.0142545	0.00806256	0.00123615	-0.0018955	0.0583161	0.0403068	0.0263915	0.0153779	0.00709687	0.00058003		23	0.659693	0.457425	0.28548	0.112991	0.0854238	0.0313353	0.667646	0.458432	0.293796	0.125153	0.091272	0.0448812		23	-0.0068219	-0.0009156	-0.0008191	0.00130693	-0.0035724	-0.0015868	0.0020582
	23.2	0.802549	0.5325	0.323232	0.147016	0.0538652	0.829107	0.499455	0.29634	0.134494	0.0461158		23.2	0.0593321	0.0385637	0.0150397	0.00894385	0.00217316	-0.0009043	0.0588117	0.0406503	0.0266168	0.0155092	0.00715752	0.00058499		23.2	0.662905	0.460551	0.28762	0.113796	0.0866982	0.0316128	0.67092	0.461183	0.295786	0.126115	0.0919645	0.0452244		23.2	-0.0061939	-0.0007263	-0.0005959	0.00206258	-0.0030783	-0.0012989	0.00211885
	23.4	0.805312	0.534733	0.325457	0.147532	0.054334	0.83243	0.50245	0.298481	0.135557	0.0464962		23.4	0.060719	0.0399044	0.0153061	0.00893211	0.00227373	-0.0008892	0.0593071	0.0409937	0.026842	0.0156405	0.00721815	0.00058994		23.4	0.665737	0.463658	0.289654	0.114667	0.0879161	0.0319125	0.674164	0.463918	0.297768	0.127075	0.0926553	0.0455668		23.4	-0.0066308	-0.0007153	-0.0006534	0.0014856	-0.0033576	-0.0010067	0.00192174
	23.6	0.808446	0.537176	0.327272	0.148713	0.0548734	0.835714	0.505427	0.300615	0.136619	0.0468762		23.6	0.0620884	0.0415015	0.0162783	0.00988353	0.00269451	-0.0009244	0.0598022	0.041337	0.0270671	0.0157718	0.00727876	0.0005949		23.6	0.66961	0.466855	0.29234	0.115613	0.0887896	0.0320155	0.677379	0.466636	0.299741	0.128033	0.0933446	0.0459086		23.6	-0.0073053	-0.0012953	-0.0013385	0.00117792	-0.0039372	-0.0012936	0.00096429
	23.8	0.811278	0.540919	0.330026	0.149827	0.0554878	0.83896	0.508387	0.302742	0.137679	0.047256		23.8	0.0631748	0.0425511	0.0162079	0.0104195	0.00278159	-0.0005766	0.0602972	0.0416802	0.0272922	0.0159031	0.00733935	0.00059985		23.8	0.672316	0.469162	0.29438	0.116966	0.0896204	0.0327231	0.680565	0.469337	0.301706	0.128989	0.0940323	0.0462496		23.8	-0.0067333	-0.0002032	-0.0007153	0.00154689	-0.0036585	-0.000808	0.00162872
	24	0.81431	0.54325	0.332146	0.150129	0.056014	0.842168	0.511329	0.304864	0.138738	0.0476355		24	0.0631247	0.0423628	0.0149852	0.00970605	0.00198902	-0.0006173	0.060792	0.0420233	0.0275171	0.0160343	0.00739992	0.0006048		24	0.674945	0.471618	0.296886	0.118595	0.091093	0.0333784	0.683722	0.472023	0.303663	0.129943	0.0947184	0.0465898		24	-0.0062719	-7.66e-06	-0.0004594	0.00187633	-0.0038507	-0.0004029	0.00162664
	24.2	0.817638	0.546316	0.334481	0.150982	0.056968	0.845338	0.514255	0.306979	0.139795	0.0480147		24.2	0.0638684	0.0431772	0.0156448	0.00996427	0.00200337	-0.0004274	0.0612866	0.0423663	0.0277421	0.0161654	0.00746047	0.00060975		24.2	0.677284	0.474277	0.298706	0.119253	0.0917412	0.03343	0.686851	0.474692	0.305612	0.130895	0.0954029	0.0469293		24.2	-0.0068951	-7.096e-05	-0.0006107	0.00150898	-0.0045093	-0.0005662	0.00175521
	24.4	0.821061	0.549788	0.337223	0.152572	0.0577116	0.848471	0.517162	0.309088	0.140851	0.0483937		24.4	0.0640086	0.043287	0.0163746	0.00949568	0.00199017	-0.000738	0.061781	0.0427091	0.0279669	0.0162965	0.00752101	0.0006147		24.4	0.679782	0.476462	0.300216	0.120225	0.0919859	0.0335657	0.689951	0.477345	0.307553	0.131845	0.0960858	0.0472681		24.4	-0.0076732	-0.0006429	-0.0013192	0.00121703	-0.0055614	-0.0014163	0.00066787
	24.6	0.824081	0.552226	0.339341	0.153943	0.0580226	0.851568	0.520053	0.311191	0.141905	0.0487723		24.6	0.0640463	0.0432864	0.0161896	0.00927098	0.00214054	-0.0006943	0.0622752	0.0430518	0.0281917	0.0164276	0.00758153	0.00061965		24.6	0.681694	0.478346	0.302335	0.120949	0.0924574	0.0334677	0.693023	0.479982	0.309486	0.132793	0.0967672	0.0476061		24.6	-0.0075348	-0.0007365	-0.0014694	0.00140499	-0.0057563	-0.001696	0.00022508
	24.8	0.826709	0.555972	0.341951	0.155191	0.0588926	0.854628	0.522927	0.313287	0.142958	0.0491507		24.8	0.0637764	0.0428206	0.0159423	0.00827584	0.00255021	-0.0008619	0.0627692	0.0433944	0.0284164	0.0165587	0.00764203	0.00062459		24.8	0.683522	0.479866	0.303577	0.121115	0.0920409	0.033414	0.696067	0.482603	0.311411	0.133739	0.097447	0.0479434		24.8	-0.0079511	-0.0011246	-0.0012241	0.00189368	-0.0065382	-0.0016509	0.00045849
	25	0.829522	0.559291	0.343877	0.156023	0.0593098	0.857652	0.525785	0.315378	0.144009	0.0495288		25	0.0631851	0.0425211	0.015728	0.007905	0.00223709	-0.0018194	0.063263	0.0437369	0.028641	0.0166897	0.00770251	0.00062954		25	0.685214	0.482047	0.305029	0.122364	0.092851	0.0338438	0.699084	0.485208	0.313328	0.134683	0.0981252	0.04828		25	-0.0082052	-0.0012756	-0.001156	0.0015552	-0.0063793	-0.0017327	-0.0001432
	25.2	0.831822	0.561579	0.346418	0.156934	0.0588698	0.860641	0.528625	0.317462	0.145058	0.0499066		25.2	0.0629593	0.042266	0.0161195	0.00804928	0.00158094	-0.0023781	0.0637566	0.0440792	0.0288656	0.0168206	0.00776297	0.00063448		25.2	0.686966	0.482825	0.30617	0.122803	0.0930289	0.0338787	0.702073	0.487798	0.315237	0.135625	0.0988019	0.0486158		25.2	-0.0074932	-0.0015078	-0.000989	0.00231991	-0.0065851	-0.0017774	-0.0003314
	25.4	0.834748	0.564781	0.348565	0.158072	0.0596765	0.863595	0.531449	0.319541	0.146106	0.0502841		25.4	0.0624296	0.041275	0.0159671	0.00729681	0.00121837	-0.0034197	0.06425	0.0444215	0.02909	0.0169515	0.00782342	0.00063942		25.4	0.688989	0.485041	0.307706	0.123466	0.0930331	0.0338149	0.705035	0.490372	0.317138	0.136566	0.0994771	0.048951		25.4	-0.0071718	-0.0021032	-0.0003776	0.00290714	-0.0064848	-0.0018674	0.00015683
	25.6	0.837731	0.567947	0.351003	0.15888	0.0607797	0.866514	0.534256	0.321613	0.147153	0.0506613		25.6	0.0622322	0.0410628	0.0153337	0.006538	0.00063296	-0.00393	0.0647432	0.0447636	0.0293145	0.0170824	0.00788385	0.00064436		25.6	0.691317	0.487997	0.309461	0.124406	0.0932292	0.0344417	0.707971	0.492931	0.319031	0.137504	0.100151	0.0492853		25.6	-0.0075325	-0.0022749	-8.724e-05	0.00309451	-0.0066418	-0.0019556	0.00020638
	25.8	0.840586	0.570425	0.353003	0.160179	0.0610352	0.869399	0.537047	0.323679	0.148198	0.0510382		25.8	0.061148	0.0403018	0.0148617	0.00632264	-8.974e-05	-0.0052503	0.0652362	0.0451056	0.0295388	0.0172133	0.00794426	0.0006493		25.8	0.693893	0.490623	0.311489	0.125815	0.0934584	0.0350055	0.71088	0.495474	0.320916	0.13844	0.100823	0.049619		25.8	-0.0069562	-0.0018982	0.00010572	0.00330207	-0.0057318	-0.0017559	0.00072725
	26	0.843163	0.573015	0.354817	0.161278	0.0618252	0.87225	0.539821	0.325739	0.149241	0.0514149		26	0.0608739	0.0399218	0.0149194	0.00583553	-0.0001915	-0.0051265	0.0657291	0.0454475	0.0297631	0.0173441	0.00800465	0.00065424		26	0.695571	0.492653	0.313387	0.126783	0.0945787	0.035162	0.713762	0.498001	0.322794	0.139374	0.101493	0.0499519		26	-0.0073474	-0.0019589	0.00047788	0.0038242	-0.0056742	-0.0022592	0.00085638
	26.2	0.846361	0.575831	0.356741	0.162096	0.0627924	0.875068	0.542579	0.327793	0.150283	0.0517913		26.2	0.06122	0.0403743	0.0148311	0.00638628	6.817e-05	-0.0053666	0.0662217	0.0457893	0.0299873	0.0174748	0.00806502	0.00065917		26.2	0.698343	0.494931	0.315474	0.128154	0.0954158	0.0350735	0.716618	0.500514	0.324664	0.140307	0.102162	0.0502842		26.2	-0.007038	-0.0010469	0.00133418	0.0049015	-0.0053935	-0.0025316	0.00188557
	26.4	0.849566	0.578228	0.35851	0.163095	0.062625	0.877853	0.545321	0.32984	0.151323	0.0521674		26.4	0.0615201	0.0405505	0.0148807	0.00672903	-0.0002799	-0.0059429	0.0667141	0.0461309	0.0302114	0.0176055	0.00812538	0.00066411		26.4	0.701396	0.497351	0.31752	0.129532	0.0965569	0.0357208	0.719449	0.503011	0.326526	0.141237	0.102829	0.0506157		26.4	-0.0068892	-0.0009503	0.00164881	0.00535195	-0.0046694	-0.0026637	0.00226126
	26.6	0.85176	0.580201	0.360126	0.164018	0.0631749	0.880606	0.548047	0.331882	0.152362	0.0525432		26.6	0.061106	0.0402617	0.0137577	0.00641707	-0.0011416	-0.0062369	0.0672064	0.0464724	0.0304354	0.0177362	0.00818571	0.00066904		26.6	0.70396	0.499053	0.319007	0.13052	0.097125	0.0361809	0.722254	0.505494	0.32838	0.142166	0.103495	0.0509464		26.6	-0.0066847	-0.0010106	0.00143728	0.00589659	-0.0046378	-0.0024833	0.00270612
	26.8	0.854544	0.582043	0.361511	0.165159	0.0643846	0.883326	0.550757	0.333918	0.1534	0.0529187		26.8	0.0628685	0.041356	0.0142364	0.00704289	-0.0005432	-0.0056693	0.0676984	0.0468139	0.0306594	0.0178669	0.00824603	0.00067397		26.8	0.705692	0.501116	0.320508	0.131476	0.097397	0.0360031	0.725033	0.507961	0.330227	0.143092	0.10416	0.0512765		26.8	-0.00712	-0.0007148	0.00141079	0.00617685	-0.0045991	-0.0024164	0.00306492
	27	0.857458	0.585124	0.363732	0.16672	0.0653417	0.886014	0.553451	0.335948	0.154436	0.053294		27	0.0642813	0.0430664	0.0156221	0.0072775	-8.7e-06	-0.0050243	0.0681903	0.0471552	0.0308834	0.0179975	0.00830633	0.0006789		27	0.708837	0.504066	0.323172	0.132729	0.0990151	0.036081	0.727788	0.510413	0.332066	0.144017	0.104822	0.0516058		27	-0.0071042	9.676e-05	0.00161935	0.00681076	-0.0043382	-0.0022631	0.00402226
	27.2	0.859907	0.587394	0.365818	0.168	0.0659992	0.88867	0.55613	0.337972	0.15547	0.053669		27.2	0.0653589	0.0441886	0.0159443	0.00733241	-0.0004047	-0.0046132	0.068682	0.0474963	0.0311072	0.018128	0.00836662	0.00068383		27.2	0.712636	0.507569	0.325754	0.134496	0.100376	0.0371546	0.730517	0.512851	0.333897	0.14494	0.105484	0.0519345		27.2	-0.0061695	0.00049577	0.00182688	0.00700615	-0.0040356	-0.0017538	0.00450777
	27.4	0.86275	0.58941	0.367785	0.168927	0.0669291	0.891296	0.558792	0.33999	0.156503	0.0540436		27.4	0.0665815	0.0450277	0.0155266	0.00706539	-0.001006	-0.004882	0.0691734	0.0478374	0.031331	0.0182585	0.00842688	0.00068875		27.4	0.715162	0.509173	0.326951	0.135637	0.101108	0.0366265	0.733222	0.515274	0.335721	0.145861	0.106144	0.0522624		27.4	-0.0060334	0.00102976	0.00202419	0.00705692	-0.0042177	-0.0010004	0.00500875
	27.6	0.865578	0.592	0.369868	0.170524	0.0681285	0.893891	0.561439	0.342002	0.157534	0.0544181		27.6	0.0681968	0.0467262	0.0168911	0.00839562	-0.000272	-0.0033063	0.0696647	0.0481784	0.0315547	0.018389	0.00848713	0.00069368		27.6	0.718517	0.511551	0.329374	0.136637	0.10206	0.0368491	0.735902	0.517682	0.337537	0.14678	0.106802	0.0525896		27.6	-0.0058273	0.00089161	0.00179453	0.00683644	-0.0038969	-0.0006887	0.00503665
	27.8	0.867416	0.594884	0.371868	0.171336	0.0680537	0.896455	0.564071	0.344008	0.158564	0.0547922		27.8	0.0689948	0.0473894	0.0166645	0.00889895	-0.0007824	-0.0027327	0.0701558	0.0485192	0.0317783	0.0185194	0.00854736	0.0006986		27.8	0.721111	0.51455	0.331594	0.13766	0.10332	0.0376776	0.738558	0.520076	0.339346	0.147696	0.107459	0.0529161		27.8	-0.0052099	0.00131711	0.00191775	0.00652409	-0.0033828	-4.082e-05	0.00530435
	28	0.869764	0.59698	0.374022	0.17253	0.0687485	0.89899	0.566687	0.346008	0.159592	0.055166		28	0.0699927	0.0479918	0.0170635	0.0086702	-0.0007219	-0.0025043	0.0706467	0.0488599	0.0320018	0.0186498	0.00860757	0.00070352		28	0.723437	0.516687	0.333567	0.138622	0.104249	0.0380799	0.74119	0.522455	0.341147	0.148612	0.108114	0.0532419		28	-0.0056506	0.00065158	0.00156415	0.00537943	-0.0042652	-0.0003236	0.0042941
	28.2	0.872295	0.599343	0.376103	0.173952	0.0691044	0.901494	0.569288	0.348003	0.160619	0.0555396		28.2	0.0718922	0.0495844	0.0186453	0.00963451	0.00030551	-0.0015852	0.0711374	0.0492005	0.0322253	0.0187802	0.00866776	0.00070844		28.2	0.725825	0.519168	0.335447	0.139206	0.104199	0.0388241	0.743798	0.52482	0.342941	0.149525	0.108767	0.053567		28.2	-0.0058346	0.00054408	0.00104712	0.0051133	-0.0044889	0.00025348	0.00445057
	28.4	0.875052	0.602315	0.378437	0.176027	0.0695139	0.90397	0.571873	0.349991	0.161645	0.0559129		28.4	0.0734559	0.0507665	0.0200981	0.0103756	0.00105345	-0.0006459	0.0716279	0.049541	0.0324487	0.0189105	0.00872793	0.00071336		28.4	0.72777	0.521419	0.33709	0.140075	0.104294	0.0393119	0.746382	0.527171	0.344728	0.150436	0.10942	0.0538913		28.4	-0.0066018	-0.0007028	0.00047315	0.00443256	-0.0049414	-0.0001233	0.00298222
	28.6	0.87718	0.604916	0.380034	0.177669	0.0694725	0.906416	0.574444	0.351974	0.162668	0.0562859		28.6	0.0747273	0.0513141	0.0208911	0.0109349	0.00141313	5.218e-05	0.0721182	0.0498813	0.0326721	0.0190408	0.00878809	0.00071828		28.6	0.729292	0.522907	0.33799	0.140037	0.104	0.0392696	0.748943	0.529508	0.346507	0.151345	0.11007	0.054215		28.6	-0.0060368	-0.0005058	0.00027907	0.00439878	-0.0043123	0.00024429	0.00291324
	28.8	0.879375	0.607383	0.382475	0.178435	0.0696272	0.908834	0.576999	0.353951	0.163691	0.0566586		28.8	0.07543	0.0518208	0.0216971	0.0106438	0.00161459	0.00088052	0.0726083	0.0502216	0.0328954	0.019171	0.00884823	0.0007232		28.8	0.73082	0.524131	0.338664	0.140009	0.104133	0.0392666	0.751481	0.53183	0.348278	0.152253	0.11072	0.054538		28.8	-0.0062057	-0.000548	1.079e-05	0.00403625	-0.0040276	0.00035752	0.0028279
	29	0.881534	0.608801	0.38392	0.17864	0.0694907	0.911223	0.579539	0.355922	0.164712	0.0570311		29	0.0763284	0.0528076	0.0231238	0.0112252	0.00193392	0.00115379	0.0730982	0.0505617	0.0331186	0.0193012	0.00890835	0.00072811		29	0.732833	0.526088	0.340374	0.140579	0.104987	0.0399381	0.753996	0.534139	0.350043	0.153158	0.111367	0.0548603		29	-0.0068619	-0.0010456	-0.0006389	0.00332994	-0.004309	0.00013644	0.00175352
	29.2	0.883398	0.611497	0.386563	0.180235	0.0696006	0.913585	0.582065	0.357887	0.165731	0.0574032		29.2	0.0774255	0.0534783	0.0238515	0.0116711	0.00265352	0.0013938	0.0735879	0.0509017	0.0333417	0.0194314	0.00896845	0.00073303		29.2	0.734825	0.527746	0.341585	0.140734	0.104918	0.0401775	0.756488	0.536433	0.3518	0.154062	0.112014	0.0551818		29.2	-0.0057448	-0.0011105	-0.0005528	0.00403401	-0.0041306	0.00024629	0.00192111
	29.4	0.885074	0.613649	0.388311	0.180597	0.0694559	0.915919	0.584575	0.359846	0.166749	0.0577751		29.4	0.0772567	0.0525151	0.0227633	0.0105829	0.00265716	0.00082936	0.0740774	0.0512416	0.0335647	0.0195615	0.00902853	0.00073794		29.4	0.736764	0.529844	0.342463	0.141814	0.105368	0.0406738	0.758958	0.538714	0.35355	0.154964	0.112658	0.0555027		29.4	-0.005983	-0.001296	-0.0001315	0.00381347	-0.0036977	0.00043718	0.00221238
	29.6	0.887235	0.615458	0.390617	0.181235	0.0695633	0.918225	0.587071	0.3618	0.167765	0.0581467		29.6	0.0774651	0.0522953	0.0220683	0.00970036	0.00204433	0.00032722	0.0745668	0.0515814	0.0337877	0.0196916	0.0090886	0.00074285		29.6	0.738764	0.532236	0.344144	0.142934	0.106118	0.0412853	0.761405	0.540981	0.355292	0.155864	0.113302	0.0558229		29.6	-0.0069583	-0.0016844	-0.0006508	0.00302918	-0.0038296	-0.0001089	0.00117043
	29.8	0.889529	0.617518	0.39276	0.182607	0.0698545	0.920505	0.589553	0.363748	0.16878	0.0585181		29.8	0.0772128	0.0519589	0.0224479	0.00999025	0.00242722	-0.0002657	0.0750559	0.0519211	0.0340107	0.0198216	0.00914865	0.00074776		29.8	0.741474	0.53406	0.345764	0.144332	0.107477	0.0421997	0.76383	0.543234	0.357028	0.156762	0.113943	0.0561424		29.8	-0.0067486	-0.0020541	-0.0004631	0.00336652	-0.0031016	3.262e-05	0.0012023
	30	0.891455	0.620281	0.395168	0.183802	0.0704413	0.922757	0.592019	0.36569	0.169794	0.0588891		30	0.0771588	0.0518469	0.0220825	0.00918392	0.00271768	-0.0007031	0.0755449	0.0522606	0.0342335	0.0199516	0.00920868	0.00075267		30	0.742942	0.536106	0.346957	0.144927	0.10873	0.0420681	0.766233	0.545474	0.358756	0.157658	0.114584	0.0564612		30	-0.0065584	-0.0015685	0.00044243	0.00384154	-0.003126	5.659e-05	0.00143684
	30.2	0.89393	0.622703	0.397223	0.184378	0.0706618	0.924984	0.594472	0.367627	0.170806	0.0592599		30.2	0.077008	0.051507	0.0211653	0.0088056	0.0024836	-0.0018422	0.0760336	0.0526	0.0344563	0.0200816	0.00926869	0.00075757		30.2	0.745334	0.538072	0.348478	0.146102	0.109697	0.0425	0.768614	0.5477	0.360477	0.158552	0.115222	0.0567793		30.2	-0.0068627	-0.0012942	0.0008135	0.00398937	-0.0026341	-0.0001078	0.00204005
	30.4	0.895548	0.624568	0.398478	0.185594	0.0702585	0.927184	0.59691	0.369558	0.171816	0.0596304		30.4	0.0768625	0.0505377	0.0204082	0.00809331	0.00158498	-0.0028023	0.0765222	0.0529393	0.034679	0.0202115	0.00932869	0.00076248		30.4	0.747895	0.54063	0.350383	0.14719	0.110846	0.0433214	0.770974	0.549913	0.362191	0.159445	0.11586	0.0570967		30.4	-0.0069389	-0.0019037	0.0011321	0.00417743	-0.002488	9.515e-05	0.00238418
	30.6	0.896969	0.627025	0.400701	0.187114	0.0705843	0.929359	0.599333	0.371483	0.172825	0.0600006		30.6	0.0763895	0.0499757	0.0193677	0.00706467	0.00133269	-0.0036876	0.0770106	0.0532785	0.0349016	0.0203414	0.00938866	0.00076738		30.6	0.74959	0.542488	0.351877	0.147892	0.111726	0.0442425	0.773312	0.552113	0.363897	0.160335	0.116496	0.0574134		30.6	-0.0070206	-0.0019533	0.00046611	0.00477129	-0.0028217	-0.0002717	0.00262441
	30.8	0.898993	0.629105	0.402454	0.187787	0.0709968	0.931508	0.601743	0.373402	0.173833	0.0603706		30.8	0.0771646	0.0503758	0.0192774	0.00654877	0.00116948	-0.0039382	0.0774987	0.0536176	0.0351242	0.0204712	0.00944862	0.00077228		30.8	0.750433	0.543489	0.353125	0.148212	0.111911	0.0442103	0.775629	0.554299	0.365597	0.161224	0.11713	0.0577295		30.8	-0.007229	-0.0014355	0.00031119	0.00454601	-0.0029885	-5.57e-05	0.00333695
	31	0.900597	0.6312	0.403758	0.188137	0.0705524	0.933631	0.604138	0.375316	0.174839	0.0607402		31	0.0771295	0.0506283	0.0199331	0.00695153	0.00075962	-0.0037751	0.0779867	0.0539565	0.0353467	0.020601	0.00950856	0.00077718		31	0.752955	0.545914	0.355216	0.149313	0.113102	0.0447785	0.777925	0.556472	0.36729	0.162111	0.117763	0.0580448		31	-0.0078152	-0.0019218	0.0002554	0.00406698	-0.0032859	-0.0003323	0.00299411
	31.2	0.903112	0.633044	0.405627	0.189882	0.0710187	0.935731	0.606519	0.377224	0.175844	0.0611096		31.2	0.0769674	0.0502997	0.0200722	0.0073585	0.0006334	-0.0038794	0.0784745	0.0542954	0.0355691	0.0207308	0.00956848	0.00078208		31.2	0.755874	0.548064	0.357585	0.150485	0.113962	0.0455144	0.780201	0.558632	0.368975	0.162996	0.118395	0.0583595		31.2	-0.0076069	-0.0015435	0.00033128	0.00439201	-0.0035324	-0.000392	0.0022391
	31.4	0.905415	0.635618	0.408052	0.190977	0.0716027	0.937805	0.608887	0.379127	0.176847	0.0614787		31.4	0.0769547	0.0503402	0.0192208	0.00728328	0.00062019	-0.0039163	0.0789621	0.0546341	0.0357914	0.0208605	0.00962839	0.00078698		31.4	0.757396	0.549399	0.358992	0.151101	0.114201	0.0452145	0.782455	0.560779	0.370654	0.163879	0.119025	0.0586735		31.4	-0.0076445	-0.0017118	0.00010593	0.00467149	-0.0035664	-0.0006477	0.0027424
	31.6	0.907212	0.638	0.409511	0.192048	0.0718312	0.939855	0.61124	0.381024	0.177849	0.0618475		31.6	0.0779643	0.0505707	0.0197328	0.0081019	0.00041948	-0.0038897	0.0794495	0.0549727	0.0360137	0.0209902	0.00968828	0.00079188		31.6	0.759244	0.551353	0.360822	0.150724	0.11443	0.0452001	0.78469	0.562913	0.372326	0.164761	0.119653	0.0589868		31.6	-0.0081259	-0.0020281	-0.0002276	0.00414563	-0.0040543	-0.0007985	0.0023432
	31.8	0.908735	0.640818	0.411037	0.193038	0.0717072	0.941881	0.61358	0.382916	0.178849	0.0622161		31.8	0.0783949	0.050996	0.0202828	0.00832737	0.00073212	-0.0041323	0.0799367	0.0553112	0.0362359	0.0211198	0.00974814	0.00079677		31.8	0.761509	0.554179	0.36327	0.15176	0.115198	0.0462475	0.786904	0.565034	0.373991	0.16564	0.120281	0.0592994		31.8	-0.0075497	-0.0016528	-0.0003268	0.00419138	-0.0044799	-0.0007083	0.002435
	32	0.911334	0.6435	0.413407	0.194901	0.0729858	0.943884	0.615906	0.384802	0.179848	0.0625844		32	0.0797439	0.051851	0.0208772	0.00902969	0.00089364	-0.003807	0.0804238	0.0556496	0.036458	0.0212494	0.00980799	0.00080166		32	0.763276	0.555878	0.364914	0.152666	0.115371	0.0464541	0.789098	0.567142	0.375649	0.166518	0.120906	0.0596114		32	-0.0069872	-0.0006526	-0.0001546	0.0041733	-0.0048683	-0.0003645	0.00245916
	32.2	0.91344	0.646017	0.415549	0.195922	0.0732184	0.945863	0.618218	0.386682	0.180845	0.0629524		32.2	0.0810794	0.0531881	0.0220112	0.0106372	0.00130718	-0.002694	0.0809106	0.0559878	0.0366801	0.021379	0.00986783	0.00080655		32.2	0.76523	0.557816	0.366992	0.153222	0.11558	0.0464611	0.791272	0.569238	0.3773	0.167394	0.121531	0.0599227		32.2	-0.0071572	-0.0005815	-0.0005134	0.00446465	-0.0047158	0.00013729	0.00262521
	32.4	0.915674	0.648996	0.417358	0.197309	0.0744935	0.947818	0.620517	0.388557	0.181841	0.0633201		32.4	0.0825749	0.0543218	0.0239272	0.0122632	0.00130953	-0.0020432	0.0813972	0.056326	0.0369021	0.0215085	0.00992764	0.00081145		32.4	0.767577	0.560166	0.368821	0.154097	0.116034	0.046384	0.793427	0.57132	0.378944	0.168268	0.122153	0.0602333		32.4	-0.0073808	-0.0009679	-0.0005359	0.00436676	-0.0045014	-9.812e-05	0.0021208
	32.6	0.917822	0.651713	0.419251	0.198885	0.0751195	0.949751	0.622802	0.390426	0.182835	0.0636875		32.6	0.083334	0.0548639	0.0249781	0.0129871	0.00166918	-0.0015556	0.0818837	0.056664	0.037124	0.021638	0.00998744	0.00081633		32.6	0.769259	0.561183	0.36995	0.1543	0.116142	0.0458811	0.795562	0.573391	0.380582	0.16914	0.122775	0.0605432		32.6	-0.0063521	0.00029777	-0.0008062	0.00491813	-0.0037317	0.00011812	0.00244663
	32.8	0.919727	0.653523	0.421632	0.199728	0.0759231	0.951661	0.625074	0.39229	0.183828	0.0640547		32.8	0.0843002	0.0561982	0.0261181	0.0144171	0.0026107	-0.0001718	0.0823699	0.0570019	0.0373459	0.0217675	0.0100472	0.00082122		32.8	0.771015	0.56294	0.372021	0.15509	0.11717	0.0459082	0.797677	0.575449	0.382212	0.17001	0.123395	0.0608524		32.8	-0.0061326	0.00084793	-0.0005809	0.0047603	-0.0036462	0.00064684	0.00255983
	33	0.921563	0.655472	0.423589	0.200181	0.0771199	0.953549	0.627333	0.394148	0.18482	0.0644216		33	0.0855258	0.0575259	0.0271048	0.0152753	0.0031757	0.0003326	0.082856	0.0573397	0.0375677	0.0218969	0.010107	0.00082611		33	0.77336	0.565433	0.374371	0.1561	0.118543	0.046371	0.799774	0.577494	0.383836	0.170879	0.124013	0.061161		33	-0.0060211	0.00093781	-0.0006492	0.00465792	-0.0037919	0.00057182	0.00223535
	33.2	0.923104	0.657489	0.425594	0.201962	0.0776792	0.955415	0.629578	0.396001	0.18581	0.0647883		33.2	0.0865519	0.0585151	0.0273669	0.0157532	0.00329259	0.00039516	0.0833418	0.0576774	0.0377894	0.0220262	0.0101667	0.00083099		33.2	0.775462	0.56729	0.376238	0.157229	0.118997	0.046142	0.801851	0.579527	0.385453	0.171746	0.124631	0.0614689		33.2	-0.004559	0.0016319	-0.000601	0.00515772	-0.0028281	0.00064122	0.00256803
	33.4	0.92522	0.659335	0.427832	0.202676	0.0786252	0.957259	0.63181	0.397849	0.186799	0.0651546		33.4	0.0870437	0.0585774	0.0269583	0.0158305	0.00299521	-0.0003362	0.0838275	0.058015	0.038011	0.0221555	0.0102264	0.00083587		33.4	0.776906	0.568854	0.377766	0.158822	0.120166	0.0463442	0.80391	0.581548	0.387064	0.172611	0.125246	0.0617762		33.4	-0.0038312	0.00224633	4.701e-05	0.0053687	-0.0024012	0.00094388	0.00303914
	33.6	0.92772	0.661072	0.43024	0.20439	0.0793161	0.959081	0.63403	0.399691	0.187786	0.0655207		33.6	0.0872623	0.0588371	0.026883	0.0149103	0.00260392	-0.0006222	0.084313	0.0583524	0.0382326	0.0222848	0.0102862	0.00084076		33.6	0.778672	0.570619	0.37959	0.159835	0.121489	0.0464819	0.80595	0.583557	0.388668	0.173474	0.125861	0.0620827		33.6	-0.0036025	0.00225673	0.00052491	0.00550988	-0.002255	0.00123167	0.00271642
	33.8	0.93055	0.664447	0.432671	0.206238	0.0804373	0.960882	0.636236	0.401527	0.188772	0.0658865		33.8	0.0878368	0.0591549	0.0274683	0.0158568	0.00349865	-0.0006121	0.0847983	0.0586897	0.0384541	0.0224141	0.0103458	0.00084564		33.8	0.780445	0.572729	0.381266	0.161146	0.122878	0.0468622	0.807972	0.585554	0.390265	0.174335	0.126474	0.0623887		33.8	-0.0027177	0.00282784	0.00148968	0.00674199	-0.0019118	0.00224302	0.00344673
	34	0.932306	0.666875	0.433657	0.207091	0.0804158	0.962662	0.638429	0.403359	0.189756	0.066252		34	0.0879321	0.0586011	0.0265248	0.0150345	0.0037988	-0.0005062	0.0852834	0.0590269	0.0386755	0.0225433	0.0104055	0.00085051		34	0.781904	0.574183	0.38262	0.162201	0.123454	0.0467557	0.809975	0.587538	0.391856	0.175195	0.127085	0.0626939		34	-0.0018715	0.00290621	0.00158901	0.00731823	-0.0018739	0.00206456	0.00372228
	34.2	0.934457	0.66882	0.43518	0.208113	0.0811962	0.964421	0.640609	0.405184	0.190739	0.0666173		34.2	0.0877009	0.0579851	0.0257606	0.0139048	0.00304907	-0.0005946	0.0857683	0.059364	0.0388968	0.0226725	0.0104652	0.00085539		34.2	0.783406	0.575848	0.383984	0.16393	0.123716	0.0471957	0.81196	0.589511	0.39344	0.176053	0.127695	0.0629985		34.2	-0.002138	0.00260567	0.00193803	0.00744787	-0.0010926	0.00226287	0.00472349
	34.4	0.936192	0.670337	0.436481	0.208845	0.0811975	0.966159	0.642777	0.407005	0.19172	0.0669822		34.4	0.088277	0.0578542	0.0256168	0.0140298	0.00266924	-0.0003033	0.086253	0.059701	0.0391181	0.0228016	0.0105248	0.00086027		34.4	0.785576	0.578056	0.385965	0.165219	0.124852	0.0480798	0.813927	0.591471	0.395017	0.176909	0.128304	0.0633024		34.4	-0.0021363	0.00232404	0.00246244	0.00779703	-0.0009204	0.0021991	0.00470613
	34.6	0.938035	0.672556	0.438918	0.21007	0.0811537	0.967877	0.644932	0.40882	0.1927	0.0673469		34.6	0.0886397	0.0581257	0.0254271	0.0136745	0.00288116	-0.0008348	0.0867375	0.0600379	0.0393394	0.0229307	0.0105844	0.00086514		34.6	0.787277	0.579312	0.387603	0.166155	0.125499	0.0486489	0.815877	0.59342	0.396588	0.177763	0.128911	0.0636057		34.6	-0.0020768	0.00191623	0.00216154	0.00808015	-0.0014396	0.00165679	0.00424072
	34.8	0.939673	0.674241	0.440539	0.210271	0.0813906	0.969575	0.647074	0.41063	0.193679	0.0677114		34.8	0.0884915	0.0576334	0.0248858	0.0127165	0.00220949	-0.0016093	0.0872219	0.0603746	0.0395605	0.0230597	0.010644	0.00087001		34.8	0.789046	0.580384	0.389123	0.166948	0.12583	0.0483725	0.817808	0.595357	0.398153	0.178615	0.129517	0.0639083		34.8	-0.0024219	0.00154535	0.00236076	0.00761879	-0.0016013	0.00130563	0.00494884
	35	0.940979	0.675337	0.44206	0.210387	0.0814915	0.971253	0.649204	0.412434	0.194656	0.0680755		35	0.0887811	0.0571316	0.0248716	0.0127153	0.00249569	-0.0018922	0.087706	0.0607113	0.0397816	0.0231887	0.0107036	0.00087489		35	0.791178	0.582715	0.390334	0.168324	0.125985	0.0489345	0.819723	0.597283	0.399711	0.179466	0.130122	0.0642103		35	-0.0028387	0.00097346	0.00295778	0.0074949	-0.0024098	0.00139201	0.00445696
	35.2	0.943109	0.677351	0.444411	0.211951	0.0821848	0.972912	0.651321	0.414234	0.195632	0.0684394		35.2	0.0888709	0.0568254	0.0243924	0.0122043	0.00265695	-0.0026722	0.08819	0.0610478	0.0400026	0.0233177	0.0107632	0.00087976		35.2	0.793042	0.584825	0.391808	0.169547	0.126352	0.0492875	0.821619	0.599197	0.401262	0.180315	0.130725	0.0645116		35.2	-0.0027646	0.00076449	0.0029177	0.00830969	-0.0027523	0.00102764	0.00433112
	35.4	0.944269	0.678665	0.445862	0.212066	0.0816996	0.974551	0.653426	0.416028	0.196606	0.068803		35.4	0.089323	0.0568809	0.0230322	0.0110134	0.00233549	-0.0036006	0.0886737	0.0613842	0.0402235	0.0234466	0.0108227	0.00088462		35.4	0.794126	0.586193	0.392445	0.169713	0.126319	0.0491505	0.823499	0.601099	0.402807	0.181162	0.131326	0.0648122		35.4	-0.0027848	0.00049147	0.00267577	0.00830417	-0.0033648	0.00074899	0.00506679
	35.6	0.945607	0.679879	0.446737	0.212411	0.0816604	0.97617	0.655518	0.417816	0.197579	0.0691664		35.6	0.0900619	0.0564359	0.0229295	0.0106544	0.00235591	-0.0041645	0.0891573	0.0617205	0.0404444	0.0235755	0.0108822	0.00088949		35.6	0.795582	0.587053	0.393299	0.169605	0.126363	0.0492495	0.825362	0.60299	0.404346	0.182007	0.131927	0.0651122		35.6	-0.0034858	1.133e-05	0.00296427	0.00761307	-0.0045903	0.00111707	0.00494563
	35.8	0.94671	0.681696	0.447926	0.213165	0.0817359	0.977771	0.657599	0.4196	0.198551	0.0695294		35.8	0.0902574	0.0576231	0.0240277	0.0114299	0.00372458	-0.0034729	0.0896407	0.0620566	0.0406652	0.0237044	0.0109418	0.00089436		35.8	0.798413	0.58949	0.395965	0.171182	0.127497	0.0503279	0.827208	0.604869	0.405878	0.182851	0.132526	0.0654116		35.8	-0.0033986	-0.0001826	0.00235413	0.00702943	-0.0042392	0.00075254	0.00527355
	36	0.948285	0.683959	0.450051	0.214277	0.0826275	0.979353	0.659667	0.421378	0.199521	0.0698922		36	0.0909766	0.0585919	0.0246421	0.012455	0.00348731	-0.0032707	0.0901239	0.0623927	0.0408859	0.0238332	0.0110013	0.00089922		36	0.800086	0.590525	0.396981	0.171497	0.128133	0.0509245	0.829037	0.606737	0.407404	0.183693	0.133123	0.0657103		36	-0.0038981	-0.0008629	0.00190551	0.00696829	-0.0045047	0.00052133	0.00510293
	36.2	0.949407	0.685756	0.452492	0.215147	0.0830115	0.980917	0.661723	0.423151	0.20049	0.0702547		36.2	0.0918766	0.059211	0.0251525	0.0129476	0.00337567	-0.0029364	0.0906069	0.0627286	0.0411065	0.0239619	0.0110607	0.00090408		36.2	0.801492	0.592382	0.398462	0.171955	0.128823	0.051507	0.830849	0.608594	0.408924	0.184533	0.133719	0.0660083		36.2	-0.0045517	-0.0021049	0.00149335	0.00666638	-0.0040879	0.00045371	0.00517303
	36.4	0.951255	0.687254	0.454128	0.216419	0.083854	0.982462	0.663766	0.424918	0.201457	0.070617		36.4	0.0927686	0.0599374	0.0264755	0.0135619	0.00352072	-0.0027905	0.0910897	0.0630644	0.0413271	0.0240907	0.0111202	0.00090895		36.4	0.802501	0.594601	0.399852	0.172069	0.129151	0.0520974	0.832645	0.61044	0.410437	0.185371	0.134314	0.0663057		36.4	-0.0045874	-0.0021808	0.00175193	0.00665757	-0.0037332	0.00058774	0.00561202
	36.6	0.952642	0.689179	0.455409	0.217897	0.0846872	0.983989	0.665798	0.426681	0.202423	0.0709789		36.6	0.0938177	0.06108	0.0275023	0.0143131	0.00427519	-0.0025419	0.0915723	0.0634002	0.0415476	0.0242194	0.0111796	0.00091381		36.6	0.803927	0.595988	0.401756	0.172554	0.129681	0.0523422	0.834425	0.612274	0.411945	0.186208	0.134908	0.0666025		36.6	-0.004544	-0.0016803	0.0018026	0.00667706	-0.0035657	0.00079487	0.00568491
	36.8	0.952863	0.689873	0.456849	0.218027	0.084822	0.985498	0.667818	0.428438	0.203387	0.0713407		36.8	0.0952701	0.0620254	0.0279682	0.0152545	0.00484311	-0.0015994	0.0920547	0.0637357	0.0417681	0.024348	0.011239	0.00091866		36.8	0.805008	0.598206	0.403217	0.172666	0.130723	0.052456	0.836189	0.614097	0.413446	0.187043	0.1355	0.0668986		36.8	-0.0046048	-0.0016272	0.00165338	0.00568171	-0.0038267	0.00068755	0.00576197
	37	0.95405	0.691274	0.458104	0.218876	0.0855005	0.98699	0.669826	0.43019	0.20435	0.0717021		37	0.0961489	0.0631076	0.0285691	0.0160383	0.00534011	-0.0011448	0.092537	0.0640712	0.0419885	0.0244766	0.0112984	0.00092352		37	0.806355	0.599767	0.404746	0.173345	0.131233	0.0522253	0.837937	0.61591	0.41494	0.187876	0.136091	0.0671941		37	-0.0044296	-0.0012932	0.00175969	0.00598225	-0.0034068	0.00110485	0.00577149
	37.2	0.955404	0.692289	0.458819	0.220065	0.0858094	0.988464	0.671823	0.431937	0.205312	0.0720633		37.2	0.097706	0.0645064	0.0296651	0.0170534	0.0064285	-0.000595	0.093019	0.0644066	0.0422088	0.0246052	0.0113578	0.00092838		37.2	0.807875	0.601258	0.406374	0.17379	0.13155	0.0522838	0.839669	0.617711	0.416429	0.188707	0.13668	0.0674889		37.2	-0.0038267	-0.0005895	0.00174315	0.00611155	-0.0027337	0.00105366	0.0060383
	37.4	0.956924	0.694382	0.460456	0.221307	0.0861954	0.989921	0.673808	0.433679	0.206272	0.0724242		37.4	0.0987301	0.0649921	0.030148	0.0179668	0.0070251	5.016e-05	0.0935008	0.0647418	0.042429	0.0247337	0.0114172	0.00093323		37.4	0.808716	0.60203	0.407478	0.174522	0.131756	0.0524804	0.841385	0.619502	0.417911	0.189537	0.137268	0.0677831		37.4	-0.0027721	0.00049857	0.00249845	0.00684112	-0.0018877	0.00171547	0.00680752
	37.6	0.958632	0.695799	0.461459	0.222578	0.0859643	0.99136	0.675781	0.435416	0.207231	0.0727848		37.6	0.0989413	0.0651399	0.0299099	0.0177285	0.00726732	0.00069601	0.0939825	0.0650769	0.0426492	0.0248622	0.0114766	0.00093808		37.6	0.809744	0.603463	0.408466	0.175121	0.132501	0.0521745	0.843086	0.621282	0.419387	0.190365	0.137855	0.0680766		37.6	-0.0034911	0.00042115	0.00237079	0.00662766	-0.0014782	0.00189371	0.00627014
	37.8	0.960865	0.698526	0.462541	0.223821	0.0866643	0.992783	0.677742	0.437148	0.208189	0.0731451		37.8	0.100118	0.0652754	0.0302377	0.0184405	0.00742578	0.00154833	0.094464	0.065412	0.0428692	0.0249907	0.0115359	0.00094293		37.8	0.811483	0.605299	0.410612	0.176131	0.132933	0.0522847	0.844771	0.623051	0.420857	0.191191	0.13844	0.0683696		37.8	-0.0035318	0.00024479	0.00186169	0.00608011	-0.0016286	0.00153019	0.00526271
	38	0.962102	0.700497	0.463443	0.22528	0.0869092	0.99419	0.679692	0.438874	0.209145	0.0735052		38	0.100244	0.0652543	0.0303044	0.0181074	0.00751155	0.00182854	0.0949453	0.0657469	0.0430893	0.0251191	0.0115952	0.00094778		38	0.813133	0.606699	0.412247	0.177179	0.133156	0.0526928	0.846441	0.624809	0.422322	0.192015	0.139024	0.0686618		38	-0.0031687	0.00012264	0.00148792	0.00610333	-0.0013021	0.00107237	0.00482683
	38.2	0.963546	0.701861	0.465658	0.226135	0.0871766	0.995579	0.681631	0.440596	0.210099	0.073865		38.2	0.100217	0.0653138	0.0301092	0.0179287	0.00694722	0.00192183	0.0954264	0.0660816	0.0433092	0.0252475	0.0116545	0.00095263		38.2	0.814484	0.607948	0.41333	0.178459	0.133288	0.0529133	0.848096	0.626557	0.42378	0.192838	0.139607	0.0689535		38.2	-0.0036086	0.00054244	0.00213026	0.00622697	-0.0007965	0.00116282	0.00522208
	38.4	0.96544	0.703387	0.466966	0.226778	0.0865668	0.996953	0.683558	0.442312	0.211053	0.0742246		38.4	0.100872	0.0654645	0.0305317	0.0179736	0.006868	0.00180136	0.0959073	0.0664163	0.0435291	0.0253758	0.0117138	0.00095748		38.4	0.816566	0.610008	0.415074	0.179211	0.134473	0.0533323	0.849736	0.628294	0.425231	0.193659	0.140188	0.0692445		38.4	-0.0040419	0.00022398	0.00161466	0.00632503	-0.0011782	0.00028135	0.00428564
	38.6	0.967469	0.705973	0.469471	0.228316	0.0870486	0.99831	0.685474	0.444024	0.212005	0.0745838		38.6	0.100902	0.0653124	0.0304216	0.0170724	0.00650786	0.00097575	0.096388	0.0667509	0.0437489	0.0255041	0.011773	0.00096232		38.6	0.818549	0.611929	0.416299	0.180347	0.135196	0.0534419	0.851361	0.630021	0.426677	0.194479	0.140768	0.0695349		38.6	-0.0039938	4.77e-05	0.00113783	0.00641754	-0.0016769	-0.0003412	0.00400271
	38.8	0.968822	0.707962	0.47125	0.228449	0.0873107	0.999652	0.687379	0.44573	0.212955	0.0749428		38.8	0.100291	0.0640857	0.0293641	0.0159095	0.00552167	-0.0002177	0.0968685	0.0670853	0.0439686	0.0256324	0.0118323	0.00096717		38.8	0.820569	0.613278	0.417618	0.181222	0.135595	0.0535995	0.852971	0.631738	0.428117	0.195296	0.141347	0.0698247		38.8	-0.0041956	0.00013101	0.00066073	0.00618679	-0.0017738	-0.0008036	0.00412076
	39	0.970781	0.709357	0.472933	0.229056	0.087717	1.00098	0.689272	0.447431	0.213904	0.0753016		39	0.100671	0.0640551	0.0293409	0.0153706	0.00598464	-0.0004872	0.0973488	0.0674196	0.0441883	0.0257606	0.0118915	0.00097201		39	0.822028	0.614423	0.418111	0.182292	0.135832	0.0537276	0.854567	0.633444	0.429551	0.196112	0.141924	0.0701138		39	-0.0048922	8.799e-05	0.00049775	0.00686987	-0.0025905	-0.0012559	0.00349593
	39.2	0.973132	0.711292	0.4745	0.230463	0.0877442	1.00229	0.691155	0.449128	0.214852	0.07566		39.2	0.100135	0.0632816	0.0291974	0.01444	0.00528588	-0.001724	0.097829	0.0677538	0.0444079	0.0258888	0.0119507	0.00097685		39.2	0.824295	0.616203	0.419879	0.183737	0.136767	0.0545102	0.856148	0.63514	0.430979	0.196926	0.1425	0.0704023		39.2	-0.0049576	4.767e-05	-4.477e-05	0.0073958	-0.0020547	-0.0012796	0.00349447
	39.4	0.975029	0.712849	0.476046	0.231656	0.0875524	1.00358	0.693026	0.450819	0.215798	0.0760182		39.4	0.0999438	0.0633688	0.029157	0.0135964	0.00489678	-0.0022582	0.0983089	0.0680879	0.0446274	0.0260169	0.0120099	0.00098169		39.4	0.826358	0.617257	0.421589	0.184594	0.138057	0.0545999	0.857715	0.636825	0.432402	0.197739	0.143074	0.0706902		39.4	-0.0049232	0.00037672	-6.099e-05	0.00782089	-0.0026098	-0.0014567	0.00351898
	39.6	0.976797	0.714733	0.477966	0.232662	0.0885207	1.00486	0.694886	0.452506	0.216743	0.0763761		39.6	0.0989929	0.0625552	0.0287942	0.0128544	0.00414431	-0.0028748	0.0987887	0.0684219	0.0448469	0.026145	0.0120691	0.00098653		39.6	0.82785	0.618559	0.422614	0.185407	0.138994	0.0554262	0.859268	0.6385	0.433818	0.19855	0.143648	0.0709774		39.6	-0.0057431	-0.0004078	-0.0007671	0.00731998	-0.0031905	-0.0015178	0.00318087
	39.8	0.978586	0.716114	0.479714	0.233869	0.0894948	1.00613	0.696736	0.454187	0.217687	0.0767338		39.8	0.0987527	0.0633517	0.0290406	0.0128217	0.00371488	-0.00343	0.0992683	0.0687558	0.0450663	0.0262731	0.0121282	0.00099137		39.8	0.829588	0.620735	0.424236	0.186353	0.140429	0.0560848	0.860807	0.640166	0.435228	0.199359	0.14422	0.071264		39.8	-0.0060346	-0.0008607	-0.0019348	0.00736773	-0.0030536	-0.0020672	0.00247987
	40	0.98059	0.718006	0.482516	0.235453	0.0906931	1.00738	0.698575	0.455864	0.218629	0.0770912		40	0.0997617	0.0643309	0.0291802	0.0128072	0.00268823	-0.0038864	0.0997476	0.0690895	0.0452856	0.0264011	0.0121874	0.0009962		40	0.831165	0.623077	0.425556	0.187282	0.141517	0.0574803	0.862332	0.641821	0.436633	0.200166	0.14479	0.07155		40	-0.0057986	-0.0011912	-0.0019342	0.00783234	-0.0035424	-0.0020604	0.00228666
	40.2	0.981949	0.719342	0.484667	0.236384	0.0915087	1.00861	0.700403	0.457535	0.21957	0.0774483		40.2	0.0999817	0.0642412	0.0284217	0.011538	0.00175388	-0.0044979	0.100227	0.0694231	0.0455049	0.0265291	0.0122465	0.00100104		40.2	0.832055	0.624997	0.427335	0.187706	0.142047	0.05777	0.863843	0.643466	0.438032	0.200972	0.14536	0.0718354		40.2	-0.0054632	-0.000955	-0.0011468	0.00828211	-0.0030638	-0.0013946	0.00277985
	40.4	0.983833	0.72029	0.4862	0.23739	0.0926737	1.00983	0.70222	0.459202	0.220509	0.0778052		40.4	0.101666	0.0658989	0.0300182	0.0121449	0.00233501	-0.0037617	0.100706	0.0697566	0.0457241	0.0266571	0.0123056	0.00100587		40.4	0.833707	0.627276	0.429846	0.188377	0.142852	0.0581251	0.86534	0.645101	0.439425	0.201776	0.145928	0.0721202		40.4	-0.0054342	-3.51e-05	-0.0007253	0.00856153	-0.0028309	-0.0007162	0.0031811
	40.6	0.984798	0.721975	0.487925	0.238308	0.0934533	1.01104	0.704026	0.460864	0.221448	0.0781617		40.6	0.10314	0.0670447	0.0310003	0.0132554	0.00317607	-0.0030243	0.101185	0.0700901	0.0459432	0.026785	0.0123647	0.0010107		40.6	0.835378	0.629368	0.432423	0.189674	0.144191	0.0589811	0.866824	0.646727	0.440812	0.202579	0.146495	0.0724044		40.6	-0.0051693	0.00124286	-0.0003961	0.008994	-0.0024352	-0.0001107	0.00356063
	40.8	0.985448	0.72255	0.490361	0.238612	0.0932076	1.01223	0.705822	0.46252	0.222384	0.0785181		40.8	0.10427	0.0678321	0.0312322	0.0144675	0.00431385	-0.0020466	0.101663	0.0704233	0.0461622	0.0269128	0.0124237	0.00101553		40.8	0.836378	0.631123	0.434152	0.190616	0.145261	0.0593181	0.868294	0.648343	0.442193	0.203379	0.14706	0.0726879		40.8	-0.0042299	0.00218257	-0.0006689	0.0087276	-0.0024923	0.00020626	0.00369084
	41	0.986667	0.723385	0.491241	0.239328	0.0935423	1.01341	0.707608	0.464172	0.22332	0.0788741		41	0.104843	0.06945	0.0315821	0.0150639	0.00442465	-0.0015081	0.102142	0.0707565	0.0463812	0.0270407	0.0124828	0.00102036		41	0.837894	0.632418	0.436028	0.191753	0.146199	0.0596748	0.869751	0.649949	0.443569	0.204179	0.147624	0.0729708		41	-0.0035309	0.00316267	6.341e-05	0.00945087	-0.0016369	0.00100432	0.00431804
	41.2	0.98757	0.723746	0.492128	0.239892	0.0935022	1.01458	0.709383	0.46582	0.224254	0.0792299		41.2	0.106949	0.0717902	0.0333219	0.0167301	0.00549561	-0.0003131	0.10262	0.0710896	0.0466001	0.0271685	0.0125418	0.00102518		41.2	0.839435	0.634206	0.437555	0.192328	0.146954	0.0599538	0.871195	0.651545	0.444939	0.204976	0.148187	0.0732531		41.2	-0.0033476	0.003688	0.0001392	0.0096261	-0.0014991	0.00077582	0.00401923
	41.4	0.988127	0.725023	0.493344	0.240823	0.0933573	1.01573	0.711147	0.467462	0.225186	0.0795854		41.4	0.108012	0.0731925	0.0336346	0.0180093	0.00622098	0.00058751	0.103098	0.0714225	0.0468189	0.0272962	0.0126008	0.00103001		41.4	0.840614	0.635526	0.439352	0.193612	0.147526	0.0601618	0.872626	0.653131	0.446304	0.205772	0.148749	0.0735348		41.4	-0.0021997	0.00458768	0.00117572	0.010309	-0.0007651	0.00167747	0.0044251
	41.6	0.989225	0.726136	0.494608	0.241503	0.0940499	1.01686	0.712902	0.4691	0.226118	0.0799407		41.6	0.108751	0.0734075	0.0333685	0.018106	0.00633183	0.00035084	0.103576	0.0717553	0.0470377	0.0274239	0.0126598	0.00103483		41.6	0.84174	0.637241	0.440827	0.194252	0.148527	0.0594588	0.874044	0.654708	0.447662	0.206566	0.149309	0.0738159		41.6	-0.0030678	0.00368692	0.00070761	0.00921582	-0.0015651	0.00083395	0.00339672
	41.8	0.989599	0.727116	0.495481	0.241603	0.0941498	1.01799	0.714646	0.470732	0.227048	0.0802956		41.8	0.110492	0.0742233	0.0345703	0.0191872	0.00726974	0.00059839	0.104054	0.0720881	0.0472564	0.0275516	0.0127188	0.00103966		41.8	0.843424	0.639071	0.442669	0.194909	0.148965	0.0599561	0.875449	0.656276	0.449015	0.207358	0.149868	0.0740964		41.8	-0.0033094	0.00268136	0.00098776	0.00862145	-0.002229	0.00036522	0.00344734
	42	0.991022	0.729256	0.497546	0.24326	0.0945042	1.0191	0.71638	0.47236	0.227976	0.0806504		42	0.111934	0.0756141	0.0356209	0.0206444	0.00844393	0.00111015	0.104531	0.0724207	0.047475	0.0276792	0.0127778	0.00104448		42	0.844859	0.640783	0.443981	0.19603	0.149458	0.0602532	0.876841	0.657834	0.450363	0.208149	0.150426	0.0743762		42	-0.0034531	0.00244579	0.00092313	0.00892617	-0.0021476	0.00038414	0.00355169
	42.2	0.992173	0.730512	0.499378	0.243828	0.0943114	1.0202	0.718103	0.473983	0.228904	0.0810048		42.2	0.112822	0.075687	0.0356016	0.0213771	0.00876897	0.00176789	0.105008	0.0727531	0.0476935	0.0278068	0.0128367	0.0010493		42.2	0.846564	0.641883	0.444996	0.196749	0.14978	0.0605481	0.87822	0.659383	0.451705	0.208938	0.150982	0.0746555		42.2	-0.0034783	0.00180519	0.00128503	0.00868355	-0.0016781	0.00049887	0.00428289
	42.4	0.993991	0.731812	0.500639	0.244161	0.0938857	1.02128	0.719817	0.475602	0.229829	0.081359		42.4	0.113033	0.0753097	0.0352678	0.0211604	0.00821282	0.00128417	0.105485	0.0730855	0.047912	0.0279344	0.0128956	0.00105412		42.4	0.847856	0.643528	0.445707	0.196995	0.150338	0.0604832	0.879588	0.660922	0.453041	0.209726	0.151537	0.0749341		42.4	-0.0038616	0.00089313	0.00091795	0.00846178	-0.0016782	-0.0001319	0.00414029
	42.6	0.995667	0.734141	0.502449	0.245129	0.0944267	1.02235	0.72152	0.477215	0.230754	0.0817129		42.6	0.112562	0.0748425	0.0352068	0.0214836	0.00796856	0.00095937	0.105962	0.0734178	0.0481304	0.0280619	0.0129545	0.00105893		42.6	0.849141	0.644907	0.446929	0.197733	0.150771	0.0607364	0.880942	0.662452	0.454372	0.210512	0.152091	0.0752122		42.6	-0.00382	0.00085275	0.00104799	0.0088455	-0.0017367	-0.0003112	0.0048492
	42.8	0.996733	0.736548	0.503819	0.246298	0.0950041	1.02341	0.723214	0.478824	0.231677	0.0820666		42.8	0.112026	0.0733434	0.0340666	0.0207529	0.00762592	0.00037648	0.106439	0.0737499	0.0483488	0.0281894	0.0130134	0.00106375		42.8	0.850456	0.645173	0.44721	0.198372	0.151113	0.0602896	0.882285	0.663973	0.455698	0.211296	0.152644	0.0754896		42.8	-0.0039849	0.00084517	0.0005385	0.00881583	-0.0019663	-0.0011194	0.004885
	43	0.998387	0.738395	0.50509	0.247737	0.0960357	1.02446	0.724897	0.480428	0.232599	0.08242		43	0.11097	0.0726391	0.0334763	0.0200853	0.0070385	-3.21e-05	0.106916	0.0740819	0.0485671	0.0283168	0.0130723	0.00106856		43	0.851634	0.646026	0.447826	0.199678	0.1503	0.0598451	0.883615	0.665485	0.457018	0.212078	0.153195	0.0757665		43	-0.0046386	0.00047384	0.00088524	0.0088603	-0.0018413	-0.0014404	0.00486352
	43.2	1.00051	0.740872	0.506541	0.249254	0.096988	1.0255	0.726571	0.482028	0.23352	0.0827731		43.2	0.110717	0.0720303	0.0331526	0.0198391	0.00616605	-0.0001722	0.107392	0.0744138	0.0487853	0.0284442	0.0131312	0.00107337		43.2	0.85289	0.647353	0.449393	0.200436	0.150761	0.059971	0.884933	0.666987	0.458332	0.212859	0.153745	0.0760427		43.2	-0.0048409	0.00015169	0.00101273	0.00866145	-0.0020293	-0.0014013	0.00484438
	43.4	1.00221	0.743317	0.508824	0.250834	0.0981067	1.02652	0.728235	0.483622	0.234439	0.0831259		43.4	0.110407	0.0717086	0.0328591	0.0193676	0.00554376	-0.0003756	0.107868	0.0747456	0.0490034	0.0285716	0.01319	0.00107819		43.4	0.853914	0.648157	0.450064	0.200893	0.150969	0.0589725	0.88624	0.668481	0.459641	0.213639	0.154294	0.0763184		43.4	-0.005282	7.542e-05	0.00088195	0.00863716	-0.0028051	-0.0020528	0.00479159
	43.6	1.00368	0.745003	0.510514	0.251556	0.0992901	1.02753	0.729889	0.485212	0.235357	0.0834785		43.6	0.10887	0.0697362	0.0313289	0.0175658	0.00422028	-0.0013399	0.108344	0.0750773	0.0492214	0.0286989	0.0132488	0.00108299		43.6	0.855071	0.649183	0.450394	0.201464	0.150916	0.0591056	0.887534	0.669965	0.460944	0.214417	0.154841	0.0765934		43.6	-0.0063817	-0.000573	0.00064263	0.0085857	-0.0024765	-0.0022437	0.00428904
	43.8	1.00505	0.746582	0.51195	0.252486	0.100193	1.02853	0.731533	0.486798	0.236273	0.0838309		43.8	0.109075	0.069502	0.030806	0.017006	0.00375674	-0.0018095	0.10882	0.0754089	0.0494395	0.0288262	0.0133076	0.0010878		43.8	0.856752	0.650722	0.451958	0.201935	0.151482	0.059134	0.888817	0.671441	0.462243	0.215193	0.155388	0.0768679		43.8	-0.0067197	-0.0010819	0.0007332	0.00897232	-0.0027222	-0.0025278	0.00381975
	44	1.00628	0.748587	0.513929	0.254016	0.100525	1.02952	0.733168	0.488378	0.237188	0.0841829		44	0.110008	0.0700934	0.0311825	0.0163898	0.00379223	-0.0014212	0.109296	0.0757403	0.0496574	0.0289534	0.0133664	0.00109261		44	0.858632	0.652176	0.453995	0.202762	0.152308	0.0594881	0.890088	0.672907	0.463535	0.215967	0.155933	0.0771417		44	-0.0061851	-0.0010413	0.00101662	0.00922448	-0.0029334	-0.002312	0.0035362
	44.2	1.00699	0.74976	0.515549	0.254961	0.101363	1.03049	0.734793	0.489955	0.238102	0.0845347		44.2	0.109707	0.0698338	0.0305602	0.0148693	0.00357388	-0.0016438	0.109771	0.0760717	0.0498752	0.0290806	0.0134252	0.00109742		44.2	0.859499	0.652842	0.455005	0.202902	0.1528	0.0591582	0.891348	0.674365	0.464823	0.21674	0.156476	0.077415		44.2	-0.0066372	-0.0001523	0.00111972	0.00978919	-0.0028994	-0.0020039	0.00373296
	44.4	1.0085	0.750395	0.51752	0.256308	0.102633	1.03146	0.736409	0.491526	0.239015	0.0848863		44.4	0.1106	0.070835	0.0311626	0.0144828	0.00394316	-0.0013354	0.110246	0.0764029	0.050093	0.0292078	0.0134839	0.00110222		44.4	0.860308	0.65432	0.456506	0.203343	0.15351	0.0590081	0.892596	0.675814	0.466105	0.217511	0.157019	0.0776877		44.4	-0.0068792	0.00074417	0.00066779	0.00970067	-0.0027005	-0.0013828	0.00348825
	44.6	1.00913	0.751191	0.5185	0.257422	0.102291	1.03241	0.738015	0.493093	0.239926	0.0852375		44.6	0.111067	0.0715417	0.0317349	0.0145773	0.00482123	-0.0010621	0.110721	0.076734	0.0503107	0.0293349	0.0135426	0.00110702		44.6	0.860961	0.656149	0.458031	0.20386	0.154772	0.0596279	0.893833	0.677254	0.467382	0.218281	0.15756	0.0779597		44.6	-0.0069919	0.0007406	0.00028236	0.0097066	-0.0024921	-0.0012623	0.00316732
	44.8	1.0104	0.752417	0.520057	0.258926	0.102347	1.03335	0.739612	0.494655	0.240836	0.0855885		44.8	0.111329	0.0718352	0.0314213	0.013782	0.00473435	-0.0010886	0.111196	0.077065	0.0505284	0.029462	0.0136014	0.00111182		44.8	0.862481	0.658043	0.459439	0.204745	0.15611	0.060614	0.895059	0.678686	0.468653	0.219049	0.1581	0.0782312		44.8	-0.0067	0.00088618	-0.0003533	0.00933787	-0.0033259	-0.0016343	0.0029876
	45	1.01085	0.752881	0.520325	0.259831	0.103052	1.03429	0.7412	0.496213	0.241744	0.0859393		45	0.111517	0.0729048	0.0317435	0.0128891	0.00446915	-0.0008952	0.111671	0.0773959	0.050746	0.029589	0.01366	0.00111662		45	0.862985	0.659523	0.460295	0.205202	0.15659	0.0605166	0.896274	0.680109	0.46992	0.219815	0.158639	0.0785021		45	-0.0070766	0.0005867	-0.0003519	0.00899479	-0.0034187	-0.0016587	0.0030559
	45.2	1.01198	0.753678	0.521509	0.260741	0.103234	1.03521	0.742778	0.497766	0.242651	0.0862898		45.2	0.112666	0.0740171	0.0332594	0.0132446	0.00511487	-0.0003044	0.112145	0.0777267	0.0509635	0.0297161	0.0137187	0.00112142		45.2	0.863677	0.661137	0.461164	0.205522	0.156723	0.0606173	0.897477	0.681523	0.471181	0.22058	0.159176	0.0787724		45.2	-0.0076756	0.0002809	-0.0008707	0.00851462	-0.0041106	-0.0015868	0.00251292
	45.4	1.01286	0.754954	0.522791	0.261178	0.103747	1.03611	0.744347	0.499314	0.243557	0.08664		45.4	0.113783	0.0749495	0.0337737	0.0138601	0.00581967	-0.0001444	0.11262	0.0780573	0.0511809	0.029843	0.0137774	0.00112622		45.4	0.865159	0.662833	0.462855	0.206745	0.15779	0.061385	0.89867	0.682929	0.472437	0.221344	0.159713	0.0790422		45.4	-0.0071955	0.00040559	-0.0014525	0.00777405	-0.0041922	-0.0015775	0.0025334
	45.6	1.0135	0.755915	0.523828	0.261613	0.103719	1.03701	0.745906	0.500858	0.244462	0.0869899		45.6	0.115156	0.0753418	0.0342754	0.0142162	0.0061288	-0.0002233	0.113094	0.0783879	0.0513983	0.02997	0.013836	0.00113101		45.6	0.865986	0.664037	0.463878	0.207001	0.158134	0.0612692	0.899852	0.684327	0.473687	0.222105	0.160248	0.0793113		45.6	-0.0077943	-0.0006146	-0.0028423	0.00671194	-0.0054594	-0.002154	0.00215048
	45.8	1.01466	0.756989	0.524897	0.261848	0.102756	1.0379	0.747457	0.502397	0.245365	0.0873397		45.8	0.117296	0.0771219	0.0361974	0.0157697	0.00713803	0.00048513	0.113568	0.0787183	0.0516156	0.0300969	0.0138947	0.00113581		45.8	0.867212	0.665837	0.465001	0.207381	0.158936	0.0625167	0.901023	0.685716	0.474933	0.222865	0.160782	0.0795799		45.8	-0.0076339	-0.0010216	-0.0023375	0.0066886	-0.0053317	-0.0011812	0.00319048
	46	1.01716	0.759437	0.527602	0.264305	0.103425	1.03878	0.748999	0.503932	0.246267	0.0876891		46	0.119412	0.0791249	0.0373048	0.0178993	0.00817585	0.0015997	0.114041	0.0790486	0.0518328	0.0302237	0.0139533	0.0011406		46	0.868854	0.668033	0.466502	0.209056	0.159719	0.0633777	0.902184	0.687096	0.476173	0.223624	0.161314	0.0798478		46	-0.0067398	-0.0004476	-0.0026953	0.00665108	-0.004928	-0.0008503	0.00344653
	46.2	1.01807	0.760525	0.528534	0.264856	0.102825	1.03965	0.750531	0.505463	0.247168	0.0880382		46.2	0.120089	0.0789137	0.0373852	0.0190106	0.0083672	0.00151695	0.114515	0.0793788	0.05205	0.0303505	0.0140119	0.00114539		46.2	0.870076	0.669427	0.467138	0.209485	0.160108	0.0643063	0.903334	0.688468	0.477408	0.224381	0.161846	0.0801152		46.2	-0.0059015	-0.0002314	-0.0020652	0.00644108	-0.0046137	2.975e-05	0.00441323
	46.4	1.01957	0.761532	0.529644	0.265223	0.102851	1.0405	0.752055	0.506989	0.248067	0.0883872		46.4	0.120603	0.0788332	0.0370321	0.0197933	0.00829545	0.00121194	0.114988	0.0797089	0.0522671	0.0304773	0.0140704	0.00115018		46.4	0.871086	0.670364	0.467567	0.210129	0.160884	0.0646585	0.904474	0.689832	0.478638	0.225136	0.162376	0.0803821		46.4	-0.0062011	0.00032144	-0.0019229	0.0067231	-0.00483	-0.0001295	0.00502815
	46.6	1.02052	0.763623	0.530843	0.266223	0.103353	1.04135	0.753569	0.50851	0.248965	0.0887358		46.6	0.121988	0.0797882	0.0384063	0.0213249	0.00930792	0.00174568	0.115461	0.0800389	0.0524841	0.030604	0.014129	0.00115497		46.6	0.872308	0.672052	0.468978	0.211457	0.161942	0.0652649	0.905603	0.691188	0.479863	0.22589	0.162905	0.0806483		46.6	-0.0056767	0.00105475	-0.0016842	0.00659596	-0.0041843	0.00037307	0.00605338
	46.8	1.02197	0.765711	0.532282	0.268201	0.104398	1.04219	0.755075	0.510027	0.249862	0.0890842		46.8	0.122255	0.0794903	0.0376063	0.021391	0.0089393	0.00126997	0.115934	0.0803688	0.052701	0.0307307	0.0141875	0.00115976		46.8	0.873896	0.672859	0.469829	0.212907	0.162169	0.0654468	0.906722	0.692536	0.481083	0.226642	0.163432	0.080914		46.8	-0.0050836	0.00131433	-0.0014336	0.00584426	-0.0038458	0.00062804	0.00639669
	47	1.02295	0.766823	0.533225	0.268067	0.104549	1.04302	0.756572	0.511539	0.250757	0.0894323		47	0.122253	0.0793168	0.037093	0.0217945	0.00801514	0.00114208	0.116407	0.0806985	0.0529179	0.0308574	0.014246	0.00116454		47	0.875386	0.673949	0.471735	0.214038	0.162097	0.0657105	0.907831	0.693875	0.482298	0.227393	0.163959	0.081179		47	-0.005485	0.00113988	-0.0014772	0.00532956	-0.0033287	0.00071976	0.00659469
	47.2	1.02485	0.768698	0.534621	0.268659	0.105304	1.04383	0.75806	0.513047	0.251651	0.0897802		47.2	0.123091	0.0793789	0.0368173	0.0221588	0.00776002	0.00080014	0.11688	0.0810281	0.0531348	0.030984	0.0143045	0.00116933		47.2	0.876482	0.674902	0.473296	0.214252	0.162867	0.0658139	0.90893	0.695206	0.483508	0.228142	0.164484	0.0814436		47.2	-0.0060112	0.00082167	-0.0012207	0.00564766	-0.0034249	0.00049598	0.00649198
	47.4	1.02597	0.770337	0.536212	0.269369	0.105025	1.04464	0.759539	0.514551	0.252544	0.0901278		47.4	0.123156	0.0789342	0.0373867	0.0221302	0.007782	0.00030499	0.117352	0.0813577	0.0533515	0.0311106	0.014363	0.00117411		47.4	0.878442	0.676291	0.474592	0.2157	0.163044	0.0658811	0.910019	0.69653	0.484713	0.228889	0.165008	0.0817075		47.4	-0.0060373	0.00020912	-0.0008953	0.00620067	-0.0033268	0.00034273	0.0059834
	47.6	1.02655	0.77176	0.537141	0.269602	0.105206	1.04544	0.76101	0.51605	0.253435	0.0904751		47.6	0.12266	0.0779121	0.0361279	0.0211994	0.00741693	-0.0003379	0.117825	0.0816871	0.0535682	0.0312372	0.0144215	0.00117889		47.6	0.879568	0.67711	0.475753	0.216524	0.163805	0.066118	0.911098	0.697845	0.485912	0.229635	0.165531	0.0819708		47.6	-0.0063865	2.958e-05	-0.0001462	0.00727186	-0.0023766	0.00032048	0.00561005
	47.8	1.02733	0.773341	0.538782	0.270053	0.106281	1.04623	0.762472	0.517545	0.254325	0.0908222		47.8	0.122514	0.077304	0.0351979	0.0201559	0.00660504	-0.001427	0.118297	0.0820164	0.0537848	0.0313637	0.01448	0.00118367		47.8	0.880707	0.677748	0.477293	0.2173	0.164318	0.0661488	0.912168	0.699152	0.487107	0.23038	0.166053	0.0822336		47.8	-0.0059876	-4.368e-05	0.00020909	0.00790085	-0.002539	0.00033877	0.00512424
	48	1.02796	0.774417	0.539932	0.270617	0.106047	1.04701	0.763925	0.519035	0.255214	0.091169		48	0.123367	0.0778066	0.0357351	0.0198549	0.00705945	-0.0016244	0.118768	0.0823456	0.0540013	0.0314901	0.0145384	0.00118845		48	0.882363	0.678651	0.479338	0.218047	0.164785	0.0661165	0.913228	0.700452	0.488297	0.231122	0.166573	0.0824959		48	-0.0057929	-9.949e-05	-0.0001649	0.00823036	-0.0026984	8.521e-05	0.00454898
	48.2	1.02824	0.775177	0.540356	0.270405	0.105966	1.04778	0.76537	0.520521	0.256102	0.0915156		48.2	0.122588	0.0777084	0.0352184	0.0192132	0.00610851	-0.0026744	0.11924	0.0826746	0.0542178	0.0316166	0.0145968	0.00119322		48.2	0.883019	0.679747	0.480117	0.218566	0.165002	0.0657724	0.914278	0.701744	0.489482	0.231864	0.167093	0.0827575		48.2	-0.0059073	0.00025886	-0.0004906	0.00869311	-0.0021997	7.706e-05	0.00446388
	48.4	1.02915	0.77618	0.540851	0.270802	0.106208	1.04854	0.766807	0.522003	0.256988	0.0918619		48.4	0.122511	0.0775637	0.0351045	0.0184947	0.00573905	-0.0031132	0.119712	0.0830036	0.0544342	0.0317429	0.0146552	0.001198		48.4	0.883638	0.680846	0.481537	0.219215	0.165585	0.0659742	0.915318	0.703028	0.490662	0.232604	0.167611	0.0830186		48.4	-0.0057455	-0.0005981	-0.0007307	0.00855974	-0.001845	-0.000329	0.00387582
	48.6	1.02981	0.776599	0.541049	0.271294	0.106226	1.0493	0.768235	0.52348	0.257873	0.0922079		48.6	0.123528	0.078417	0.0366061	0.0185796	0.00622403	-0.0026154	0.120183	0.0833324	0.0546505	0.0318693	0.0147136	0.00120277		48.6	0.884994	0.683207	0.4833	0.219811	0.166507	0.0666904	0.916349	0.704304	0.491837	0.233342	0.168128	0.0832791		48.6	-0.0064665	-0.0017033	-0.0017027	0.00725227	-0.0026229	-0.0015288	0.00289257
	48.8	1.03092	0.778077	0.542591	0.272401	0.106681	1.05004	0.769655	0.524953	0.258757	0.0925537		48.8	0.122752	0.0778546	0.0360639	0.0167472	0.00479596	-0.0036748	0.120654	0.0836612	0.0548668	0.0319956	0.0147719	0.00120755		48.8	0.886659	0.684852	0.484728	0.221047	0.167057	0.0679439	0.917371	0.705572	0.493008	0.234078	0.168643	0.0835391		48.8	-0.0062815	-0.0018048	-0.0020911	0.00639535	-0.0036635	-0.0023112	0.00284818
	49	1.0317	0.778746	0.54419	0.27289	0.107349	1.05078	0.771066	0.526422	0.259639	0.0928992		49	0.122732	0.078527	0.0363459	0.0159253	0.00409448	-0.0033752	0.121125	0.0839898	0.055083	0.0321219	0.0148303	0.00121232		49	0.88689	0.685641	0.485662	0.221726	0.166812	0.0677764	0.918384	0.706833	0.494173	0.234814	0.169158	0.0837985		49	-0.0061689	-0.002253	-0.0024271	0.00596224	-0.0039151	-0.0021898	0.00242151
	49.2	1.03283	0.779686	0.545914	0.273533	0.107479	1.0515	0.772469	0.527886	0.26052	0.0932445		49.2	0.123363	0.07935	0.0372351	0.0158579	0.00370833	-0.003106	0.121596	0.0843183	0.0552991	0.0322481	0.0148886	0.00121709		49.2	0.888709	0.68727	0.486995	0.222734	0.167767	0.0684739	0.919387	0.708086	0.495334	0.235547	0.169671	0.0840573		49.2	-0.0058754	-0.001619	-0.0026339	0.00571111	-0.004668	-0.0026667	0.00214908
	49.4	1.03422	0.781584	0.547572	0.274396	0.10758	1.05222	0.773864	0.529346	0.2614	0.0935895		49.4	0.124532	0.0807533	0.0383849	0.0169521	0.00383687	-0.0024792	0.122066	0.0846467	0.0555152	0.0323743	0.0149469	0.00122186		49.4	0.890167	0.688634	0.488496	0.223525	0.168977	0.0687909	0.920382	0.709332	0.49649	0.236279	0.170183	0.0843156		49.4	-0.0051556	-0.0015936	-0.0027751	0.00590925	-0.0048288	-0.0024974	0.00205296
	49.6	1.03491	0.782923	0.548947	0.275748	0.107435	1.05293	0.775251	0.530802	0.262279	0.0939342		49.6	0.125423	0.0814601	0.0389932	0.017117	0.00377375	-0.0020355	0.122537	0.0849749	0.0557312	0.0325005	0.0150052	0.00122662		49.6	0.890505	0.6893	0.489027	0.224176	0.169632	0.0688735	0.921367	0.71057	0.497641	0.23701	0.170694	0.0845733		49.6	-0.0043869	-0.0011223	-0.0022045	0.00679228	-0.0051031	-0.0021077	0.0021626
	49.8	1.036	0.783796	0.551155	0.277041	0.108115	1.05363	0.77663	0.532253	0.263156	0.0942787		49.8	0.126179	0.0829856	0.0397644	0.0176144	0.00396731	-0.0019191	0.123007	0.0853031	0.0559471	0.0326266	0.0150635	0.00123139		49.8	0.891774	0.690974	0.490184	0.224891	0.170796	0.0700468	0.922343	0.711801	0.498787	0.237739	0.171204	0.0848304		49.8	-0.003626	-0.0008174	-0.0016285	0.0072342	-0.0046723	-0.0014664	0.00306294
	50	1.03733	0.785305	0.55288	0.278989	0.108991	1.05433	0.778	0.5337	0.264032	0.094623		50	0.127854	0.0847252	0.041031	0.0190073	0.00528172	-0.0011623	0.123477	0.0856311	0.056163	0.0327527	0.0151217	0.00123615		50	0.893491	0.692776	0.491445	0.226734	0.172264	0.0707422	0.923311	0.713024	0.499929	0.238466	0.171713	0.085087		50	-0.0022791	0.00012555	-0.0010798	0.00791132	-0.0041826	-0.0010136	0.00351022
	50.2	1.03825	0.785893	0.553816	0.279705	0.109181	1.05501	0.779363	0.535143	0.264907	0.0949669		50.2	0.128428	0.0847498	0.0416221	0.0198013	0.00518952	-0.0013076	0.123947	0.0859591	0.0563787	0.0328787	0.01518	0.00124092		50.2	0.894953	0.693246	0.492105	0.227058	0.172871	0.0711379	0.92427	0.71424	0.501066	0.239192	0.17222	0.0853431		50.2	-0.0019494	0.00084051	-0.00089	0.00805125	-0.0045108	-0.0005146	0.00377674
	50.4	1.03962	0.786433	0.555526	0.280825	0.10979	1.05569	0.780717	0.536582	0.26578	0.0953106		50.4	0.129032	0.0845723	0.0416147	0.0199036	0.00492775	-0.0012747	0.124416	0.0862869	0.0565944	0.0330047	0.0152382	0.00124568		50.4	0.896059	0.693784	0.493004	0.227304	0.17366	0.0713193	0.92522	0.715449	0.502198	0.239917	0.172727	0.0855985		50.4	-0.0020071	0.00106468	-0.0007719	0.00805568	-0.0046286	-0.0003498	0.0047207
	50.6	1.04047	0.787227	0.556909	0.282125	0.110313	1.05636	0.782064	0.538016	0.266653	0.0956541		50.6	0.13001	0.0854051	0.0425944	0.0209787	0.00529412	-0.0004352	0.124886	0.0866146	0.0568101	0.0331307	0.0152964	0.00125044		50.6	0.897497	0.69571	0.49493	0.228008	0.174587	0.0715564	0.926162	0.71665	0.503325	0.24064	0.173232	0.0858535		50.6	-0.0019187	0.00073653	-0.0011372	0.00796344	-0.0040058	-3.96e-06	0.0050141
	50.8	1.04187	0.78873	0.558211	0.283969	0.110646	1.05702	0.783403	0.539446	0.267523	0.0959973		50.8	0.129513	0.0855146	0.0421172	0.021038	0.0056581	-0.0008035	0.125355	0.0869422	0.0570257	0.0332566	0.0153546	0.0012552		50.8	0.898303	0.695986	0.495794	0.228267	0.174447	0.071785	0.927095	0.717844	0.504448	0.241361	0.173736	0.0861078		50.8	-0.001634	0.00101642	-0.0009851	0.00820568	-0.0037653	0.00054473	0.00546867
	51	1.04282	0.790056	0.559465	0.284218	0.111137	1.05768	0.784734	0.540872	0.268393	0.0963402		51	0.129831	0.0854361	0.0419136	0.021666	0.0064173	-0.0001489	0.125824	0.0872697	0.0572412	0.0333825	0.0154128	0.00125995		51	0.898996	0.696998	0.496613	0.228743	0.175088	0.071678	0.928019	0.719031	0.505566	0.242081	0.174239	0.0863616		51	-0.0022634	0.00084651	-0.0010519	0.00862999	-0.0035168	0.00031358	0.00539569
	51.2	1.04401	0.791273	0.560612	0.285321	0.112021	1.05832	0.786057	0.542294	0.269261	0.0966829		51.2	0.130501	0.0861532	0.041972	0.022015	0.00689141	9.988e-05	0.126293	0.0875971	0.0574566	0.0335083	0.0154709	0.00126471		51.2	0.899595	0.698285	0.498036	0.229222	0.175425	0.071795	0.928935	0.72021	0.50668	0.2428	0.17474	0.0866149		51.2	-0.0019406	0.00082938	-0.0001548	0.009558	-0.0031202	0.00117707	0.00557399
	51.4	1.04438	0.792698	0.561668	0.286184	0.111861	1.05896	0.787372	0.543712	0.270129	0.0970253		51.4	0.130523	0.085963	0.0418241	0.0219531	0.00780754	-0.0001024	0.126762	0.0879243	0.057672	0.0336341	0.0155291	0.00126946		51.4	0.900626	0.699641	0.499463	0.230093	0.176225	0.0716327	0.929843	0.721383	0.507789	0.243517	0.175241	0.0868677		51.4	-0.0019761	0.00069668	0.00030224	0.0100447	-0.0027957	0.00118137	0.0051946
	51.6	1.04481	0.793564	0.562775	0.286611	0.11226	1.05959	0.78868	0.545125	0.270994	0.0973675		51.6	0.130333	0.0853308	0.0406354	0.0221894	0.00781527	-0.0005676	0.12723	0.0882515	0.0578873	0.0337599	0.0155872	0.00127422		51.6	0.901931	0.700264	0.500555	0.230691	0.176994	0.071695	0.930743	0.722548	0.508893	0.244232	0.17574	0.0871198		51.6	-0.00204	0.00112565	0.00035573	0.010516	-0.0018897	0.00163095	0.00545537
	51.8	1.04552	0.79455	0.563768	0.286487	0.11327	1.06022	0.78998	0.546535	0.271859	0.0977094		51.8	0.129847	0.0845279	0.0397302	0.0219435	0.0073794	-0.0016434	0.127699	0.0885785	0.0581025	0.0338856	0.0156453	0.00127897		51.8	0.902782	0.701253	0.502219	0.231736	0.177051	0.0714765	0.931634	0.723707	0.509993	0.244946	0.176238	0.0873715		51.8	-0.0022895	0.00080119	0.00026509	0.0103292	-0.0018604	0.00162309	0.0052175
	52	1.04597	0.795807	0.564148	0.286878	0.113119	1.06083	0.791272	0.54794	0.272722	0.0980511		52	0.130654	0.0851065	0.0401625	0.0226227	0.00823299	-0.0017106	0.128167	0.0889054	0.0583177	0.0340113	0.0157034	0.00128372		52	0.904603	0.702736	0.504061	0.232083	0.177389	0.0714016	0.932518	0.724858	0.511088	0.245659	0.176735	0.0876225		52	-0.0021244	0.00065525	-0.0001477	0.0105278	-0.0014421	0.0015724	0.00523565
	52.2	1.04643	0.796925	0.564058	0.287067	0.11288	1.06144	0.792557	0.549341	0.273584	0.0983925		52.2	0.129813	0.0849453	0.0390175	0.0222795	0.00767188	-0.0028625	0.128635	0.0892322	0.0585328	0.034137	0.0157614	0.00128847		52.2	0.905329	0.703864	0.504826	0.232895	0.177823	0.0711673	0.933393	0.726003	0.512179	0.24637	0.177231	0.0878731		52.2	-0.0019985	0.00030555	-0.0002016	0.00996455	-0.0006822	0.00158212	0.00506877
	52.4	1.04695	0.797992	0.564927	0.288437	0.113371	1.06204	0.793834	0.550738	0.274445	0.0987336		52.4	0.130165	0.0846284	0.037672	0.0214908	0.00724881	-0.0028049	0.129102	0.0895589	0.0587478	0.0342626	0.0158195	0.00129321		52.4	0.90664	0.704848	0.505952	0.233514	0.178691	0.0714898	0.934261	0.72714	0.513265	0.247079	0.177726	0.0881231		52.4	-0.0028294	-0.0002975	-0.0004762	0.00916399	-0.0011813	0.00072729	0.00476749
	52.6	1.04795	0.798563	0.566006	0.289204	0.11442	1.06264	0.795104	0.552131	0.275305	0.0990745		52.6	0.131147	0.0847633	0.0378307	0.0211299	0.00724138	-0.0032889	0.12957	0.0898855	0.0589628	0.0343882	0.0158775	0.00129796		52.6	0.908262	0.706534	0.507681	0.234474	0.179164	0.0714158	0.93512	0.728271	0.514347	0.247788	0.17822	0.0883725		52.6	-0.0040559	-0.0015231	-0.0013979	0.0072552	-0.0023373	2.361e-05	0.00402768
	52.8	1.04853	0.799968	0.56779	0.290259	0.11458	1.06323	0.796366	0.55352	0.276163	0.0994151		52.8	0.131244	0.0848163	0.036736	0.0198727	0.006533	-0.0039599	0.130037	0.090212	0.0591777	0.0345137	0.0159355	0.0013027		52.8	0.909728	0.707601	0.508858	0.23542	0.179529	0.0727273	0.935972	0.729395	0.515424	0.248494	0.178712	0.0886214		52.8	-0.0031369	-0.0012337	-0.0011396	0.00774216	-0.0018514	0.00041912	0.00449902
	53	1.04901	0.800858	0.569483	0.290929	0.114816	1.06381	0.797621	0.554904	0.27702	0.0997555		53	0.132094	0.0851735	0.0366661	0.020076	0.00652221	-0.0031627	0.130505	0.0905384	0.0593925	0.0346392	0.0159935	0.00130745		53	0.910363	0.708434	0.510114	0.235942	0.179756	0.0723415	0.936816	0.730512	0.516497	0.249199	0.179204	0.0888698		53	-0.0026778	-0.0009139	-0.0005906	0.00801492	-0.0016076	0.00041825	0.00477293
	53.2	1.04921	0.801326	0.569643	0.291422	0.115206	1.06438	0.798869	0.556285	0.277876	0.100096		53.2	0.132352	0.0849406	0.0363518	0.019298	0.00593987	-0.0036774	0.130972	0.0908646	0.0596072	0.0347647	0.0160515	0.00131219		53.2	0.911955	0.709826	0.511388	0.236726	0.180997	0.0722539	0.937653	0.731623	0.517565	0.249903	0.179694	0.0891176		53.2	-0.0025253	-0.0002482	0.00064518	0.00836594	-0.0010911	0.00053213	0.00543348
	53.4	1.05063	0.803141	0.570718	0.29297	0.11559	1.06495	0.800109	0.557661	0.278731	0.100435		53.4	0.13322	0.085397	0.0371571	0.0193611	0.00603413	-0.0036886	0.131439	0.0911907	0.0598219	0.0348901	0.0161095	0.00131693		53.4	0.912239	0.710453	0.51223	0.236646	0.181381	0.0721087	0.938482	0.732726	0.518629	0.250605	0.180183	0.0893649		53.4	-0.0031558	-0.0004673	0.00091893	0.00878009	-0.000572	0.0010655	0.00519696
	53.6	1.05136	0.804031	0.572044	0.29458	0.115845	1.06551	0.801342	0.559034	0.279584	0.100775		53.6	0.1334	0.0857085	0.0370645	0.0187051	0.0053954	-0.0039264	0.131905	0.0915167	0.0600365	0.0350155	0.0161674	0.00132167		53.6	0.912353	0.711447	0.512706	0.237621	0.181963	0.0720922	0.939303	0.733824	0.519689	0.251306	0.180671	0.0896117		53.6	-0.0026794	0.00042199	0.00130442	0.00895632	-0.0001968	0.00098868	0.00551088
	53.8	1.05232	0.80438	0.573631	0.295321	0.116191	1.06607	0.802568	0.560402	0.280436	0.101114		53.8	0.133954	0.0862509	0.0372712	0.0184979	0.00515645	-0.0039127	0.132372	0.0918427	0.0602511	0.0351409	0.0162253	0.0013264		53.8	0.913622	0.712932	0.514458	0.238258	0.182193	0.0725597	0.940117	0.734914	0.520744	0.252005	0.181158	0.0898579		53.8	-0.0025738	0.00039844	0.00117844	0.00934965	-7.696e-05	0.00114874	0.00617294
	54	1.05398	0.805764	0.574355	0.295713	0.115842	1.06661	0.803786	0.561767	0.281287	0.101454		54	0.135266	0.0870007	0.0388263	0.0189882	0.00566733	-0.0033547	0.132838	0.0921685	0.0604656	0.0352662	0.0162832	0.00133114		54	0.91429	0.71395	0.515518	0.238808	0.182702	0.0730201	0.940924	0.735998	0.521795	0.252703	0.181644	0.0901036		54	-0.0025682	0.00029905	0.00140016	0.009416	-0.0005686	0.00114609	0.00611274
	54.2	1.05569	0.806854	0.575361	0.296637	0.11629	1.06715	0.804998	0.563127	0.282137	0.101792		54.2	0.135494	0.087162	0.0397806	0.0196056	0.00505854	-0.0031106	0.133304	0.0924941	0.06068	0.0353914	0.0163411	0.00133587		54.2	0.915178	0.714203	0.516171	0.23877	0.183031	0.0733024	0.941723	0.737075	0.522841	0.253399	0.182128	0.0903488		54.2	-0.0025987	0.00037136	0.00058319	0.00919663	-0.0011443	0.00089524	0.0060241
	54.4	1.05744	0.807991	0.576669	0.297	0.116546	1.06769	0.806202	0.564484	0.282985	0.102131		54.4	0.136383	0.0872739	0.0399934	0.0203046	0.0049267	-0.0027362	0.13377	0.0928197	0.0608943	0.0355167	0.016399	0.00134061		54.4	0.915414	0.715196	0.516941	0.238607	0.183344	0.0736284	0.942515	0.738146	0.523883	0.254094	0.182612	0.0905934		54.4	-0.0037128	-0.0003287	0.00012038	0.00912733	-0.0018243	-2.242e-05	0.00653496
	54.6	1.05886	0.809141	0.577656	0.297889	0.116808	1.06822	0.807399	0.565836	0.283832	0.102469		54.6	0.136925	0.0875496	0.0408285	0.0207679	0.00530707	-0.0019278	0.134236	0.0931452	0.0611086	0.0356419	0.0164569	0.00134534		54.6	0.916245	0.716908	0.518267	0.239136	0.183944	0.0741764	0.9433	0.739211	0.524921	0.254788	0.183094	0.0908375		54.6	-0.0043906	-4.453e-05	-0.0001494	0.00958782	-0.0015344	-5.1e-05	0.00614971
	54.8	1.06038	0.811148	0.579065	0.298746	0.11707	1.06874	0.808589	0.567185	0.284678	0.102807		54.8	0.137818	0.0889374	0.0428687	0.0220891	0.00672816	-0.0010544	0.134701	0.0934705	0.0613228	0.035767	0.0165147	0.00135007		54.8	0.916162	0.717732	0.518129	0.23961	0.184374	0.074375	0.944078	0.740268	0.525954	0.25548	0.183575	0.091081		54.8	-0.0042041	0.00061822	-0.0002323	0.00965336	-0.0014111	0.00052521	0.00640619
	55	1.06159	0.812657	0.580456	0.299546	0.118173	1.06926	0.809773	0.568529	0.285523	0.103145		55	0.138772	0.0893977	0.0435421	0.0228924	0.00702497	-6.57e-05	0.135167	0.0937958	0.0615369	0.0358921	0.0165725	0.0013548		55	0.916842	0.719057	0.518865	0.240223	0.185447	0.0741957	0.944849	0.74132	0.526983	0.25617	0.184056	0.0913241		55	-0.0047848	0.00074183	-0.0001871	0.00984158	-0.0014667	0.00079796	0.00608277
	55.2	1.06297	0.813807	0.581976	0.299845	0.118443	1.06977	0.810949	0.56987	0.286366	0.103483		55.2	0.139161	0.0899895	0.0437623	0.0227712	0.00698241	0.0003766	0.135632	0.0941209	0.061751	0.0360172	0.0166303	0.00135953		55.2	0.918171	0.721034	0.520303	0.240926	0.186686	0.074614	0.945613	0.742365	0.528008	0.256859	0.184535	0.0915666		55.2	-0.0055081	0.00047678	-0.0005218	0.00952352	-0.0019733	0.0009408	0.00526275
	55.4	1.06402	0.814953	0.58397	0.300547	0.11879	1.07027	0.812119	0.571206	0.287208	0.10382		55.4	0.139639	0.0904163	0.0449268	0.0238347	0.00762342	0.00101007	0.136097	0.0944459	0.061965	0.0361423	0.0166881	0.00136425		55.4	0.919474	0.722595	0.521463	0.241491	0.187475	0.0747481	0.946369	0.743404	0.529029	0.257547	0.185013	0.0918086		55.4	-0.0062704	0.00024343	-0.0010711	0.0087412	-0.0027717	0.00050256	0.00417749
	55.6	1.06566	0.816336	0.585743	0.301696	0.119413	1.07077	0.813281	0.572539	0.288049	0.104157		55.6	0.140251	0.0905152	0.0458132	0.0242341	0.00729164	0.00111712	0.136562	0.0947708	0.0621789	0.0362673	0.0167459	0.00136898		55.6	0.920947	0.723573	0.522359	0.242737	0.187667	0.0750342	0.947119	0.744437	0.530045	0.258233	0.18549	0.09205		55.6	-0.0064655	-0.0004062	-0.0019125	0.0080267	-0.0030245	0.00037662	0.003823
	55.8	1.06589	0.817254	0.587183	0.301355	0.120024	1.07126	0.814437	0.573868	0.288889	0.104494		55.8	0.140252	0.0907693	0.0453237	0.0241877	0.00651432	0.00096406	0.137027	0.0950956	0.0623928	0.0363922	0.0168036	0.0013737		55.8	0.921607	0.724537	0.523316	0.243237	0.187827	0.0746678	0.947863	0.745463	0.531058	0.258918	0.185965	0.092291		55.8	-0.0071946	-0.0010328	-0.001812	0.00757406	-0.004197	0.00019887	0.00345689
	56	1.06655	0.818686	0.588385	0.302407	0.12027	1.07175	0.815586	0.575193	0.289727	0.104831		56	0.14078	0.0911432	0.0454647	0.024258	0.00665838	0.00063753	0.137491	0.0954203	0.0626066	0.0365172	0.0168614	0.00137842		56	0.924045	0.726393	0.524461	0.244305	0.188728	0.0755464	0.948599	0.746484	0.532066	0.259602	0.18644	0.0925314		56	-0.0074127	-0.0012702	-0.0019888	0.00715312	-0.0043691	0.00018312	0.00279955
	56.2	1.06671	0.8199	0.589182	0.303492	0.120209	1.07223	0.816728	0.576514	0.290565	0.105167		56.2	0.14122	0.0913256	0.0451238	0.0245862	0.00700385	0.00060784	0.137955	0.0957449	0.0628203	0.0366421	0.0169191	0.00138314		56.2	0.925591	0.727881	0.525281	0.246136	0.189317	0.0759987	0.949329	0.747498	0.53307	0.260284	0.186914	0.0927713		56.2	-0.0074732	-0.0013562	-0.0022117	0.00675408	-0.0045618	-4.106e-05	0.00291332
	56.4	1.06636	0.820894	0.590829	0.304161	0.120985	1.07271	0.817864	0.577831	0.291401	0.105503		56.4	0.141802	0.090917	0.0447846	0.0241957	0.00693417	0.000728	0.138419	0.0960693	0.063034	0.0367669	0.0169768	0.00138786		56.4	0.927316	0.729259	0.526413	0.247415	0.1906	0.0762197	0.950052	0.748506	0.534069	0.260964	0.187386	0.0930107		56.4	-0.0075696	-0.0008388	-0.0024759	0.006773	-0.0051536	-0.0004465	0.00334067
	56.6	1.06727	0.822177	0.592551	0.304895	0.122474	1.07318	0.818993	0.579144	0.292236	0.105839		56.6	0.142279	0.0906235	0.045187	0.0239136	0.00695676	-7.993e-05	0.138883	0.0963936	0.0632476	0.0368917	0.0170345	0.00139258		56.6	0.928989	0.730337	0.52795	0.248483	0.191239	0.0769223	0.950769	0.749508	0.535065	0.261643	0.187858	0.0932495		56.6	-0.0070416	-0.0005621	-0.0017187	0.0070768	-0.0049011	0.00010544	0.00374055
	56.8	1.06791	0.823216	0.594291	0.306475	0.122918	1.07364	0.820115	0.580453	0.293069	0.106174		56.8	0.142617	0.0909346	0.045433	0.0236332	0.0071039	-0.0001755	0.139347	0.0967179	0.0634611	0.0370165	0.0170922	0.0013973		56.8	0.930849	0.731776	0.529137	0.249579	0.191881	0.0781296	0.951479	0.750504	0.536057	0.262321	0.188328	0.0934879		56.8	-0.0056418	0.00081807	-0.0004449	0.00836306	-0.0038656	0.00098552	0.00474162
	57	1.06863	0.824136	0.595264	0.307767	0.12337	1.0741	0.821231	0.581759	0.293902	0.10651		57	0.142869	0.0906444	0.0455314	0.0235344	0.00662435	-0.0004207	0.139811	0.097042	0.0636746	0.0371412	0.0171498	0.00140201		57	0.931665	0.732532	0.530347	0.250745	0.192545	0.0777345	0.952183	0.751494	0.537044	0.262997	0.188797	0.0937257		57	-0.0049438	0.00098087	0.00059199	0.00892477	-0.0034174	0.00036531	0.00542196
	57.2	1.06986	0.824981	0.596193	0.309471	0.124705	1.07456	0.82234	0.583061	0.294733	0.106845		57.2	0.142961	0.0904504	0.0448133	0.022543	0.00622884	-0.0013655	0.140274	0.097366	0.0638879	0.0372659	0.0172074	0.00140673		57.2	0.932499	0.733389	0.531315	0.251606	0.192941	0.0775392	0.95288	0.752478	0.538027	0.263672	0.189265	0.093963		57.2	-0.0051852	0.00126229	0.00162039	0.00938945	-0.0027763	0.00068619	0.00608129
	57.4	1.07089	0.826268	0.597742	0.311388	0.125296	1.07501	0.823443	0.584359	0.295563	0.107179		57.4	0.144183	0.0914318	0.0458992	0.0229543	0.00674605	-0.0009745	0.140737	0.0976899	0.0641013	0.0373906	0.017265	0.00141144		57.4	0.933244	0.734771	0.532295	0.252725	0.19355	0.0782934	0.953571	0.753455	0.539007	0.264346	0.189733	0.0941998		57.4	-0.005231	0.00114316	0.00156529	0.00928661	-0.0024368	0.00039687	0.00604945
	57.6	1.07234	0.827486	0.599282	0.313093	0.125532	1.07545	0.824539	0.585653	0.296392	0.107514		57.6	0.144382	0.0920993	0.0459952	0.023114	0.00653876	-0.0007182	0.1412	0.0980137	0.0643145	0.0375152	0.0173226	0.00141615		57.6	0.934171	0.736148	0.53379	0.25442	0.194036	0.0786296	0.954256	0.754428	0.539982	0.265018	0.190199	0.094436		57.6	-0.0039484	0.00176732	0.00222274	0.0101588	-0.0014768	0.00078427	0.00742775
	57.8	1.07327	0.828139	0.600337	0.31387	0.125953	1.07589	0.825629	0.586943	0.29722	0.107848		57.8	0.145134	0.0926099	0.0461279	0.023725	0.00685391	-0.000713	0.141663	0.0983374	0.0645277	0.0376398	0.0173802	0.00142086		57.8	0.935056	0.737016	0.535353	0.255381	0.194238	0.0792239	0.954934	0.755394	0.540953	0.265689	0.190664	0.0946718		57.8	-0.003783	0.00133642	0.00266894	0.0110651	-0.0009289	0.00046036	0.00811703
	58	1.07452	0.829319	0.600928	0.314468	0.126242	1.07632	0.826712	0.588229	0.298046	0.108182		58	0.145836	0.0935114	0.0466533	0.0243796	0.00745908	-0.0007387	0.142126	0.0986609	0.0647408	0.0377643	0.0174378	0.00142557		58	0.935607	0.737992	0.536471	0.256136	0.195142	0.080022	0.955607	0.756354	0.54192	0.266358	0.191127	0.0949071		58	-0.0036988	0.00101911	0.00300977	0.0111518	-0.00052	0.00010325	0.00843971
	58.2	1.07551	0.83023	0.601688	0.315497	0.126677	1.07675	0.82779	0.589512	0.298871	0.108516		58.2	0.146597	0.0945301	0.0470315	0.0253958	0.00790483	-0.0004079	0.142588	0.0989844	0.0649539	0.0378888	0.0174953	0.00143027		58.2	0.936564	0.738614	0.53747	0.25701	0.19601	0.0802341	0.956273	0.757309	0.542883	0.267026	0.19159	0.0951418		58.2	-0.0031473	0.00132635	0.00302042	0.0116806	0.00018474	-0.0001069	0.0088485
	58.4	1.07635	0.830896	0.602512	0.315867	0.126839	1.07717	0.82886	0.590791	0.299695	0.10885		58.4	0.147785	0.0950445	0.0470493	0.0260494	0.00860323	-0.0001129	0.14305	0.0993077	0.0651668	0.0380133	0.0175529	0.00143498		58.4	0.937038	0.739841	0.538557	0.257852	0.196402	0.0805569	0.956934	0.758258	0.543842	0.267692	0.192052	0.095376		58.4	-0.0037782	0.00129174	0.00306566	0.0118439	0.00032863	-0.0005613	0.00902425
	58.6	1.0768	0.831323	0.602941	0.316493	0.126882	1.07759	0.829925	0.592066	0.300518	0.109183		58.6	0.148447	0.0956878	0.0479996	0.026297	0.00962606	0.00079674	0.143512	0.0996309	0.0653798	0.0381377	0.0176104	0.00143968		58.6	0.938018	0.741102	0.539752	0.258758	0.197285	0.0810516	0.957588	0.759201	0.544797	0.268358	0.192513	0.0956098		58.6	-0.0036225	0.0014464	0.00302685	0.0117544	0.00059691	-0.0001383	0.00847836
	58.8	1.07726	0.832221	0.603722	0.316705	0.127045	1.078	0.830983	0.593338	0.30134	0.109516		58.8	0.149658	0.0974518	0.049442	0.027672	0.0109967	0.00194255	0.143974	0.0999541	0.0655926	0.0382621	0.0176679	0.00144438		58.8	0.938792	0.742036	0.540484	0.259573	0.198151	0.0811629	0.958236	0.760138	0.545749	0.269021	0.192972	0.095843		58.8	-0.0036343	0.00124827	0.00254342	0.0113426	0.00038532	1.83e-06	0.0079721
	59	1.07765	0.832619	0.604393	0.316893	0.127229	1.07841	0.832035	0.594605	0.30216	0.109849		59	0.150536	0.0981901	0.0496642	0.0278359	0.0119002	0.00294568	0.144436	0.100277	0.0658054	0.0383865	0.0177253	0.00144908		59	0.940015	0.742814	0.541728	0.260136	0.198929	0.0813974	0.958879	0.76107	0.546696	0.269684	0.193431	0.0960757		59	-0.0041393	0.00105315	0.00228233	0.0109522	-9.507e-05	-1.7e-07	0.00703632
	59.2	1.07803	0.832637	0.605149	0.316321	0.126789	1.07881	0.833081	0.595869	0.302979	0.110181		59.2	0.151194	0.0990228	0.0504102	0.0280189	0.0129372	0.00402512	0.144898	0.1006	0.0660181	0.0385108	0.0177828	0.00145378		59.2	0.941252	0.74416	0.542987	0.261038	0.199776	0.0820632	0.959516	0.761996	0.547639	0.270345	0.193888	0.0963079		59.2	-0.0043732	0.00074663	0.0017428	0.010036	-0.000794	-5.617e-05	0.00609175
	59.4	1.07774	0.832423	0.605501	0.316076	0.126664	1.07921	0.834121	0.597129	0.303797	0.110514		59.4	0.152518	0.100161	0.0520449	0.0289905	0.0139411	0.0051847	0.145359	0.100923	0.0662307	0.0386351	0.0178402	0.00145848		59.4	0.941988	0.744628	0.543926	0.261623	0.200029	0.0823556	0.960147	0.762917	0.548579	0.271004	0.194345	0.0965396		59.4	-0.0042425	0.00068869	0.00110015	0.00914197	-0.0014672	0.00013267	0.00535533
	59.6	1.07746	0.832419	0.605312	0.31553	0.126026	1.07961	0.835155	0.598386	0.304614	0.110846		59.6	0.153083	0.100435	0.0521641	0.0288827	0.0145844	0.00537458	0.14582	0.101245	0.0664433	0.0387593	0.0178977	0.00146318		59.6	0.94293	0.745029	0.5444	0.26231	0.200383	0.0826043	0.960772	0.763832	0.549514	0.271663	0.1948	0.0967708		59.6	-0.0044051	0.00036084	0.00056778	0.00842969	-0.002019	0.00020993	0.00481591
	59.8	1.07629	0.831718	0.604985	0.314112	0.125395	1.07999	0.836182	0.599639	0.30543	0.111178		59.8	0.153491	0.101022	0.052328	0.0292832	0.0154195	0.00619105	0.146281	0.101568	0.0666558	0.0388835	0.0179551	0.00146788		59.8	0.943898	0.745647	0.54488	0.262483	0.201056	0.0829428	0.961391	0.764741	0.550446	0.272319	0.195255	0.0970015		59.8	-0.0047805	0.00046159	0.00031002	0.00780666	-0.0033333	0.00047361	0.00401142
	60	1.07629	0.831718	0.604985	0.314112	0.125395	1.08038	0.837209	0.600894	0.306248	0.111511		60	0.153491	0.101022	0.052328	0.0292832	0.0154195	0.00619105	0.146744	0.101892	0.0668693	0.0390083	0.0180128	0.00147259		60	0.943898	0.745647	0.54488	0.262483	0.201056	0.0829428	0.962005	0.765645	0.551374	0.272975	0.195708	0.0972317		60	-0.0047805	0.00046159	0.00031002	0.00780666	-0.0033333	0.00047361	0.00401142
	60.2	1.07571	0.83186	0.604835	0.313801	0.125117	1.08037	0.837202	0.600889	0.306246	0.11151		60.2	0.155937	0.102564	0.0535035	0.0300481	0.0168912	0.00715655	0.146701	0.101862	0.0668497	0.0389969	0.0180075	0.00147216		60.2	0.944076	0.745304	0.544162	0.262477	0.201046	0.0836629	0.962005	0.765645	0.551374	0.272975	0.195704	0.0972317		60.2	-0.0035679	0.00015712	0.00012181	0.00801809	-0.0037759	0.00025886	0.00365095
	60.4	1.07525	0.832362	0.604516	0.313311	0.12484	1.08036	0.837196	0.600885	0.306243	0.111509		60.4	0.157811	0.103406	0.0546581	0.0307174	0.0175978	0.00724809	0.146658	0.101832	0.0668301	0.0389854	0.0180022	0.00147173		60.4	0.94425	0.744507	0.543238	0.262347	0.200998	0.084204	0.962005	0.765645	0.551374	0.272975	0.1957	0.0972317		60.4	-0.0024261	-4.303e-05	5.443e-05	0.00813313	-0.003383	0.0005538	0.00375578
	60.6	1.07483	0.832626	0.604062	0.313209	0.124475	1.08036	0.837189	0.60088	0.306241	0.111508		60.6	0.160806	0.105287	0.0565056	0.0317856	0.01887	0.00812597	0.146615	0.101802	0.0668105	0.038974	0.0179969	0.0014713		60.6	0.944379	0.744389	0.542647	0.262555	0.200642	0.0844828	0.962005	0.765645	0.551374	0.272975	0.195697	0.0972317		60.6	-0.0013092	-0.0002796	0.00025335	0.00813549	-0.0031128	0.0007984	0.00346399
	60.8	1.07447	0.832484	0.603646	0.313346	0.124024	1.08035	0.837182	0.600875	0.306238	0.111507		60.8	0.163437	0.106575	0.0576187	0.0321383	0.0195252	0.00828747	0.146572	0.101772	0.0667908	0.0389625	0.0179916	0.00147086		60.8	0.944471	0.744488	0.541961	0.262505	0.200846	0.0847829	0.962005	0.765645	0.551374	0.272975	0.195693	0.0972317		60.8	-9.035e-05	-0.0007008	0.00082383	0.00843687	-0.0030782	0.00112718	0.003662
	61	1.07388	0.832933	0.603686	0.313441	0.123835	1.08034	0.837176	0.60087	0.306236	0.111506		61	0.165016	0.107771	0.0579649	0.0329223	0.0200295	0.00892233	0.146529	0.101743	0.0667713	0.0389511	0.0179863	0.00147043		61	0.944407	0.744465	0.541771	0.261953	0.200957	0.0850367	0.962005	0.765645	0.551374	0.272975	0.195689	0.0972317		61	0.00085428	-0.0007246	0.00063637	0.0080445	-0.0029802	0.00118122	0.00382704
	61.2	1.07376	0.833332	0.60394	0.31342	0.123754	1.08033	0.837169	0.600866	0.306234	0.111505		61.2	0.166832	0.108451	0.0583917	0.0328733	0.0201791	0.00904714	0.146486	0.101713	0.0667517	0.0389397	0.0179811	0.00147		61.2	0.945223	0.744728	0.541819	0.262166	0.201144	0.0856217	0.962005	0.765645	0.551374	0.272975	0.195685	0.0972317		61.2	0.00233341	-0.0004566	0.00136405	0.00858851	-0.0023828	0.00199203	0.00424942
	61.4	1.07349	0.832907	0.603672	0.313309	0.123303	1.08032	0.837162	0.600861	0.306231	0.111505		61.4	0.168306	0.108359	0.0586235	0.0332244	0.0196734	0.0085995	0.146443	0.101683	0.0667321	0.0389282	0.0179758	0.00146957		61.4	0.945552	0.744712	0.541535	0.262329	0.200847	0.0861501	0.962005	0.765645	0.551374	0.272975	0.195681	0.0972317		61.4	0.00287456	-0.000583	0.00147037	0.00865533	-0.0024651	0.00214349	0.00418463
	61.6	1.07362	0.832692	0.602901	0.313198	0.122372	1.08031	0.837156	0.600856	0.306229	0.111504		61.6	0.169095	0.108358	0.0586668	0.0328653	0.0194635	0.00864372	0.1464	0.101653	0.0667125	0.0389168	0.0179705	0.00146914		61.6	0.946121	0.744843	0.541768	0.261976	0.200982	0.0865098	0.962005	0.765645	0.551374	0.272975	0.195677	0.0972317		61.6	0.00372704	-1.345e-05	0.00193339	0.00946044	-0.0020158	0.00237221	0.00466143
	61.8	1.07339	0.8326	0.602091	0.312961	0.121971	1.0803	0.837149	0.600851	0.306226	0.111503		61.8	0.168971	0.107958	0.0577633	0.0329867	0.0182841	0.00818999	0.146357	0.101623	0.0666929	0.0389054	0.0179652	0.00146871		61.8	0.946697	0.745252	0.542298	0.262367	0.201383	0.0862108	0.962005	0.765645	0.551374	0.272975	0.195674	0.0972317		61.8	0.00436957	0.00023203	0.00226485	0.00983325	-0.0014921	0.00262402	0.00509885
	62	1.07323	0.832175	0.60174	0.312317	0.121077	1.0803	0.837142	0.600846	0.306224	0.111502		62	0.168932	0.108022	0.0565764	0.0329782	0.0173318	0.00751453	0.146314	0.101593	0.0666733	0.038894	0.01796	0.00146828		62	0.947065	0.745509	0.542851	0.2623	0.201088	0.0857464	0.962005	0.765645	0.551374	0.272975	0.19567	0.0972317		62	0.00419375	0.00064156	0.00259136	0.00995488	-0.001016	0.0029374	0.00519097
	62.2	1.07349	0.831693	0.601599	0.311827	0.120315	1.08029	0.837136	0.600842	0.306221	0.111501		62.2	0.167751	0.106981	0.0556948	0.0326538	0.0165961	0.00678095	0.146271	0.101564	0.0666538	0.0388826	0.0179547	0.00146785		62.2	0.947344	0.745639	0.543504	0.262227	0.20094	0.0850905	0.962005	0.765645	0.551374	0.272975	0.195666	0.0972317		62.2	0.00464483	0.00132005	0.00352894	0.0103074	-0.0004252	0.00360293	0.00610482
	62.4	1.07303	0.83103	0.600981	0.31155	0.120153	1.08028	0.837129	0.600837	0.306219	0.1115		62.4	0.167633	0.10663	0.0549996	0.0322911	0.0165402	0.00654153	0.146228	0.101534	0.0666342	0.0388712	0.0179494	0.00146742		62.4	0.947063	0.745654	0.543646	0.262138	0.200344	0.0852611	0.962005	0.765645	0.551374	0.272975	0.195662	0.0972317		62.4	0.00330627	0.00096794	0.0029856	0.00981671	-0.0007803	0.00314861	0.00624848
	62.6	1.07306	0.830118	0.599577	0.311729	0.120126	1.08027	0.837122	0.600832	0.306217	0.111499		62.6	0.168902	0.106897	0.0553162	0.0327299	0.0169984	0.00702394	0.146185	0.101504	0.0666147	0.0388598	0.0179442	0.00146698		62.6	0.947339	0.746094	0.543724	0.262428	0.200285	0.0851183	0.962005	0.765645	0.551374	0.272975	0.195658	0.0972317		62.6	0.00213889	0.00056458	0.00261449	0.00919126	-0.0010687	0.00227589	0.00576241
	62.8	1.07376	0.829883	0.598944	0.312317	0.120144	1.08026	0.837116	0.600827	0.306214	0.111498		62.8	0.168913	0.107017	0.0559421	0.0329748	0.0173339	0.00697663	0.146142	0.101474	0.0665951	0.0388483	0.0179389	0.00146655		62.8	0.947939	0.74625	0.542904	0.2621	0.199672	0.0850444	0.962005	0.765645	0.551374	0.272975	0.195654	0.0972317		62.8	0.00105988	0.00092455	0.00289201	0.0097522	-0.0007697	0.00260147	0.00606187
	63	1.073	0.829443	0.598465	0.312122	0.119512	1.08025	0.837109	0.600823	0.306212	0.111497		63	0.168076	0.107215	0.0561437	0.0332286	0.0172915	0.00730098	0.1461	0.101444	0.0665756	0.038837	0.0179336	0.00146612		63	0.947849	0.746526	0.542738	0.261831	0.199281	0.0848446	0.962005	0.765645	0.551374	0.272975	0.195651	0.0972317		63	0.00078193	0.00025528	0.00194659	0.0100734	-0.0011173	0.00264161	0.006337
	63.2	1.07286	0.829193	0.597763	0.311709	0.119319	1.08024	0.837102	0.600818	0.306209	0.111497		63.2	0.167885	0.106675	0.0558212	0.0330601	0.0166317	0.00727886	0.146057	0.101415	0.066556	0.0388256	0.0179284	0.00146569		63.2	0.947863	0.746103	0.541716	0.261475	0.198443	0.0841193	0.962005	0.765645	0.551374	0.272975	0.195647	0.0972317		63.2	0.00028621	-0.0002274	0.00155807	0.00973215	-0.0020123	0.00238855	0.00641159
	63.4	1.07298	0.829702	0.598463	0.311653	0.119468	1.08024	0.837096	0.600813	0.306207	0.111496		63.4	0.167818	0.107046	0.0564622	0.0337175	0.0174812	0.00758395	0.146014	0.101385	0.0665365	0.0388142	0.0179231	0.00146526		63.4	0.947629	0.746442	0.541316	0.261634	0.197785	0.0841016	0.962005	0.765645	0.551374	0.272975	0.195643	0.0972317		63.4	0.00022907	-0.000177	0.001187	0.00994848	-0.0022629	0.00235554	0.00599453
	63.6	1.07258	0.830703	0.599005	0.311971	0.119788	1.08023	0.837089	0.600808	0.306204	0.111495		63.6	0.167245	0.10696	0.0564267	0.0338013	0.0179486	0.0076677	0.145971	0.101355	0.066517	0.0388028	0.0179178	0.00146483		63.6	0.946872	0.746571	0.541217	0.26174	0.198091	0.0843126	0.962005	0.765645	0.551374	0.272975	0.195639	0.0972317		63.6	-0.0005569	-0.000459	0.00104385	0.0095296	-0.0028979	0.00184836	0.00567547
	63.8	1.07287	0.831151	0.599587	0.311971	0.119736	1.08022	0.837083	0.600804	0.306202	0.111494		63.8	0.167203	0.106418	0.0561975	0.0330866	0.0179936	0.00752142	0.145928	0.101325	0.0664974	0.0387914	0.0179126	0.0014644		63.8	0.945982	0.745894	0.540268	0.261337	0.197557	0.0842434	0.962005	0.765645	0.551374	0.272975	0.195635	0.0972317		63.8	-0.0011439	-0.0008309	9.305e-05	0.00876238	-0.003441	0.00157084	0.00539455
	64	1.07323	0.83147	0.601089	0.312873	0.120298	1.08021	0.837076	0.600799	0.306199	0.111493		64	0.167413	0.106082	0.0564333	0.0332015	0.0180586	0.00786508	0.145885	0.101296	0.0664779	0.03878	0.0179073	0.00146397		64	0.945257	0.746099	0.540469	0.261327	0.197472	0.0843172	0.962005	0.765645	0.551374	0.272975	0.195631	0.0972317		64	-0.0017926	-0.0015952	-0.0002597	0.00813372	-0.0042704	0.00132452	0.00480952
	64.2	1.07288	0.831443	0.601188	0.312172	0.120374	1.0802	0.837069	0.600794	0.306197	0.111492		64.2	0.166067	0.105442	0.0560023	0.0320512	0.0181759	0.00767777	0.145843	0.101266	0.0664584	0.0387686	0.0179021	0.00146354		64.2	0.944928	0.746094	0.540342	0.26131	0.197274	0.0843076	0.962005	0.765645	0.551374	0.272975	0.195627	0.0972317		64.2	-0.0016409	-0.0015622	-0.0005422	0.00829033	-0.0044507	0.00128169	0.00459574
	64.4	1.073	0.831983	0.601096	0.311936	0.120648	1.08019	0.837063	0.600789	0.306195	0.111491		64.4	0.165879	0.105	0.0565423	0.0322607	0.0180368	0.00752376	0.1458	0.101236	0.0664389	0.0387572	0.0178968	0.00146311		64.4	0.944429	0.746328	0.541029	0.261641	0.196986	0.0846582	0.962005	0.765645	0.551374	0.272975	0.195624	0.0972317		64.4	-0.0013973	-0.0017131	-0.0011802	0.00811476	-0.0041942	0.00094803	0.00463357
	64.6	1.07283	0.832199	0.601885	0.31221	0.121354	1.08018	0.837056	0.600784	0.306192	0.11149		64.6	0.166211	0.10532	0.0565709	0.0323374	0.0180329	0.00778404	0.145757	0.101207	0.0664194	0.0387459	0.0178916	0.00146269		64.6	0.944044	0.746795	0.54198	0.262005	0.197208	0.0849692	0.962005	0.765645	0.551374	0.272975	0.19562	0.0972317		64.6	-0.0014506	-0.0020637	-0.001195	0.00770319	-0.0046926	0.00093563	0.00413753
	64.8	1.07314	0.832436	0.603294	0.312603	0.122051	1.08018	0.837049	0.60078	0.30619	0.11149		64.8	0.166274	0.104726	0.0563249	0.0318037	0.0176221	0.0075273	0.145714	0.101177	0.0663999	0.0387345	0.0178863	0.00146226		64.8	0.943664	0.746568	0.542144	0.261608	0.197339	0.0849371	0.962005	0.765645	0.551374	0.272975	0.195616	0.0972317		64.8	-0.0011771	-0.0023731	-0.0006478	0.00778971	-0.0048361	0.00129353	0.0047395
	65	1.07314	0.833322	0.604428	0.312655	0.122808	1.08017	0.837043	0.600775	0.306187	0.111489		65	0.165294	0.104203	0.0552597	0.0308381	0.0165258	0.00703398	0.145671	0.101147	0.0663804	0.0387231	0.0178811	0.00146183		65	0.944056	0.746821	0.54278	0.26159	0.197621	0.0858778	0.962005	0.765645	0.551374	0.272975	0.195612	0.0972317		65	-0.0012171	-0.0024716	-0.0009191	0.00772116	-0.0048009	0.00127313	0.00433048
	65.2	1.07254	0.832644	0.60428	0.31213	0.122339	1.08016	0.837036	0.60077	0.306185	0.111488		65.2	0.165235	0.10326	0.0546316	0.0296208	0.0153649	0.00607806	0.145629	0.101117	0.066361	0.0387118	0.0178758	0.0014614		65.2	0.944244	0.746543	0.542603	0.262007	0.197875	0.0862681	0.962005	0.765645	0.551374	0.272975	0.195608	0.0972317		65.2	-0.0004505	-0.0022288	-0.0004849	0.00833374	-0.0043298	0.00153855	0.00473816
	65.4	1.07186	0.832049	0.603615	0.311729	0.12158	1.08015	0.837029	0.600765	0.306182	0.111487		65.4	0.16527	0.102236	0.0546289	0.0292539	0.0146169	0.00552425	0.145586	0.101088	0.0663415	0.0387004	0.0178706	0.00146097		65.4	0.944349	0.746359	0.542401	0.262278	0.197893	0.0870085	0.962005	0.765645	0.551374	0.272975	0.195604	0.0972317		65.4	-0.0008923	-0.002722	-0.0007771	0.00774048	-0.0046914	0.00089132	0.00413262
	65.6	1.0723	0.832937	0.604033	0.311831	0.121903	1.08014	0.837023	0.600761	0.30618	0.111486		65.6	0.164634	0.101931	0.0540568	0.0289882	0.014278	0.0056359	0.145543	0.101058	0.066322	0.0386891	0.0178653	0.00146054		65.6	0.944684	0.746221	0.542677	0.26216	0.198376	0.0864869	0.962005	0.765645	0.551374	0.272975	0.195601	0.0972317		65.6	-0.0005387	-0.0027743	-0.0007302	0.00856668	-0.004274	0.00110777	0.00430902
	65.8	1.07138	0.832797	0.603676	0.311086	0.121785	1.08013	0.837016	0.600756	0.306178	0.111485		65.8	0.163891	0.101497	0.0525287	0.0292467	0.0131617	0.00481752	0.1455	0.101028	0.0663026	0.0386777	0.0178601	0.00146011		65.8	0.944583	0.746355	0.542971	0.262233	0.198418	0.0859337	0.962005	0.765645	0.551374	0.272975	0.195597	0.0972317		65.8	-0.0001116	-0.0026382	-0.0001709	0.00853678	-0.0040694	0.00125937	0.00466352
	66	1.0711	0.831816	0.603547	0.310275	0.121239	1.08012	0.837009	0.600751	0.306175	0.111484		66	0.16457	0.101722	0.0527273	0.0292316	0.0133077	0.00411562	0.145458	0.100999	0.0662831	0.0386664	0.0178548	0.00145968		66	0.944737	0.745857	0.542543	0.261686	0.197723	0.0857747	0.962005	0.765645	0.551374	0.272975	0.195593	0.0972317		66	-0.0010342	-0.0027163	-0.0002168	0.00789868	-0.0044181	0.00138362	0.00453138
	66.2	1.0711	0.83175	0.603613	0.310179	0.120957	1.08012	0.837003	0.600746	0.306173	0.111483		66.2	0.164588	0.101411	0.0538872	0.02917	0.0136375	0.00380554	0.145415	0.100969	0.0662637	0.038655	0.0178496	0.00145925		66.2	0.945167	0.745192	0.542301	0.261317	0.197159	0.085593	0.962005	0.765645	0.551374	0.272975	0.195589	0.0972317		66.2	-0.0015276	-0.0027137	8.98e-05	0.00773995	-0.0047182	0.00132366	0.00530103
	66.4	1.07105	0.831499	0.602933	0.309958	0.121	1.08011	0.836996	0.600741	0.30617	0.111482		66.4	0.164815	0.102194	0.0542873	0.0289252	0.0138126	0.0038226	0.145372	0.10094	0.0662442	0.0386437	0.0178444	0.00145883		66.4	0.945798	0.745391	0.542075	0.261403	0.197048	0.0856128	0.962005	0.765645	0.551374	0.272975	0.195585	0.0972317		66.4	-0.0024424	-0.0026089	-7.232e-05	0.00802084	-0.0052753	0.0012257	0.00566948
	66.6	1.07099	0.831548	0.601859	0.310069	0.120755	1.0801	0.836989	0.600737	0.306168	0.111482		66.6	0.164812	0.101882	0.0547937	0.0289588	0.0137683	0.00338667	0.14533	0.10091	0.0662248	0.0386323	0.0178391	0.0014584		66.6	0.946579	0.745737	0.541409	0.261271	0.197253	0.0850375	0.962005	0.765645	0.551374	0.272975	0.195581	0.0972317		66.6	-0.0022599	-0.0021365	0.00015878	0.00853457	-0.0047776	0.00143363	0.00611365
	66.8	1.07096	0.831393	0.600866	0.309001	0.11999	1.08009	0.836983	0.600732	0.306165	0.111481		66.8	0.164783	0.10269	0.0556076	0.0292993	0.0143839	0.00310633	0.145287	0.10088	0.0662053	0.038621	0.0178339	0.00145797		66.8	0.947141	0.745634	0.540374	0.260464	0.196707	0.0849559	0.962005	0.765645	0.551374	0.272975	0.195578	0.0972317		66.8	-0.001668	-0.0007919	0.00148788	0.00979764	-0.0038551	0.00271403	0.00753333
	67	1.07102	0.831835	0.600724	0.309511	0.120169	1.08008	0.836976	0.600727	0.306163	0.11148		67	0.164533	0.103502	0.0559019	0.0296458	0.015078	0.00313253	0.145244	0.100851	0.0661859	0.0386097	0.0178287	0.00145754		67	0.947471	0.745383	0.539958	0.260505	0.196802	0.0843216	0.962005	0.765645	0.551374	0.272975	0.195574	0.0972317		67	-0.0009847	-0.0003002	0.00091673	0.0102705	-0.0039126	0.00282894	0.0077945
	67.2	1.07148	0.831728	0.600499	0.309625	0.120539	1.08007	0.836969	0.600722	0.306161	0.111479		67.2	0.164446	0.103607	0.0560352	0.0299983	0.0150524	0.00323055	0.145202	0.100821	0.0661665	0.0385983	0.0178234	0.00145711		67.2	0.947763	0.744836	0.539524	0.260068	0.195968	0.0840094	0.962005	0.765645	0.551374	0.272975	0.19557	0.0972317		67.2	-0.0009331	0.00041095	0.00100581	0.0101858	-0.0040866	0.00283761	0.00816348
	67.4	1.07222	0.832523	0.601384	0.310671	0.120698	1.08006	0.836963	0.600718	0.306158	0.111478		67.4	0.16459	0.104301	0.0569474	0.0311597	0.0163853	0.00412621	0.145159	0.100792	0.0661471	0.038587	0.0178182	0.00145669		67.4	0.947696	0.745561	0.539633	0.260081	0.195699	0.084116	0.962005	0.765645	0.551374	0.272975	0.195566	0.0972317		67.4	-0.0021395	-0.0001542	0.00039964	0.00924567	-0.004874	0.00227086	0.00757134
	67.6	1.07264	0.832615	0.601098	0.310463	0.120809	1.08005	0.836956	0.600713	0.306156	0.111477		67.6	0.163696	0.104068	0.0562495	0.0303197	0.0157466	0.00375401	0.145117	0.100762	0.0661277	0.0385757	0.017813	0.00145626		67.6	0.946866	0.745747	0.538788	0.259596	0.194851	0.0834528	0.962005	0.765645	0.551374	0.272975	0.195562	0.0972317		67.6	-0.0028431	-0.0001754	-0.0003887	0.00850385	-0.005286	0.00167564	0.00742952
	67.8	1.07342	0.832953	0.601098	0.310715	0.121501	1.08005	0.836949	0.600708	0.306153	0.111476		67.8	0.163264	0.103823	0.0561023	0.0301307	0.0157827	0.00424691	0.145074	0.100732	0.0661082	0.0385643	0.0178078	0.00145583		67.8	0.945728	0.745327	0.538487	0.258858	0.194566	0.0829792	0.962005	0.765645	0.551374	0.272975	0.195558	0.0972317		67.8	-0.0024634	-4.095e-05	-0.0006477	0.0082427	-0.0050509	0.00147707	0.00742603
	68	1.07365	0.832611	0.601073	0.310745	0.121777	1.08004	0.836943	0.600703	0.306151	0.111475		68	0.163027	0.103797	0.0561457	0.0308113	0.0164571	0.00427744	0.145031	0.100703	0.0660889	0.038553	0.0178025	0.00145541		68	0.944927	0.745764	0.539432	0.258966	0.194391	0.0827866	0.962005	0.765645	0.551374	0.272975	0.195555	0.0972317		68	-0.0024883	7.141e-05	-0.0003895	0.00833245	-0.0053003	0.00165292	0.00725136
	68.2	1.07411	0.83312	0.600609	0.311239	0.121646	1.08003	0.836936	0.600698	0.306148	0.111474		68.2	0.162522	0.104149	0.0562334	0.0309592	0.0172202	0.00507442	0.144989	0.100673	0.0660695	0.0385417	0.0177973	0.00145498		68.2	0.944534	0.745778	0.539435	0.258779	0.193628	0.0825502	0.962005	0.765645	0.551374	0.272975	0.195551	0.0972317		68.2	-0.0024663	1.77e-05	-0.0001135	0.00840383	-0.0053188	0.00157173	0.00723527
	68.4	1.07427	0.83361	0.600553	0.310983	0.121853	1.08002	0.836929	0.600694	0.306146	0.111474		68.4	0.162445	0.104091	0.0565803	0.0318958	0.0172515	0.00573426	0.144946	0.100644	0.0660501	0.0385304	0.0177921	0.00145455		68.4	0.943666	0.745904	0.540408	0.259181	0.19381	0.0828967	0.962005	0.765645	0.551374	0.272975	0.195547	0.0972317		68.4	-0.0016223	8.867e-05	-0.0002883	0.00854403	-0.0053015	0.00105108	0.0073014
	68.6	1.07382	0.833556	0.601124	0.310485	0.121786	1.08001	0.836923	0.600689	0.306143	0.111473		68.6	0.161526	0.103978	0.0558102	0.0314654	0.0170418	0.0059832	0.144904	0.100614	0.0660307	0.0385191	0.0177868	0.00145412		68.6	0.942689	0.74489	0.540152	0.259112	0.193939	0.0827353	0.962005	0.765645	0.551374	0.272975	0.195543	0.0972317		68.6	-0.0014286	-0.0002286	0.00033154	0.00835609	-0.0051247	0.00163225	0.00738415
	68.8	1.07432	0.833834	0.601005	0.310921	0.121912	1.08	0.836916	0.600684	0.306141	0.111472		68.8	0.161713	0.1042	0.056307	0.0312515	0.0173469	0.00630605	0.144861	0.100585	0.0660113	0.0385078	0.0177816	0.0014537		68.8	0.942147	0.744753	0.539744	0.258813	0.193512	0.0823707	0.962005	0.765645	0.551374	0.272975	0.195539	0.0972317		68.8	-0.0015387	-0.0002729	0.00059741	0.00851003	-0.0049418	0.00202989	0.00728116
	69	1.07384	0.833688	0.600869	0.311091	0.121225	1.07999	0.83691	0.600679	0.306139	0.111471		69	0.160582	0.103472	0.0554053	0.0304111	0.0166826	0.00598175	0.144819	0.100555	0.0659919	0.0384965	0.0177764	0.00145327		69	0.941672	0.744757	0.53974	0.259133	0.194034	0.0829672	0.962005	0.765645	0.551374	0.272975	0.195535	0.0972317		69	-0.0015332	-0.0006661	0.00043949	0.00834285	-0.00442	0.00163049	0.00665058
	69.2	1.07332	0.833434	0.600514	0.310552	0.120313	1.07999	0.836903	0.600675	0.306136	0.11147		69.2	0.160186	0.102727	0.0548616	0.0302778	0.0163633	0.00595163	0.144776	0.100526	0.0659726	0.0384852	0.0177712	0.00145284		69.2	0.94074	0.744082	0.539439	0.259286	0.194396	0.0829346	0.962005	0.765645	0.551374	0.272975	0.195532	0.0972317		69.2	-0.0008441	-0.0003794	0.00067589	0.00846412	-0.0032738	0.00194886	0.00715
	69.4	1.07338	0.833759	0.601167	0.31085	0.120529	1.07998	0.836896	0.60067	0.306134	0.111469		69.4	0.160339	0.101839	0.0549455	0.0302944	0.0163171	0.00605203	0.144734	0.100496	0.0659532	0.0384739	0.017766	0.00145242		69.4	0.941289	0.744133	0.539846	0.259877	0.194412	0.0833028	0.962005	0.765645	0.551374	0.272975	0.195528	0.0972317		69.4	-0.001621	-0.0013666	0.00036303	0.00741017	-0.0040046	0.00175143	0.0058074
	69.6	1.07395	0.834391	0.60195	0.311479	0.120882	1.07997	0.83689	0.600665	0.306131	0.111468		69.6	0.159778	0.101166	0.0539991	0.0302334	0.0157015	0.00563057	0.144691	0.100467	0.0659339	0.0384626	0.0177608	0.00145199		69.6	0.9411	0.744164	0.539655	0.259619	0.194624	0.0832401	0.962005	0.765645	0.551374	0.272975	0.195524	0.0972317		69.6	-0.0009388	-0.0015169	0.00070772	0.0083236	-0.0033794	0.00266135	0.00647771
	69.8	1.07323	0.833671	0.600854	0.310998	0.120171	1.07996	0.836883	0.60066	0.306129	0.111467		69.8	0.159686	0.100762	0.0533175	0.0299573	0.0148528	0.00513712	0.144649	0.100437	0.0659145	0.0384513	0.0177556	0.00145157		69.8	0.941613	0.744098	0.539732	0.259422	0.195092	0.0837096	0.962005	0.765645	0.551374	0.272975	0.19552	0.0972317		69.8	-0.0004383	-0.0013055	0.00082395	0.00826269	-0.0028702	0.00332207	0.00673737
	70	1.07362	0.833522	0.601061	0.311042	0.120203	1.07995	0.836876	0.600656	0.306126	0.111466		70	0.160365	0.101042	0.0544052	0.0303171	0.015073	0.00539568	0.144606	0.100408	0.0658952	0.03844	0.0177504	0.00145114		70	0.942565	0.744482	0.539672	0.260118	0.195964	0.0844109	0.962005	0.765645	0.551374	0.272975	0.195516	0.0972317		70	-0.0013371	-0.0014575	0.00030006	0.00808442	-0.0028141	0.00432118	0.0069792
	70.2	1.07366	0.833573	0.601588	0.311195	0.119503	1.07994	0.83687	0.600651	0.306124	0.111466		70.2	0.160325	0.100963	0.0548796	0.0299516	0.0149849	0.00538968	0.144564	0.100378	0.0658758	0.0384288	0.0177451	0.00145071		70.2	0.943678	0.744967	0.539937	0.260621	0.196336	0.0849063	0.962005	0.765645	0.551374	0.272975	0.195512	0.0972317		70.2	-0.0017418	-0.0022919	0.00080122	0.00800967	-0.0029678	0.00466736	0.00658637
	70.4	1.07406	0.833389	0.601201	0.311412	0.119328	1.07993	0.836863	0.600646	0.306122	0.111465		70.4	0.159701	0.101344	0.0546027	0.0297966	0.0149707	0.00553682	0.144522	0.100349	0.0658565	0.0384175	0.0177399	0.00145029		70.4	0.944776	0.746156	0.54003	0.26155	0.197465	0.0856909	0.962005	0.765645	0.551374	0.272975	0.195509	0.0972317		70.4	-0.0008737	-0.0023424	0.00107152	0.00830311	-0.0029845	0.00489198	0.00644183
	70.6	1.07422	0.833915	0.601078	0.312299	0.120242	1.07993	0.836856	0.600641	0.306119	0.111464		70.6	0.159338	0.101001	0.0540301	0.0294198	0.0145936	0.00501952	0.144479	0.100319	0.0658372	0.0384062	0.0177347	0.00144986		70.6	0.945409	0.746262	0.54041	0.261781	0.197324	0.0857629	0.962005	0.765645	0.551374	0.272975	0.195505	0.0972317		70.6	-0.0008152	-0.0021299	0.00085479	0.0080275	-0.0025414	0.00506988	0.00652345
	70.8	1.0748	0.833726	0.601534	0.312915	0.120299	1.07992	0.83685	0.600636	0.306117	0.111463		70.8	0.159949	0.101636	0.0540811	0.0297028	0.0147185	0.00468719	0.144437	0.10029	0.0658178	0.0383949	0.0177295	0.00144944		70.8	0.94632	0.746055	0.539794	0.261931	0.196812	0.0861426	0.962005	0.765645	0.551374	0.272975	0.195501	0.0972317		70.8	-0.0002939	-0.0014419	0.00140213	0.0087505	-0.0019904	0.00562704	0.00681253
	71	1.0751	0.833938	0.602066	0.313991	0.121232	1.07991	0.836843	0.600632	0.306114	0.111462		71	0.160365	0.102353	0.0546937	0.0297941	0.0153712	0.00496733	0.144394	0.10026	0.0657985	0.0383837	0.0177243	0.00144901		71	0.947328	0.746067	0.53996	0.262378	0.197101	0.0866041	0.962005	0.765645	0.551374	0.272975	0.195497	0.0972317		71	8.087e-05	-0.0013768	0.00098328	0.00876269	-0.0020053	0.00516071	0.00630191
	71.2	1.0751	0.833	0.602447	0.313383	0.121195	1.0799	0.836836	0.600627	0.306112	0.111461		71.2	0.160641	0.103193	0.0548576	0.0302703	0.0152395	0.00552865	0.144352	0.100231	0.0657792	0.0383724	0.0177191	0.00144859		71.2	0.947773	0.746331	0.54047	0.262895	0.196764	0.0873202	0.962005	0.765645	0.551374	0.272975	0.195493	0.0972317		71.2	8.702e-05	-0.0010526	0.00076085	0.00890315	-0.0026045	0.00492015	0.00668824
	71.4	1.07488	0.833249	0.602826	0.314065	0.121704	1.07989	0.83683	0.600622	0.306109	0.11146		71.4	0.161449	0.103935	0.0553411	0.0302374	0.0160262	0.00618397	0.14431	0.100202	0.0657599	0.0383611	0.0177139	0.00144816		71.4	0.947489	0.747388	0.541035	0.263766	0.197008	0.0875517	0.962005	0.765645	0.551374	0.272975	0.195489	0.0972317		71.4	-3.549e-05	-0.0014807	0.00097277	0.00871236	-0.0025541	0.00437414	0.00669412
	71.6	1.07452	0.832804	0.603047	0.313517	0.121651	1.07988	0.836823	0.600617	0.306107	0.111459		71.6	0.161371	0.10366	0.0554449	0.0295752	0.0158405	0.00598709	0.144267	0.100172	0.0657406	0.0383499	0.0177087	0.00144774		71.6	0.947189	0.747661	0.540801	0.263825	0.197264	0.0874428	0.962005	0.765645	0.551374	0.272975	0.195486	0.0972317		71.6	-4.66e-06	-0.0006625	0.0010277	0.00922289	-0.0026333	0.00408744	0.00704075
	71.8	1.07529	0.833288	0.603609	0.314269	0.121991	1.07987	0.836816	0.600613	0.306105	0.111459		71.8	0.160623	0.103668	0.0551064	0.0298729	0.0157771	0.00642308	0.144225	0.100143	0.0657213	0.0383386	0.0177035	0.00144731		71.8	0.946474	0.747236	0.5413	0.263239	0.197376	0.0876547	0.962005	0.765645	0.551374	0.272975	0.195482	0.0972317		71.8	0.00038819	-4.264e-05	0.00151246	0.00963045	-0.00248	0.00373387	0.00767718
	72	1.07507	0.833132	0.603413	0.314099	0.121907	1.07987	0.83681	0.600608	0.306102	0.111458		72	0.161058	0.104365	0.0554252	0.0309766	0.0167145	0.00750682	0.144183	0.100113	0.065702	0.0383274	0.0176983	0.00144689		72	0.945583	0.746644	0.541724	0.262833	0.19725	0.0872012	0.962005	0.765645	0.551374	0.272975	0.195478	0.0972317		72	0.00013438	-0.0001058	0.00157467	0.00905806	-0.0032366	0.00353751	0.00789947
	72.2	1.07498	0.833402	0.603739	0.314677	0.121405	1.07986	0.836803	0.600603	0.3061	0.111457		72.2	0.161571	0.104502	0.0557879	0.0307747	0.017141	0.00811192	0.14414	0.100084	0.0656828	0.0383161	0.0176931	0.00144646		72.2	0.945191	0.746838	0.541435	0.262625	0.196687	0.0872427	0.962005	0.765645	0.551374	0.272975	0.195474	0.0972317		72.2	-7.512e-05	-0.0008818	0.00152609	0.00847586	-0.0039321	0.002905	0.00765995
	72.4	1.07399	0.833404	0.603423	0.313519	0.121003	1.07985	0.836796	0.600598	0.306097	0.111456		72.4	0.160903	0.104676	0.0553593	0.0307193	0.0170792	0.00850367	0.144098	0.100055	0.0656635	0.0383049	0.0176879	0.00144604		72.4	0.943934	0.746728	0.541234	0.262365	0.196529	0.086766	0.962005	0.765645	0.551374	0.272975	0.19547	0.0972317		72.4	-0.0002864	-0.0005791	0.00114019	0.00848948	-0.0043522	0.00213852	0.00781617
	72.6	1.0736	0.833192	0.602896	0.312762	0.120245	1.07984	0.83679	0.600593	0.306095	0.111455		72.6	0.160701	0.105163	0.0555961	0.0311062	0.0177194	0.00939059	0.144056	0.100025	0.0656442	0.0382936	0.0176828	0.00144561		72.6	0.943426	0.746294	0.54107	0.261961	0.196576	0.0862259	0.962005	0.765645	0.551374	0.272975	0.195466	0.0972317		72.6	-0.0005661	-0.0009803	0.00102928	0.00846183	-0.004576	0.00195758	0.00797386
	72.8	1.07458	0.833983	0.603366	0.313399	0.120752	1.07983	0.836783	0.600589	0.306092	0.111454		72.8	0.160962	0.104944	0.0559961	0.0316059	0.0179474	0.00948255	0.144013	0.099996	0.065625	0.0382824	0.0176776	0.00144519		72.8	0.943582	0.746177	0.54175	0.261483	0.196694	0.0863162	0.962005	0.765645	0.551374	0.272975	0.195463	0.0972317		72.8	-0.0013535	-0.0010739	0.00092503	0.00851812	-0.0047907	0.00161838	0.00766226
	73	1.07461	0.833601	0.603166	0.312712	0.119798	1.07982	0.836777	0.600584	0.30609	0.111453		73	0.160381	0.104168	0.0556618	0.032082	0.0178245	0.00947362	0.143971	0.0999666	0.0656057	0.0382712	0.0176724	0.00144477		73	0.943504	0.745911	0.541694	0.261243	0.196529	0.0864365	0.962005	0.765645	0.551374	0.272975	0.195459	0.0972317		73	-0.001335	-0.0008898	0.00085913	0.00858704	-0.0044834	0.00086583	0.00748502
	73.2	1.07458	0.833753	0.602169	0.311824	0.119362	1.07981	0.83677	0.600579	0.306088	0.111452		73.2	0.159778	0.103489	0.0551778	0.032327	0.0173277	0.00862147	0.143929	0.0999373	0.0655864	0.03826	0.0176672	0.00144434		73.2	0.943736	0.745692	0.541098	0.260954	0.196227	0.0865133	0.962005	0.765645	0.551374	0.272975	0.195455	0.0972317		73.2	-0.0013021	-0.0002028	0.000663	0.00894573	-0.0046736	0.00126018	0.00750627
	73.4	1.07417	0.833831	0.602137	0.311299	0.11952	1.07981	0.836763	0.600574	0.306085	0.111451		73.4	0.160044	0.102727	0.0548972	0.0321461	0.0173759	0.00854578	0.143887	0.0999079	0.0655672	0.0382487	0.017662	0.00144392		73.4	0.944131	0.745625	0.540563	0.260631	0.195869	0.0858023	0.962005	0.765645	0.551374	0.272975	0.195451	0.0972317		73.4	-0.0023862	-0.0007772	-8.549e-05	0.00794072	-0.006116	0.00056315	0.00654499
	73.6	1.07494	0.834389	0.602148	0.311707	0.11967	1.0798	0.836757	0.60057	0.306083	0.111451		73.6	0.159739	0.102235	0.0549552	0.0316615	0.0168985	0.00803083	0.143844	0.0998786	0.065548	0.0382375	0.0176568	0.00144349		73.6	0.944136	0.745777	0.53966	0.260205	0.19615	0.0861355	0.962005	0.765645	0.551374	0.272975	0.195447	0.0972317		73.6	-0.0023045	-0.0005045	0.00052161	0.00868514	-0.0050824	0.00144095	0.00723275
	73.8	1.07455	0.833849	0.601101	0.311157	0.119187	1.07979	0.83675	0.600565	0.30608	0.11145		73.8	0.159324	0.102563	0.0553846	0.0320079	0.0168478	0.00832768	0.143802	0.0998493	0.0655287	0.0382263	0.0176516	0.00144307		73.8	0.944785	0.745963	0.539707	0.260158	0.196944	0.086177	0.962005	0.765645	0.551374	0.272975	0.195443	0.0972317		73.8	-0.0028905	0.00029189	-3.52e-05	0.00836552	-0.0056321	0.00140311	0.00699929
	74	1.07407	0.833303	0.600352	0.310552	0.118941	1.07978	0.836743	0.60056	0.306078	0.111449		74	0.15926	0.102429	0.0554231	0.0316707	0.01716	0.00813659	0.14376	0.09982	0.0655095	0.0382151	0.0176465	0.00144265		74	0.945154	0.746193	0.539717	0.260649	0.197461	0.08647	0.962005	0.765645	0.551374	0.272975	0.19544	0.0972317		74	-0.0035818	0.00040173	1.731e-05	0.0081441	-0.0058667	0.00179216	0.00711371
	74.2	1.07401	0.833178	0.600605	0.310743	0.118659	1.07977	0.836737	0.600555	0.306075	0.111448		74.2	0.159071	0.101843	0.0553283	0.0310874	0.0166126	0.00733912	0.143718	0.0997907	0.0654903	0.0382038	0.0176413	0.00144222		74.2	0.945589	0.746198	0.539228	0.260683	0.197062	0.0864911	0.962005	0.765645	0.551374	0.272975	0.195436	0.0972317		74.2	-0.0040376	-0.0002695	0.00010685	0.00757234	-0.006296	0.00171242	0.005666
	74.4	1.07476	0.833788	0.600038	0.310904	0.119223	1.07976	0.83673	0.60055	0.306073	0.111447		74.4	0.158468	0.101716	0.0552725	0.0311584	0.0166063	0.00724918	0.143676	0.0997614	0.0654711	0.0381926	0.0176361	0.0014418		74.4	0.946172	0.746097	0.5391	0.260919	0.197089	0.086624	0.962005	0.765645	0.551374	0.272975	0.195432	0.0972317		74.4	-0.0032105	0.00059733	-0.0001397	0.0078044	-0.0058877	0.00168972	0.00581757
	74.6	1.07431	0.833869	0.599405	0.311016	0.120162	1.07975	0.836723	0.600546	0.306071	0.111446		74.6	0.158578	0.101669	0.0554892	0.0312222	0.0165245	0.00680828	0.143634	0.0997322	0.0654518	0.0381814	0.0176309	0.00144138		74.6	0.947101	0.745487	0.539055	0.261152	0.196289	0.086342	0.962005	0.765645	0.551374	0.272975	0.195428	0.0972317		74.6	-0.002841	0.00178132	-0.0004819	0.0084647	-0.0051452	0.00227107	0.00598413
	74.8	1.07458	0.833611	0.600172	0.311064	0.12036	1.07975	0.836717	0.600541	0.306068	0.111445		74.8	0.159513	0.102093	0.0567222	0.0313481	0.0169059	0.00705252	0.143591	0.0997029	0.0654326	0.0381702	0.0176257	0.00144095		74.8	0.94788	0.745413	0.538896	0.261327	0.196031	0.0863066	0.962005	0.765645	0.551374	0.272975	0.195424	0.0972317		74.8	-0.0015982	0.00248673	0.00027883	0.00959288	-0.0043286	0.00312898	0.00677734
	75	1.0744	0.833671	0.599771	0.310897	0.120989	1.07974	0.83671	0.600536	0.306066	0.111444		75	0.160153	0.103013	0.0576633	0.0317393	0.0176763	0.00769105	0.143549	0.0996736	0.0654134	0.038159	0.0176206	0.00144053		75	0.948111	0.745744	0.539632	0.26206	0.196508	0.0863683	0.962005	0.765645	0.551374	0.272975	0.19542	0.0972317		75	-0.0006566	0.00310826	0.00037017	0.0100532	-0.0041784	0.00332864	0.00684306
	75.2	1.07433	0.833124	0.600191	0.31051	0.121059	1.07973	0.836703	0.600531	0.306063	0.111443		75.2	0.160196	0.103824	0.0579155	0.0320675	0.0176995	0.00773809	0.143507	0.0996444	0.0653942	0.0381478	0.0176154	0.00144011		75.2	0.947976	0.745922	0.539789	0.262808	0.196462	0.08619	0.962005	0.765645	0.551374	0.272975	0.195417	0.0972317		75.2	0.00029417	0.00410833	0.00063639	0.0110638	-0.0034978	0.00435763	0.00787083
	75.4	1.07357	0.83285	0.599987	0.311159	0.121254	1.07972	0.836697	0.600527	0.306061	0.111443		75.4	0.160758	0.103198	0.0586151	0.0313486	0.0180366	0.00784671	0.143465	0.0996151	0.065375	0.0381366	0.0176102	0.00143969		75.4	0.947575	0.745964	0.540114	0.263235	0.196561	0.0863239	0.962005	0.765645	0.551374	0.272975	0.195413	0.0972317		75.4	0.00052132	0.00357811	0.00076311	0.0113654	-0.0029296	0.00475714	0.00824916
	75.6	1.07353	0.832527	0.600032	0.311247	0.120634	1.07971	0.83669	0.600522	0.306058	0.111442		75.6	0.161143	0.102915	0.0591101	0.0318098	0.0182137	0.0085442	0.143423	0.0995859	0.0653558	0.0381254	0.0176051	0.00143926		75.6	0.94739	0.746775	0.540449	0.263517	0.196814	0.0869708	0.962005	0.765645	0.551374	0.272975	0.195409	0.0972317		75.6	0.00065696	0.00306437	0.00033617	0.0109291	-0.0033508	0.0045417	0.00802344
	75.8	1.07344	0.832881	0.600191	0.311725	0.120781	1.0797	0.836683	0.600517	0.306056	0.111441		75.8	0.160237	0.102733	0.058318	0.0317938	0.0176293	0.00864678	0.143381	0.0995567	0.0653367	0.0381142	0.0175999	0.00143884		75.8	0.946825	0.746542	0.5407	0.263256	0.196655	0.0870525	0.962005	0.765645	0.551374	0.272975	0.195405	0.0972317		75.8	0.00143264	0.00272996	-0.0001729	0.0106386	-0.0034349	0.00421475	0.00877444
	76	1.07308	0.832502	0.600042	0.311761	0.120599	1.07969	0.836677	0.600512	0.306053	0.11144		76	0.160635	0.102619	0.0581185	0.0321238	0.0179301	0.00919671	0.143339	0.0995275	0.0653175	0.0381031	0.0175947	0.00143842		76	0.945833	0.74636	0.541073	0.263404	0.196957	0.0866251	0.962005	0.765645	0.551374	0.272975	0.195401	0.0972317		76	0.00155743	0.00160205	-0.0001318	0.00952116	-0.0038817	0.00433375	0.00875697
	76.2	1.07344	0.832151	0.600814	0.312194	0.120068	1.07969	0.83667	0.600508	0.306051	0.111439		76.2	0.161093	0.102377	0.057813	0.0314758	0.0178851	0.00907376	0.143297	0.0994983	0.0652983	0.0380919	0.0175896	0.001438		76.2	0.945343	0.746965	0.540912	0.26357	0.196857	0.0868022	0.962005	0.765645	0.551374	0.272975	0.195397	0.0972317		76.2	0.00147488	0.00058194	-0.0003908	0.00956288	-0.0036538	0.00388551	0.00806902
	76.4	1.07376	0.832628	0.600863	0.311824	0.119843	1.07968	0.836663	0.600503	0.306049	0.111438		76.4	0.160756	0.102991	0.0579621	0.0320241	0.0183585	0.0100581	0.143255	0.0994691	0.0652792	0.0380807	0.0175844	0.00143757		76.4	0.944409	0.747292	0.541614	0.263379	0.197163	0.0867229	0.962005	0.765645	0.551374	0.272975	0.195394	0.0972317		76.4	0.00166219	3.547e-05	-0.0004403	0.00976553	-0.0036534	0.00357575	0.00794341
	76.6	1.07403	0.832454	0.601735	0.311308	0.119421	1.07967	0.836657	0.600498	0.306046	0.111437		76.6	0.1602	0.10273	0.0578206	0.03234	0.0179196	0.0100781	0.143213	0.0994399	0.06526	0.0380695	0.0175793	0.00143715		76.6	0.944736	0.747863	0.542656	0.263227	0.198081	0.0870806	0.962005	0.765645	0.551374	0.272975	0.19539	0.0972317		76.6	0.0020778	-0.0004353	-0.0002332	0.0105727	-0.0031577	0.00427783	0.00839194
	76.8	1.07467	0.831984	0.602076	0.311567	0.119357	1.07966	0.83665	0.600493	0.306044	0.111436		76.8	0.159705	0.101587	0.0572177	0.0324975	0.0176672	0.0095431	0.143171	0.0994107	0.0652409	0.0380583	0.0175741	0.00143673		76.8	0.94496	0.747682	0.543127	0.263293	0.197906	0.0873377	0.962005	0.765645	0.551374	0.272975	0.195386	0.0972317		76.8	0.00148253	-0.0007064	-0.0003014	0.0101755	-0.0036543	0.00375899	0.00784938
	77	1.07491	0.831623	0.601513	0.311336	0.118486	1.07965	0.836643	0.600488	0.306041	0.111435		77	0.158322	0.100352	0.0560874	0.0319581	0.0167967	0.00836641	0.143129	0.0993815	0.0652217	0.0380472	0.0175689	0.00143631		77	0.944905	0.748659	0.542798	0.263227	0.197983	0.0877088	0.962005	0.765645	0.551374	0.272975	0.195382	0.0972317		77	0.00032607	-0.0012313	-0.0009637	0.00990611	-0.0048842	0.0027552	0.00646296
	77.2	1.07497	0.831767	0.602067	0.311037	0.118739	1.07964	0.836637	0.600484	0.306039	0.111435		77.2	0.157383	0.0999778	0.0556733	0.0312001	0.0164825	0.00793396	0.143087	0.0993524	0.0652026	0.038036	0.0175638	0.00143589		77.2	0.945119	0.748774	0.542491	0.263014	0.1979	0.0874973	0.962005	0.765645	0.551374	0.272975	0.195378	0.0972317		77.2	-0.000238	-0.0016675	-0.0009746	0.00923314	-0.0055823	0.00219117	0.00591029
	77.4	1.07576	0.832464	0.603478	0.311303	0.119823	1.07963	0.83663	0.600479	0.306036	0.111434		77.4	0.157633	0.099559	0.0553541	0.0307302	0.0165637	0.00786339	0.143045	0.0993232	0.0651834	0.0380249	0.0175586	0.00143547		77.4	0.945376	0.749244	0.543132	0.263215	0.198056	0.0873683	0.962005	0.765645	0.551374	0.272975	0.195374	0.0972317		77.4	-0.0007117	-0.0025632	-0.0001594	0.00908845	-0.0054966	0.00129802	0.00547605
	77.6	1.07634	0.83279	0.604111	0.311577	0.119555	1.07963	0.836624	0.600474	0.306034	0.111433		77.6	0.157419	0.0996361	0.0554082	0.0305539	0.0165686	0.00730668	0.143003	0.099294	0.0651643	0.0380137	0.0175535	0.00143505		77.6	0.945809	0.749337	0.543347	0.263306	0.198243	0.0878101	0.962005	0.765645	0.551374	0.272975	0.195371	0.0972317		77.6	-0.00127	-0.0025573	0.00035039	0.00917886	-0.0049873	0.00111304	0.00538196
	77.8	1.07598	0.832944	0.604037	0.311202	0.118733	1.07962	0.836617	0.600469	0.306032	0.111432		77.8	0.156211	0.0992041	0.0540303	0.0303033	0.0157307	0.00610255	0.142961	0.0992649	0.0651452	0.0380025	0.0175483	0.00143462		77.8	0.946533	0.749571	0.543465	0.263405	0.198722	0.0878385	0.962005	0.765645	0.551374	0.272975	0.195367	0.0972317		77.8	-0.0017307	-0.0025289	-0.0003489	0.00850572	-0.0063242	0.00060966	0.00454325
	78	1.07541	0.833056	0.604083	0.310862	0.11889	1.07961	0.83661	0.600465	0.306029	0.111431		78	0.156118	0.0989671	0.0533371	0.0300221	0.0158719	0.00518559	0.142919	0.0992358	0.0651261	0.0379914	0.0175432	0.0014342		78	0.946486	0.748921	0.543079	0.263265	0.198415	0.0874576	0.962005	0.765645	0.551374	0.272975	0.195363	0.0972317		78	-0.0020102	-0.0031626	-0.0006799	0.00826258	-0.0068051	0.00058188	0.0039892
	78.2	1.07598	0.833961	0.604993	0.311334	0.11899	1.0796	0.836604	0.60046	0.306027	0.11143		78.2	0.156019	0.0988551	0.0534947	0.0296532	0.0155553	0.00450978	0.142877	0.0992067	0.065107	0.0379802	0.017538	0.00143378		78.2	0.946763	0.748643	0.542584	0.262736	0.197975	0.0874732	0.962005	0.765645	0.551374	0.272975	0.195359	0.0972317		78.2	-0.0025624	-0.0035157	-0.0003255	0.00776326	-0.0074767	0.00028812	0.003198
	78.4	1.07633	0.834212	0.605026	0.3112	0.119512	1.07959	0.836597	0.600455	0.306024	0.111429		78.4	0.155106	0.0988762	0.0532264	0.0295675	0.0151564	0.00384441	0.142835	0.0991775	0.0650879	0.0379691	0.0175329	0.00143336		78.4	0.947191	0.748506	0.54263	0.26273	0.197516	0.0874822	0.962005	0.765645	0.551374	0.272975	0.195355	0.0972317		78.4	-0.002255	-0.0029821	-0.0003262	0.00811804	-0.0073181	-6.752e-05	0.00323701
	78.6	1.07634	0.834496	0.605332	0.310937	0.119605	1.07958	0.83659	0.60045	0.306022	0.111428		78.6	0.155252	0.0993281	0.0536109	0.0293249	0.0150206	0.00366312	0.142793	0.0991484	0.0650688	0.0379579	0.0175277	0.00143294		78.6	0.947903	0.748714	0.542954	0.263121	0.197303	0.0877002	0.962005	0.765645	0.551374	0.272975	0.195351	0.0972317		78.6	-0.0016875	-0.0017549	-0.000601	0.00899704	-0.0068298	0.00027215	0.00412897
	78.8	1.07726	0.83481	0.605829	0.310889	0.120134	1.07957	0.836584	0.600445	0.306019	0.111427		78.8	0.156025	0.099733	0.0543122	0.0295884	0.0153103	0.00411765	0.142751	0.0991193	0.0650497	0.0379468	0.0175226	0.00143252		78.8	0.947705	0.748578	0.542955	0.262786	0.196646	0.0874912	0.962005	0.765645	0.551374	0.272975	0.195348	0.0972317		78.8	-0.0014889	-0.0019635	-0.0004045	0.00916096	-0.007099	0.00056797	0.00457642
	79	1.07678	0.834721	0.605058	0.310841	0.120293	1.07957	0.836577	0.600441	0.306017	0.111427		79	0.155896	0.0999479	0.0543471	0.0294707	0.0151842	0.00413269	0.142709	0.0990903	0.0650306	0.0379357	0.0175175	0.0014321		79	0.948054	0.748666	0.54206	0.263	0.196402	0.0881408	0.962005	0.765645	0.551374	0.272975	0.195344	0.0972317		79	-0.0015439	-0.0015143	-0.0007681	0.00899242	-0.0066321	0.00073102	0.00409746
	79.2	1.07646	0.834905	0.604607	0.310515	0.120499	1.07956	0.83657	0.600436	0.306015	0.111426		79.2	0.15556	0.100093	0.0544403	0.029495	0.015217	0.00413684	0.142667	0.0990612	0.0650115	0.0379246	0.0175123	0.00143168		79.2	0.948261	0.748928	0.542172	0.263214	0.196413	0.0886782	0.962005	0.765645	0.551374	0.272975	0.19534	0.0972317		79.2	-0.0007309	-0.0007179	-0.0008087	0.00970506	-0.006093	0.00125221	0.00490983
	79.4	1.07548	0.835035	0.603518	0.310678	0.120658	1.07955	0.836564	0.600431	0.306012	0.111425		79.4	0.156001	0.0998416	0.0549132	0.0293401	0.0153067	0.00488583	0.142625	0.0990321	0.0649924	0.0379134	0.0175072	0.00143126		79.4	0.947551	0.748718	0.542266	0.263022	0.195986	0.0889154	0.962005	0.765645	0.551374	0.272975	0.195336	0.0972317		79.4	-0.0003171	-0.0009125	-0.000718	0.00983799	-0.0060464	0.00155561	0.00546698
	79.6	1.07507	0.835449	0.602944	0.310574	0.120379	1.07954	0.836557	0.600426	0.30601	0.111424		79.6	0.156198	0.10009	0.0554427	0.02967	0.0157517	0.00511571	0.142583	0.099003	0.0649733	0.0379023	0.017502	0.00143084		79.6	0.947321	0.748993	0.541568	0.263335	0.195857	0.0888485	0.962005	0.765645	0.551374	0.272975	0.195332	0.0972317		79.6	0.00015025	-0.0005503	-0.0005471	0.00957088	-0.0061538	0.00134866	0.00580386
	79.8	1.07489	0.835692	0.602162	0.31063	0.12073	1.07953	0.83655	0.600422	0.306007	0.111423		79.8	0.155214	0.100709	0.0546831	0.0291345	0.0155268	0.00504636	0.142542	0.098974	0.0649543	0.0378912	0.0174969	0.00143042		79.8	0.947126	0.748343	0.541356	0.263038	0.195676	0.0884691	0.962005	0.765645	0.551374	0.272975	0.195328	0.0972317		79.8	0.00109433	-0.000222	-0.000384	0.0100252	-0.0055459	0.00185521	0.00671489
	80	1.07473	0.83499	0.601633	0.310167	0.120548	1.07952	0.836544	0.600417	0.306005	0.111422		80	0.154927	0.100708	0.0545937	0.0289112	0.0159625	0.00551382	0.1425	0.098945	0.0649352	0.03788	0.0174918	0.00143		80	0.946238	0.747945	0.541384	0.262799	0.195969	0.0882494	0.962005	0.765645	0.551374	0.272975	0.195325	0.0972317		80	0.00116389	7.554e-05	0.00020781	0.0103961	-0.0040461	0.0025893	0.00716705
	80.2	1.07379	0.834119	0.600862	0.309596	0.120048	1.07951	0.836537	0.600412	0.306002	0.111421		80.2	0.15589	0.101295	0.0554446	0.0290765	0.0167749	0.00648699	0.142458	0.0989159	0.0649162	0.0378689	0.0174866	0.00142958		80.2	0.946353	0.748192	0.541266	0.262638	0.195933	0.0881353	0.962005	0.765645	0.551374	0.272975	0.195321	0.0972317		80.2	0.00022139	-0.0001976	0.00027519	0.0106959	-0.003537	0.00280064	0.00707529
	80.4	1.07317	0.834017	0.600422	0.309292	0.120084	1.07951	0.83653	0.600407	0.306	0.11142		80.4	0.155661	0.102077	0.0562984	0.0289627	0.0175772	0.00675402	0.142416	0.0988869	0.0648971	0.0378578	0.0174815	0.00142916		80.4	0.947088	0.748628	0.54212	0.262284	0.196332	0.0885239	0.962005	0.765645	0.551374	0.272975	0.195317	0.0972317		80.4	-0.0001381	-0.0002631	9.874e-05	0.0111484	-0.0034231	0.00327538	0.00754291
	80.6	1.07273	0.833756	0.599747	0.309556	0.120549	1.0795	0.836524	0.600403	0.305998	0.11142		80.6	0.1547	0.101594	0.0557129	0.0284982	0.0168478	0.00645576	0.142374	0.0988579	0.0648781	0.0378467	0.0174764	0.00142874		80.6	0.947932	0.749079	0.542451	0.262449	0.196896	0.088432	0.962005	0.765645	0.551374	0.272975	0.195313	0.0972317		80.6	-0.0008058	-1.534e-05	-0.0001184	0.0113726	-0.0026762	0.00427267	0.00840037
	80.8	1.0727	0.833033	0.599034	0.310222	0.120391	1.07949	0.836517	0.600398	0.305995	0.111419		80.8	0.154871	0.101687	0.0559482	0.0285221	0.017362	0.0065564	0.142333	0.0988288	0.064859	0.0378356	0.0174712	0.00142832		80.8	0.948854	0.749176	0.542721	0.263018	0.196811	0.0887667	0.962005	0.765645	0.551374	0.272975	0.195309	0.0972317		80.8	-0.0020066	-0.0002457	0.00026588	0.0112642	-0.0027328	0.00437403	0.00851142
	81	1.07335	0.832894	0.598369	0.310644	0.120609	1.07948	0.836511	0.600393	0.305993	0.111418		81	0.15493	0.101456	0.05605	0.0282945	0.0171869	0.00649036	0.142291	0.0987998	0.06484	0.0378245	0.0174661	0.0014279		81	0.949619	0.750562	0.543345	0.263594	0.197111	0.0896768	0.962005	0.765645	0.551374	0.272975	0.195305	0.0972317		81	-0.0025439	-0.000792	0.00041545	0.0114779	-0.0029401	0.00395885	0.00772366
	81.2	1.07353	0.833182	0.598779	0.310863	0.121046	1.07947	0.836504	0.600388	0.30599	0.111417		81.2	0.154793	0.10193	0.0562334	0.0284491	0.0172098	0.00697801	0.142249	0.0987709	0.064821	0.0378134	0.017461	0.00142748		81.2	0.950337	0.75047	0.543845	0.263859	0.196878	0.0894499	0.962005	0.765645	0.551374	0.272975	0.195302	0.0972317		81.2	-0.0022519	-0.0009139	0.00064336	0.0110615	-0.0022869	0.00386578	0.0082427
	81.4	1.07364	0.832895	0.59863	0.310956	0.12131	1.07946	0.836497	0.600383	0.305988	0.111416		81.4	0.15526	0.101996	0.0562981	0.0295106	0.0179402	0.0066394	0.142207	0.0987419	0.0648019	0.0378023	0.0174559	0.00142706		81.4	0.950679	0.750766	0.544208	0.264512	0.197225	0.0895325	0.962005	0.765645	0.551374	0.272975	0.195298	0.0972317		81.4	-0.0017924	-0.0008614	0.00090862	0.0117292	-0.001831	0.00421737	0.00827865
	81.6	1.07332	0.832422	0.598285	0.311251	0.120081	1.07945	0.836491	0.600379	0.305985	0.111415		81.6	0.154585	0.101105	0.0552463	0.0293968	0.0168873	0.00573056	0.142166	0.0987129	0.0647829	0.0377912	0.0174507	0.00142665		81.6	0.951132	0.751334	0.544292	0.264509	0.197293	0.089394	0.962005	0.765645	0.551374	0.272975	0.195294	0.0972317		81.6	-0.0023752	-0.0009074	0.00024531	0.0114104	-0.0026936	0.00431331	0.00759546
	81.8	1.07336	0.832429	0.599147	0.311879	0.120055	1.07945	0.836484	0.600374	0.305983	0.111414		81.8	0.152701	0.100552	0.0544242	0.0290898	0.0155008	0.00452552	0.142124	0.0986839	0.0647639	0.0377801	0.0174456	0.00142623		81.8	0.951573	0.751319	0.543758	0.264133	0.197475	0.0893368	0.962005	0.765645	0.551374	0.272975	0.19529	0.0972317		81.8	-0.0031434	-0.0018688	-0.0012698	0.0105116	-0.0047417	0.00347687	0.00655332
	82	1.07232	0.831944	0.598891	0.311575	0.120339	1.07944	0.836477	0.600369	0.30598	0.111413		82	0.152916	0.100348	0.0544614	0.0299272	0.0159414	0.00447045	0.142082	0.098655	0.0647449	0.037769	0.0174405	0.00142581		82	0.951212	0.751157	0.543483	0.263949	0.197599	0.0892688	0.962005	0.765645	0.551374	0.272975	0.195286	0.0972317		82	-0.0025966	-0.0015611	-0.0011804	0.0108501	-0.0046757	0.00370174	0.00689476
	82.2	1.0726	0.831973	0.59913	0.311411	0.120276	1.07943	0.836471	0.600364	0.305978	0.111412		82.2	0.153323	0.0997472	0.0550363	0.0305886	0.0153268	0.00419759	0.14204	0.098626	0.0647259	0.0377579	0.0174354	0.00142539		82.2	0.951501	0.751334	0.543532	0.263829	0.197253	0.0894252	0.962005	0.765645	0.551374	0.272975	0.195282	0.0972317		82.2	-0.0025196	-0.0014075	-0.0012447	0.0107076	-0.0045773	0.00324874	0.00696492
	82.4	1.07296	0.832109	0.599389	0.311712	0.119917	1.07942	0.836464	0.60036	0.305976	0.111412		82.4	0.15342	0.0996917	0.0556662	0.0315002	0.0150612	0.00444258	0.141999	0.0985971	0.0647069	0.0377469	0.0174303	0.00142497		82.4	0.9518	0.75192	0.543341	0.264094	0.197285	0.08988	0.962005	0.765645	0.551374	0.272975	0.195279	0.0972317		82.4	-0.0015217	-0.0004547	-0.0012745	0.0113157	-0.0040305	0.00422044	0.00762683
	82.6	1.07321	0.832295	0.60041	0.312021	0.119545	1.07941	0.836457	0.600355	0.305973	0.111411		82.6	0.15385	0.100087	0.0563634	0.0321171	0.0154252	0.00519857	0.141957	0.0985681	0.0646879	0.0377358	0.0174252	0.00142455		82.6	0.95166	0.751891	0.543222	0.264441	0.197217	0.0900463	0.962005	0.765645	0.551374	0.272975	0.195275	0.0972317		82.6	-0.0006426	0.00041902	-0.0014509	0.0113216	-0.0039792	0.00427452	0.00872447
	82.8	1.07343	0.832583	0.600714	0.312568	0.119746	1.0794	0.836451	0.60035	0.305971	0.11141		82.8	0.154815	0.100313	0.0570475	0.0338719	0.0165351	0.00636207	0.141915	0.0985392	0.0646689	0.0377247	0.01742	0.00142414		82.8	0.95111	0.751765	0.542745	0.264068	0.196806	0.0902095	0.962005	0.765645	0.551374	0.272975	0.195271	0.0972317		82.8	-0.0002414	0.00046049	-0.0012826	0.0111092	-0.0047154	0.00379388	0.00810869
	83	1.0736	0.833291	0.601219	0.312954	0.120283	1.07939	0.836444	0.600345	0.305968	0.111409		83	0.155251	0.100483	0.0576104	0.0347276	0.0168567	0.00677112	0.141874	0.0985103	0.06465	0.0377137	0.0174149	0.00142372		83	0.950802	0.752252	0.542398	0.264372	0.196603	0.0902582	0.962005	0.765645	0.551374	0.272975	0.195267	0.0972317		83	-1.868e-05	0.00023057	-0.0014913	0.0111135	-0.0044818	0.00341854	0.00754443
	83.2	1.07446	0.834607	0.601921	0.313371	0.120858	1.07939	0.836437	0.60034	0.305966	0.111408		83.2	0.155033	0.100672	0.0575534	0.035909	0.017216	0.00736748	0.141832	0.0984814	0.064631	0.0377026	0.0174098	0.0014233		83.2	0.949653	0.751813	0.542758	0.264165	0.196298	0.0898755	0.962005	0.765645	0.551374	0.272975	0.195263	0.0972317		83.2	0.00145681	0.00110711	-0.0009188	0.0120256	-0.0042473	0.00290974	0.00791186
	83.4	1.07389	0.834125	0.60176	0.31229	0.120201	1.07938	0.836431	0.600336	0.305963	0.111407		83.4	0.155241	0.101009	0.0576409	0.0362764	0.0172735	0.0080902	0.141791	0.0984525	0.064612	0.0376915	0.0174047	0.00142288		83.4	0.948917	0.751109	0.542484	0.26442	0.196117	0.0892183	0.962005	0.765645	0.551374	0.272975	0.195259	0.0972317		83.4	0.00214287	0.00129472	-0.0008089	0.0122963	-0.0039046	0.00240055	0.00817465
	83.6	1.07337	0.833754	0.601548	0.311739	0.118742	1.07937	0.836424	0.600331	0.305961	0.111406		83.6	0.156234	0.101422	0.0584525	0.0369664	0.0183301	0.00819039	0.141749	0.0984236	0.0645931	0.0376805	0.0173996	0.00142246		83.6	0.948976	0.751059	0.54226	0.26456	0.195839	0.0888695	0.962005	0.765645	0.551374	0.272975	0.195256	0.0972317		83.6	0.00200918	0.00076662	-0.0003954	0.0116739	-0.0041424	0.00181504	0.00825969
	83.8	1.07379	0.833564	0.601809	0.311606	0.117895	1.07936	0.836417	0.600326	0.305959	0.111405		83.8	0.155425	0.101928	0.0582116	0.0367181	0.0183178	0.0084861	0.141707	0.0983947	0.0645741	0.0376694	0.0173945	0.00142205		83.8	0.948533	0.751212	0.543217	0.264681	0.196059	0.0889636	0.962005	0.765645	0.551374	0.272975	0.195252	0.0972317		83.8	0.00243436	9.242e-05	0.00022777	0.0119452	-0.0029361	0.00207299	0.00824009
	84	1.0736	0.833275	0.602274	0.310997	0.117464	1.07935	0.836411	0.600321	0.305956	0.111404		84	0.154362	0.101287	0.0575821	0.0362468	0.0179558	0.00818104	0.141666	0.0983658	0.0645552	0.0376583	0.0173894	0.00142163		84	0.948202	0.75071	0.543386	0.264746	0.196494	0.0888537	0.962005	0.765645	0.551374	0.272975	0.195248	0.0972317		84	0.00203571	0.00046052	0.00045596	0.012138	-0.0027705	0.0021378	0.00862643
	84.2	1.07385	0.833508	0.60251	0.311317	0.117395	1.07934	0.836404	0.600317	0.305954	0.111404		84.2	0.154945	0.101514	0.0581794	0.0366221	0.0183866	0.00850554	0.141624	0.098337	0.0645362	0.0376473	0.0173843	0.00142121		84.2	0.94857	0.750188	0.543319	0.264449	0.196101	0.0885383	0.962005	0.765645	0.551374	0.272975	0.195244	0.0972317		84.2	0.001247	-0.0001283	0.00026556	0.011703	-0.0035459	0.00193167	0.0087657
	84.4	1.07474	0.83416	0.60301	0.311839	0.117398	1.07933	0.836398	0.600312	0.305951	0.111403		84.4	0.154373	0.101131	0.0579653	0.035684	0.0186439	0.00790777	0.141583	0.0983081	0.0645173	0.0376362	0.0173792	0.0014208		84.4	0.949303	0.750458	0.543804	0.264399	0.195952	0.0889304	0.962005	0.765645	0.551374	0.272975	0.19524	0.0972317		84.4	0.00118137	-0.0005655	-0.0001784	0.0116933	-0.0036248	0.00183125	0.00935513
	84.6	1.07557	0.834579	0.602335	0.311874	0.117282	1.07933	0.836391	0.600307	0.305949	0.111402		84.6	0.15331	0.100234	0.0568157	0.0347046	0.0175302	0.00725288	0.141541	0.0982793	0.0644983	0.0376252	0.0173741	0.00142038		84.6	0.94958	0.750503	0.543808	0.264408	0.195572	0.0886652	0.962005	0.765645	0.551374	0.272975	0.195236	0.0972317		84.6	0.0011173	-0.0010568	-0.0001753	0.0110558	-0.0031112	0.00238397	0.00973485
	84.8	1.07551	0.833871	0.60187	0.311488	0.116493	1.07932	0.836384	0.600302	0.305946	0.111401		84.8	0.153395	0.100083	0.0566273	0.0343484	0.0177037	0.00719882	0.1415	0.0982504	0.0644794	0.0376142	0.017369	0.00141996		84.8	0.950375	0.750505	0.544	0.264761	0.195739	0.0888967	0.962005	0.765645	0.551374	0.272975	0.195233	0.0972317		84.8	0.00030009	-0.0013233	0.00035138	0.0107751	-0.0035388	0.00214773	0.0098519
	85	1.07643	0.833613	0.601464	0.31153	0.116303	1.07931	0.836378	0.600298	0.305944	0.1114		85	0.153539	0.0993916	0.0562783	0.0340616	0.0174397	0.00715123	0.141458	0.0982216	0.0644605	0.0376031	0.0173639	0.00141955		85	0.950987	0.750902	0.544347	0.265143	0.195614	0.088981	0.962005	0.765645	0.551374	0.272975	0.195229	0.0972317		85	-7.595e-05	-0.0019066	0.00022201	0.0101257	-0.004236	0.00179724	0.00936896
	85.2	1.07647	0.833734	0.601752	0.311419	0.116449	1.0793	0.836371	0.600293	0.305942	0.111399		85.2	0.152753	0.099197	0.0556388	0.033471	0.0170606	0.00691163	0.141417	0.0981928	0.0644416	0.0375921	0.0173588	0.00141913		85.2	0.950807	0.750128	0.543955	0.264498	0.195306	0.0883177	0.962005	0.765645	0.551374	0.272975	0.195225	0.0972317		85.2	0.00027922	-0.0016854	-0.0001596	0.0101695	-0.0040903	0.00196415	0.00978279
	85.4	1.07585	0.832938	0.601418	0.310897	0.11706	1.07929	0.836364	0.600288	0.305939	0.111398		85.4	0.152159	0.0989173	0.055098	0.0334944	0.0169765	0.00701864	0.141375	0.0981639	0.0644227	0.037581	0.0173537	0.00141871		85.4	0.950911	0.750472	0.54429	0.263721	0.195831	0.0877001	0.962005	0.765645	0.551374	0.272975	0.195221	0.0972317		85.4	0.00135499	-0.0011743	0.00012121	0.0108879	-0.0043006	0.00236573	0.00948502
	85.6	1.07564	0.832861	0.601768	0.311322	0.117207	1.07928	0.836358	0.600283	0.305937	0.111397		85.6	0.152179	0.0978852	0.0542353	0.0324209	0.0157903	0.00651678	0.141334	0.0981351	0.0644037	0.03757	0.0173486	0.0014183		85.6	0.951515	0.751101	0.544485	0.263221	0.195756	0.0874939	0.962005	0.765645	0.551374	0.272975	0.195217	0.0972317		85.6	0.00040005	-0.0016322	-8.925e-05	0.010061	-0.005078	0.00162816	0.00858864
	85.8	1.07496	0.833075	0.602374	0.311162	0.118174	1.07927	0.836351	0.600278	0.305934	0.111397		85.8	0.152573	0.0981382	0.0550185	0.0321633	0.016207	0.00663125	0.141292	0.0981063	0.0643848	0.037559	0.0173435	0.00141788		85.8	0.951634	0.75083	0.544347	0.262693	0.195504	0.0875749	0.962005	0.765645	0.551374	0.272975	0.195213	0.0972317		85.8	0.00031269	-0.0020325	-0.0010125	0.009787	-0.0057719	0.00117963	0.00772135
	86	1.07412	0.831955	0.601742	0.310286	0.118108	1.07927	0.836344	0.600274	0.305932	0.111396		86	0.153111	0.0974842	0.0546107	0.0325648	0.0165503	0.00632578	0.141251	0.0980775	0.064366	0.037548	0.0173384	0.00141746		86	0.951704	0.750775	0.54432	0.262846	0.195822	0.0872453	0.962005	0.765645	0.551374	0.272975	0.19521	0.0972317		86	0.00183324	-0.0008934	-0.000185	0.0103646	-0.0043196	0.00237638	0.00824747
	86.2	1.07421	0.83219	0.601775	0.309912	0.117815	1.07926	0.836338	0.600269	0.305929	0.111395		86.2	0.153708	0.0969533	0.0554697	0.0325488	0.0166738	0.00641235	0.141209	0.0980488	0.0643471	0.037537	0.0173333	0.00141705		86.2	0.951591	0.750716	0.5439	0.262864	0.195144	0.0865033	0.962005	0.765645	0.551374	0.272975	0.195206	0.0972317		86.2	0.00241458	-0.0005323	-0.0002465	0.0105018	-0.0040174	0.00245943	0.00796307
	86.4	1.07387	0.832374	0.601828	0.310203	0.117436	1.07925	0.836331	0.600264	0.305927	0.111394		86.4	0.154911	0.097356	0.0559086	0.03264	0.0173784	0.00723403	0.141168	0.09802	0.0643282	0.0375259	0.0173282	0.00141663		86.4	0.950903	0.750487	0.543536	0.262592	0.195143	0.0862616	0.962005	0.765645	0.551374	0.272975	0.195202	0.0972317		86.4	0.00294409	-7.738e-05	0.00043206	0.0111223	-0.003767	0.00380951	0.00789242
	86.6	1.07344	0.832448	0.602438	0.310331	0.117773	1.07924	0.836324	0.600259	0.305925	0.111393		86.6	0.154613	0.0975259	0.0560934	0.0323792	0.0182799	0.00727863	0.141126	0.0979912	0.0643093	0.0375149	0.0173232	0.00141622		86.6	0.949734	0.749899	0.543522	0.262877	0.194847	0.0857805	0.962005	0.765645	0.551374	0.272975	0.195198	0.0972317		86.6	0.00364705	0.00059101	0.00056588	0.0115968	-0.0035212	0.00341978	0.00787314
	86.8	1.07369	0.8331	0.602345	0.310396	0.118737	1.07923	0.836318	0.600255	0.305922	0.111392		86.8	0.154766	0.097255	0.0559228	0.0328187	0.0183924	0.00761006	0.141085	0.0979625	0.0642904	0.0375039	0.0173181	0.0014158		86.8	0.948878	0.749587	0.543841	0.262651	0.194911	0.0855041	0.962005	0.765645	0.551374	0.272975	0.195194	0.0972317		86.8	0.00365709	0.0009581	0.00073958	0.0117467	-0.0031859	0.00337699	0.00762844
	87	1.0745	0.833319	0.602689	0.310172	0.119589	1.07922	0.836311	0.60025	0.30592	0.111391		87	0.154282	0.0970642	0.0555933	0.0323269	0.0178566	0.00697449	0.141043	0.0979337	0.0642716	0.0374929	0.017313	0.00141539		87	0.947764	0.749707	0.543901	0.263033	0.194448	0.084996	0.962005	0.765645	0.551374	0.272975	0.19519	0.0972317		87	0.00335616	0.00098982	0.00129606	0.0124676	-0.0024224	0.00309322	0.00753475
	87.2	1.07478	0.833096	0.602743	0.309841	0.11969	1.07921	0.836304	0.600245	0.305917	0.11139		87.2	0.153981	0.0977225	0.0556901	0.0326773	0.0181612	0.0077591	0.141002	0.097905	0.0642527	0.0374819	0.0173079	0.00141497		87.2	0.947752	0.749309	0.543923	0.26325	0.194413	0.0855892	0.962005	0.765645	0.551374	0.272975	0.195187	0.0972317		87.2	0.0033065	0.00151276	0.00173508	0.0130758	-0.0015685	0.00303182	0.00759123
	87.4	1.07406	0.832553	0.602169	0.308877	0.118989	1.07921	0.836298	0.60024	0.305915	0.111389		87.4	0.153911	0.0982517	0.0557972	0.0326607	0.0179953	0.00718566	0.140961	0.0978763	0.0642339	0.0374709	0.0173028	0.00141455		87.4	0.947789	0.749474	0.544029	0.263754	0.194859	0.0858772	0.962005	0.765645	0.551374	0.272975	0.195183	0.0972317		87.4	0.00325291	0.00171688	0.00144761	0.0132011	-0.0011372	0.00296196	0.00751539
	87.6	1.07409	0.832355	0.601784	0.309	0.118319	1.0792	0.836291	0.600236	0.305912	0.111389		87.6	0.154165	0.0982772	0.056004	0.0326826	0.0185578	0.00654504	0.140919	0.0978475	0.064215	0.0374599	0.0172978	0.00141414		87.6	0.94767	0.749473	0.544611	0.264031	0.194848	0.0863745	0.962005	0.765645	0.551374	0.272975	0.195179	0.0972317		87.6	0.00233043	0.00149367	0.00220743	0.0126427	-0.0007105	0.0031994	0.00778365
	87.8	1.07536	0.832633	0.602371	0.309997	0.118701	1.07919	0.836284	0.600231	0.30591	0.111388		87.8	0.152769	0.0982454	0.0556173	0.0315126	0.017933	0.00585573	0.140878	0.0978188	0.0641962	0.0374489	0.0172927	0.00141372		87.8	0.94791	0.749767	0.545084	0.264373	0.195345	0.0868783	0.962005	0.765645	0.551374	0.272975	0.195175	0.0972317		87.8	0.00274885	0.00169795	0.00264108	0.0133839	0.0002426	0.00359017	0.00757022
	88	1.07591	0.833342	0.602027	0.310267	0.119129	1.07918	0.836278	0.600226	0.305908	0.111387		88	0.151429	0.0978842	0.0559088	0.0312048	0.0179034	0.00556428	0.140837	0.0977901	0.0641773	0.0374379	0.0172876	0.00141331		88	0.948025	0.750111	0.545042	0.264369	0.195281	0.0874217	0.962005	0.765645	0.551374	0.272975	0.195171	0.0972317		88	0.00241331	0.00203401	0.00227254	0.0134142	-0.0005976	0.00398133	0.008355
	88.2	1.07708	0.833816	0.602271	0.310484	0.119415	1.07917	0.836271	0.600221	0.305905	0.111386		88.2	0.151181	0.0976927	0.0560659	0.0314642	0.0180687	0.00534653	0.140795	0.0977614	0.0641585	0.037427	0.0172825	0.00141289		88.2	0.949045	0.750622	0.545129	0.264704	0.195217	0.0883374	0.962005	0.765645	0.551374	0.272975	0.195168	0.0972317		88.2	0.00174268	0.00171745	0.00170596	0.0129622	-0.0009379	0.00432478	0.0081957
	88.4	1.07764	0.833986	0.601871	0.310387	0.119267	1.07916	0.836265	0.600216	0.305903	0.111385		88.4	0.151309	0.0973891	0.0566646	0.0317987	0.0184888	0.00523777	0.140754	0.0977327	0.0641397	0.037416	0.0172775	0.00141248		88.4	0.949974	0.751487	0.54548	0.264896	0.195186	0.0891404	0.962005	0.765645	0.551374	0.272975	0.195164	0.0972317		88.4	0.00110968	0.00155653	0.0018993	0.0128394	-0.0007387	0.00461802	0.0087924
	88.6	1.07793	0.834155	0.60128	0.3102	0.118911	1.07915	0.836258	0.600212	0.3059	0.111384		88.6	0.150502	0.0976391	0.0570653	0.0323619	0.0180116	0.00514925	0.140713	0.0977041	0.0641208	0.037405	0.0172724	0.00141207		88.6	0.950873	0.751645	0.54534	0.264991	0.195274	0.0894111	0.962005	0.765645	0.551374	0.272975	0.19516	0.0972317		88.6	0.0008613	0.0018093	0.00178507	0.0126359	-0.0005454	0.00509438	0.00886396
	88.8	1.07885	0.834646	0.601234	0.310505	0.119312	1.07915	0.836251	0.600207	0.305898	0.111383		88.8	0.150495	0.0978714	0.0572519	0.0328517	0.0180888	0.00552226	0.140671	0.0976754	0.064102	0.037394	0.0172673	0.00141165		88.8	0.951825	0.751938	0.545528	0.265252	0.195799	0.0899423	0.962005	0.765645	0.551374	0.272975	0.195156	0.0972317		88.8	-0.0005123	0.00173446	0.0015113	0.0121748	-0.0011795	0.00489375	0.00889435
	89	1.07992	0.835002	0.602251	0.310938	0.119454	1.07914	0.836245	0.600202	0.305895	0.111382		89	0.150432	0.0977593	0.0575283	0.032439	0.0179264	0.00566016	0.14063	0.0976467	0.0640832	0.037383	0.0172623	0.00141124		89	0.952448	0.752514	0.545727	0.265424	0.195763	0.0907816	0.962005	0.765645	0.551374	0.272975	0.195152	0.0972317		89	-0.0006111	0.00183642	0.0011258	0.0122387	-0.0016267	0.00522707	0.00924516
	89.2	1.07962	0.836055	0.602228	0.310996	0.119867	1.07913	0.836238	0.600197	0.305893	0.111381		89.2	0.150266	0.0979394	0.0573612	0.0326974	0.017594	0.00600375	0.140589	0.0976181	0.0640644	0.0373721	0.0172572	0.00141082		89.2	0.953163	0.752706	0.545876	0.265104	0.195972	0.0912381	0.962005	0.765645	0.551374	0.272975	0.195148	0.0972317		89.2	-9.78e-06	0.00243258	0.00127011	0.012784	-0.0012289	0.00514476	0.00922491
	89.4	1.07913	0.836431	0.602672	0.31097	0.120105	1.07912	0.836231	0.600193	0.305891	0.111381		89.4	0.150364	0.0986821	0.0577056	0.0339435	0.0182464	0.00648125	0.140548	0.0975894	0.0640456	0.0373611	0.0172521	0.00141041		89.4	0.953814	0.75346	0.546236	0.264899	0.196389	0.0914259	0.962005	0.765645	0.551374	0.272975	0.195145	0.0972317		89.4	0.00021473	0.00249194	0.00110365	0.0126853	-0.0021193	0.00493998	0.00857284
	89.6	1.07927	0.836755	0.602637	0.311434	0.120138	1.07911	0.836225	0.600188	0.305888	0.11138		89.6	0.15136	0.0984355	0.0581352	0.033574	0.0186773	0.00596111	0.140506	0.0975608	0.0640268	0.0373501	0.0172471	0.00141		89.6	0.954527	0.753484	0.546272	0.264743	0.196336	0.0918341	0.962005	0.765645	0.551374	0.272975	0.195141	0.0972317		89.6	-0.000821	0.00176459	0.00043043	0.0120509	-0.0029078	0.00405471	0.00780392
	89.8	1.07837	0.836671	0.602245	0.311124	0.119322	1.0791	0.836218	0.600183	0.305886	0.111379		89.8	0.152098	0.0985352	0.0587418	0.0343671	0.0191312	0.0063694	0.140465	0.0975321	0.064008	0.0373392	0.017242	0.00140958		89.8	0.954787	0.753537	0.546346	0.265144	0.196734	0.0922216	0.962005	0.765645	0.551374	0.272975	0.195137	0.0972317		89.8	-0.000172	0.00114839	0.00028527	0.0122725	-0.0030675	0.00407475	0.00740143
	90	1.07732	0.83583	0.601659	0.310301	0.118212	1.07909	0.836211	0.600178	0.305883	0.111378		90	0.151659	0.0979236	0.0579715	0.0340289	0.0188372	0.00595232	0.140424	0.0975035	0.0639892	0.0373282	0.0172369	0.00140917		90	0.954446	0.752786	0.545577	0.265051	0.197682	0.0918616	0.962005	0.765645	0.551374	0.272975	0.195133	0.0972317		90	0.0005752	0.00152953	0.00056844	0.0125851	-0.0029584	0.00419574	0.00762221
	90.2	1.07629	0.836374	0.601439	0.31027	0.11774	1.07909	0.836205	0.600174	0.305881	0.111377		90.2	0.151945	0.0971326	0.0579529	0.0338442	0.0184958	0.00617837	0.140383	0.0974749	0.0639705	0.0373173	0.0172319	0.00140875		90.2	0.953904	0.752714	0.545337	0.265134	0.197519	0.091579	0.962005	0.765645	0.551374	0.272975	0.195129	0.0972317		90.2	0.00063359	0.00161283	0.00043245	0.0127714	-0.0030972	0.00407828	0.00765884
	90.4	1.07539	0.836086	0.601042	0.310283	0.117834	1.07908	0.836198	0.600169	0.305878	0.111376		90.4	0.153191	0.0979538	0.0585308	0.0342052	0.0189279	0.00703875	0.140341	0.0974463	0.0639517	0.0373063	0.0172268	0.00140834		90.4	0.953224	0.75222	0.545523	0.264377	0.198276	0.0915133	0.962005	0.765645	0.551374	0.272975	0.195125	0.0972317		90.4	0.00070211	0.00102996	0.00073356	0.0124974	-0.0029168	0.00425682	0.00809474
	90.6	1.07517	0.836329	0.600729	0.310538	0.117926	1.07907	0.836191	0.600164	0.305876	0.111375		90.6	0.151847	0.0975266	0.0579389	0.0334637	0.0183794	0.00680085	0.1403	0.0974177	0.0639329	0.0372954	0.0172218	0.00140793		90.6	0.952455	0.751774	0.545235	0.26451	0.198484	0.0913198	0.962005	0.765645	0.551374	0.272975	0.195122	0.0972317		90.6	0.0011106	0.00151694	0.00060656	0.0126896	-0.0024283	0.00378386	0.00851033
	90.8	1.07484	0.836011	0.600382	0.31021	0.118106	1.07906	0.836185	0.600159	0.305874	0.111374		90.8	0.152131	0.0977238	0.057553	0.0339315	0.0173808	0.00688018	0.140259	0.0973891	0.0639142	0.0372844	0.0172167	0.00140751		90.8	0.951347	0.751261	0.544981	0.263806	0.198644	0.0910881	0.962005	0.765645	0.551374	0.272975	0.195118	0.0972317		90.8	0.0009864	0.00122662	0.00050453	0.0122643	-0.0024604	0.00352675	0.00892561
	91	1.07404	0.835003	0.599735	0.310368	0.117773	1.07905	0.836178	0.600154	0.305871	0.111373		91	0.152421	0.0976146	0.0570365	0.0335623	0.0168296	0.00706755	0.140218	0.0973605	0.0638954	0.0372735	0.0172117	0.0014071		91	0.950323	0.750971	0.544299	0.263292	0.197948	0.0907869	0.962005	0.765645	0.551374	0.272975	0.195114	0.0972317		91	5.945e-05	9.42e-06	0.00084086	0.0126192	-0.003438	0.00286361	0.00806993
	91.2	1.07344	0.834377	0.599141	0.31046	0.117639	1.07904	0.836171	0.60015	0.305869	0.111373		91.2	0.152495	0.0982793	0.0577595	0.0336744	0.017146	0.00790733	0.140177	0.097332	0.0638766	0.0372625	0.0172066	0.00140669		91.2	0.950691	0.751055	0.54392	0.263079	0.198249	0.0909988	0.962005	0.765645	0.551374	0.272975	0.19511	0.0972317		91.2	-0.0003977	-0.0017365	0.00019289	0.0122013	-0.0034315	0.00234726	0.00767999
	91.4	1.07351	0.834042	0.5988	0.310851	0.117223	1.07903	0.836165	0.600145	0.305866	0.111372		91.4	0.152217	0.0983408	0.057112	0.0327227	0.0167298	0.00757837	0.140136	0.0973034	0.0638579	0.0372516	0.0172016	0.00140628		91.4	0.950126	0.750458	0.543617	0.26285	0.198324	0.0907617	0.962005	0.765645	0.551374	0.272975	0.195106	0.0972317		91.4	0.00054139	-0.0011691	0.00061213	0.0125525	-0.0029125	0.00266562	0.00812113
	91.6	1.07363	0.833165	0.599363	0.31124	0.117192	1.07903	0.836158	0.60014	0.305864	0.111371		91.6	0.152486	0.0982703	0.0568741	0.0321074	0.0173896	0.0073425	0.140095	0.0972748	0.0638392	0.0372407	0.0171965	0.00140586		91.6	0.950127	0.751222	0.544714	0.262798	0.198679	0.0907798	0.962005	0.765645	0.551374	0.272975	0.195102	0.0972317		91.6	-0.0002589	-0.0018621	0.00092994	0.0124361	-0.0027839	0.00251379	0.00788077
	91.8	1.07418	0.83269	0.599541	0.311831	0.117399	1.07902	0.836152	0.600135	0.305861	0.11137		91.8	0.152177	0.0986305	0.0573155	0.0313416	0.0172855	0.00752473	0.140053	0.0972463	0.0638204	0.0372297	0.0171915	0.00140545		91.8	0.950389	0.751899	0.544694	0.262677	0.198412	0.0902929	0.962005	0.765645	0.551374	0.272975	0.195099	0.0972317		91.8	4.173e-05	-0.002098	0.00099636	0.0126088	-0.0026153	0.00276955	0.00784968
	92	1.07436	0.832962	0.599386	0.311462	0.117949	1.07901	0.836145	0.600131	0.305859	0.111369		92	0.151981	0.0986392	0.0574436	0.0314072	0.0172684	0.00722879	0.140012	0.0972178	0.0638017	0.0372188	0.0171864	0.00140504		92	0.950328	0.752478	0.545182	0.262748	0.197896	0.0902424	0.962005	0.765645	0.551374	0.272975	0.195095	0.0972317		92	-0.0003181	-0.0015477	0.00076615	0.0124346	-0.0028328	0.00316191	0.00816436
	92.2	1.07478	0.832034	0.599626	0.310995	0.117521	1.079	0.836138	0.600126	0.305856	0.111368		92.2	0.15199	0.0985859	0.0564105	0.0314045	0.0169169	0.00710287	0.139971	0.0971892	0.063783	0.0372079	0.0171814	0.00140463		92.2	0.950802	0.752268	0.545355	0.262824	0.19737	0.0898618	0.962005	0.765645	0.551374	0.272975	0.195091	0.0972317		92.2	-0.0005627	-0.0009151	0.00094615	0.0125292	-0.0026636	0.00316814	0.00834342
	92.4	1.07477	0.831623	0.599785	0.310794	0.117613	1.07899	0.836132	0.600121	0.305854	0.111367		92.4	0.152849	0.0984555	0.0577691	0.0319234	0.0175251	0.00742968	0.13993	0.0971607	0.0637643	0.037197	0.0171763	0.00140421		92.4	0.95132	0.752656	0.545882	0.263009	0.196895	0.0893842	0.962005	0.765645	0.551374	0.272975	0.195087	0.0972317		92.4	-0.0011744	-0.0011248	0.00141985	0.0125602	-0.0025014	0.00325436	0.00863234
	92.6	1.07533	0.831265	0.600457	0.311113	0.11807	1.07898	0.836125	0.600116	0.305852	0.111366		92.6	0.152054	0.0984725	0.0572595	0.0318682	0.0167664	0.00740926	0.139889	0.0971322	0.0637455	0.0371861	0.0171713	0.0014038		92.6	0.952024	0.752289	0.545852	0.263187	0.196337	0.0891122	0.962005	0.765645	0.551374	0.272975	0.195083	0.0972317		92.6	-0.0007495	-0.0001492	0.0011484	0.0121284	-0.0024783	0.00383284	0.0086289
	92.8	1.07651	0.831906	0.601354	0.310802	0.118891	1.07897	0.836118	0.600112	0.305849	0.111366		92.8	0.151231	0.0982883	0.056463	0.0313249	0.016393	0.006923	0.139848	0.0971037	0.0637268	0.0371751	0.0171663	0.00140339		92.8	0.952713	0.752557	0.546174	0.263465	0.196249	0.0888229	0.962005	0.765645	0.551374	0.272975	0.195079	0.0972317		92.8	-0.0013883	3.527e-05	0.00058351	0.0117003	-0.002846	0.0034731	0.00854107
	93	1.07636	0.832363	0.601435	0.309955	0.118576	1.07897	0.836112	0.600107	0.305847	0.111365		93	0.151034	0.0982988	0.0563516	0.0308713	0.0165168	0.00720878	0.139807	0.0970752	0.0637081	0.0371642	0.0171612	0.00140298		93	0.953454	0.753074	0.546755	0.263749	0.196562	0.0893674	0.962005	0.765645	0.551374	0.272975	0.195076	0.0972317		93	-0.0012063	0.00049326	0.00048867	0.0117008	-0.0031435	0.00343564	0.00833692
	93.2	1.07687	0.833139	0.601094	0.309468	0.118579	1.07896	0.836105	0.600102	0.305844	0.111364		93.2	0.151427	0.0986854	0.0564756	0.0319713	0.0163688	0.00729634	0.139766	0.0970467	0.0636894	0.0371533	0.0171562	0.00140257		93.2	0.953672	0.753065	0.546823	0.264058	0.19589	0.0891845	0.962005	0.765645	0.551374	0.272975	0.195072	0.0972317		93.2	-0.0008851	0.0005733	0.00047987	0.0119927	-0.0034441	0.00360636	0.00808149
	93.4	1.07743	0.832938	0.601219	0.309161	0.118859	1.07895	0.836098	0.600097	0.305842	0.111363		93.4	0.15155	0.0988138	0.0569956	0.03285	0.0166657	0.00715598	0.139725	0.0970182	0.0636708	0.0371424	0.0171512	0.00140215		93.4	0.953841	0.752836	0.546608	0.264383	0.195375	0.089037	0.962005	0.765645	0.551374	0.272975	0.195068	0.0972317		93.4	-0.0003839	0.00092733	-0.0001854	0.0119892	-0.0042417	0.00316712	0.00776461
	93.6	1.07692	0.832768	0.60065	0.308497	0.118824	1.07894	0.836092	0.600092	0.305839	0.111362		93.6	0.151924	0.0981549	0.0567762	0.0324789	0.0162242	0.00694224	0.139684	0.0969898	0.0636521	0.0371315	0.0171461	0.00140174		93.6	0.953443	0.752531	0.546439	0.264316	0.195385	0.0890252	0.962005	0.765645	0.551374	0.272975	0.195064	0.0972317		93.6	-0.0005523	0.0005834	-0.0003919	0.0113618	-0.0046896	0.00295683	0.00783146
	93.8	1.07637	0.832684	0.600601	0.308018	0.11827	1.07893	0.836085	0.600088	0.305837	0.111361		93.8	0.151977	0.0978846	0.0566924	0.0322259	0.0156163	0.00671511	0.139643	0.0969613	0.0636334	0.0371206	0.0171411	0.00140133		93.8	0.952665	0.752218	0.545587	0.265155	0.195374	0.0886265	0.962005	0.765645	0.551374	0.272975	0.19506	0.0972317		93.8	0.00035305	0.00122125	-0.0001056	0.0117022	-0.0043787	0.002997	0.00822858
	94	1.07657	0.833166	0.600624	0.30778	0.118664	1.07892	0.836078	0.600083	0.305835	0.11136		94	0.150782	0.0970465	0.0567204	0.0312392	0.015172	0.00574522	0.139602	0.0969329	0.0636147	0.0371097	0.0171361	0.00140092		94	0.951909	0.751935	0.545302	0.265408	0.195699	0.0883396	0.962005	0.765645	0.551374	0.272975	0.195057	0.0972317		94	0.0012003	0.0023215	-0.0003759	0.011813	-0.0045881	0.00312808	0.00815996
	94.2	1.07653	0.833422	0.600739	0.307878	0.118406	1.07891	0.836072	0.600078	0.305832	0.111359		94.2	0.150005	0.0963051	0.0561698	0.0310975	0.0143789	0.00509869	0.139561	0.0969044	0.0635961	0.0370989	0.017131	0.00140051		94.2	0.951451	0.751593	0.544529	0.265407	0.195215	0.0881271	0.962005	0.765645	0.551374	0.272975	0.195053	0.0972317		94.2	0.00180795	0.00305699	-0.0001887	0.0114249	-0.0039914	0.00338974	0.00906136
	94.4	1.07622	0.833233	0.599937	0.307708	0.11861	1.07891	0.836065	0.600073	0.30583	0.111358		94.4	0.150476	0.0967042	0.0565255	0.0312331	0.0147817	0.00507017	0.13952	0.096876	0.0635774	0.037088	0.017126	0.0014001		94.4	0.950811	0.751501	0.54429	0.265541	0.195422	0.0881196	0.962005	0.765645	0.551374	0.272975	0.195049	0.0972317		94.4	0.00297108	0.00317285	0.00024795	0.0117184	-0.0033765	0.00369879	0.00921012
	94.6	1.07582	0.833212	0.599501	0.308285	0.118045	1.0789	0.836059	0.600069	0.305827	0.111358		94.6	0.150024	0.0967192	0.0566927	0.0310901	0.0147949	0.00473639	0.139479	0.0968475	0.0635587	0.0370771	0.017121	0.00139969		94.6	0.950317	0.751443	0.543899	0.265704	0.195317	0.088101	0.962005	0.765645	0.551374	0.272975	0.195045	0.0972317		94.6	0.00328554	0.00375471	0.00032545	0.0125037	-0.0030852	0.00380172	0.0092818
	94.8	1.07444	0.832581	0.59841	0.308023	0.117118	1.07889	0.836052	0.600064	0.305825	0.111357		94.8	0.149238	0.0968689	0.0565763	0.031014	0.0145022	0.00451974	0.139438	0.0968191	0.0635401	0.0370662	0.017116	0.00139928		94.8	0.950136	0.750994	0.543724	0.265413	0.195393	0.0880062	0.962005	0.765645	0.551374	0.272975	0.195041	0.0972317		94.8	0.00382113	0.00271714	0.00094854	0.0125192	-0.0030831	0.00399709	0.00967376
	95	1.074	0.832352	0.598076	0.30901	0.117004	1.07888	0.836045	0.600059	0.305822	0.111356		95	0.14856	0.0957408	0.0558622	0.0304787	0.014015	0.00399356	0.139397	0.0967907	0.0635214	0.0370553	0.0171109	0.00139887		95	0.950179	0.751562	0.543373	0.265604	0.195361	0.0878338	0.962005	0.765645	0.551374	0.272975	0.195037	0.0972317		95	0.00301822	0.00176071	0.00128974	0.0129776	-0.0031938	0.00426493	0.00966681
	95.2	1.0748	0.833311	0.598547	0.309777	0.117128	1.07887	0.836039	0.600054	0.30582	0.111355		95.2	0.148026	0.0955227	0.0562097	0.0300534	0.0146617	0.00405049	0.139356	0.0967623	0.0635028	0.0370444	0.0171059	0.00139846		95.2	0.950746	0.752086	0.543324	0.266102	0.19572	0.0882701	0.962005	0.765645	0.551374	0.272975	0.195034	0.0972317		95.2	0.00327505	0.00137974	0.00192225	0.0133053	-0.0023214	0.00457476	0.0103829
	95.4	1.07537	0.833766	0.598788	0.310456	0.116574	1.07886	0.836032	0.60005	0.305818	0.111354		95.4	0.147974	0.0958281	0.0559963	0.030087	0.0154801	0.00405837	0.139315	0.0967339	0.0634842	0.0370336	0.0171009	0.00139804		95.4	0.950968	0.751964	0.543477	0.26579	0.195663	0.0889865	0.962005	0.765645	0.551374	0.272975	0.19503	0.0972317		95.4	0.00311028	0.0019324	0.0017738	0.0133789	-0.002437	0.00472417	0.00980638
	95.6	1.07527	0.834046	0.599315	0.310686	0.116976	1.07885	0.836025	0.600045	0.305815	0.111353		95.6	0.147524	0.0954226	0.0558698	0.0302722	0.0160569	0.00371394	0.139275	0.0967055	0.0634655	0.0370227	0.0170959	0.00139763		95.6	0.951248	0.752692	0.544875	0.26578	0.195682	0.0894727	0.962005	0.765645	0.551374	0.272975	0.195026	0.0972317		95.6	0.00244595	0.00169614	0.00151238	0.0137749	-0.0027422	0.0043527	0.00929187
	95.8	1.07528	0.834942	0.59967	0.311292	0.116811	1.07885	0.836019	0.60004	0.305813	0.111352		95.8	0.147925	0.095497	0.0560872	0.0305528	0.0165325	0.00432095	0.139234	0.0966771	0.0634469	0.0370118	0.0170909	0.00139722		95.8	0.951484	0.752666	0.545038	0.266009	0.195394	0.0896791	0.962005	0.765645	0.551374	0.272975	0.195022	0.0972317		95.8	0.00205401	0.0016423	0.00149958	0.0135819	-0.0021534	0.00463647	0.00952948
	96	1.07475	0.835357	0.599988	0.311477	0.116325	1.07884	0.836012	0.600035	0.30581	0.111351		96	0.147711	0.0951226	0.0553562	0.030448	0.0169671	0.00429298	0.139193	0.0966488	0.0634283	0.037001	0.0170858	0.00139681		96	0.951927	0.752703	0.545257	0.266113	0.19575	0.0898696	0.962005	0.765645	0.551374	0.272975	0.195018	0.0972317		96	0.00166952	0.00131312	0.00095848	0.0136243	-0.0024369	0.004269	0.00932329
	96.2	1.07418	0.834465	0.59956	0.310995	0.115239	1.07883	0.836005	0.60003	0.305808	0.11135		96.2	0.147268	0.0950504	0.0555981	0.0312108	0.0175251	0.00531267	0.139152	0.0966204	0.0634097	0.0369901	0.0170808	0.0013964		96.2	0.952327	0.752492	0.545832	0.26656	0.1958	0.0900034	0.962005	0.765645	0.551374	0.272975	0.195014	0.0972317		96.2	0.00173838	0.00134354	0.00139278	0.0137892	-0.0021586	0.00431538	0.00986171
	96.4	1.07497	0.834636	0.600416	0.310707	0.115963	1.07882	0.835999	0.600026	0.305805	0.11135		96.4	0.147706	0.0948824	0.0566636	0.0322667	0.0182672	0.00585744	0.139111	0.096592	0.0633911	0.0369793	0.0170758	0.00139599		96.4	0.952837	0.752758	0.546382	0.266966	0.195641	0.0904702	0.962005	0.765645	0.551374	0.272975	0.195011	0.0972317		96.4	0.00056151	0.00015407	0.00084032	0.0126267	-0.0021146	0.00384817	0.00840738
	96.6	1.07582	0.835325	0.602071	0.311549	0.116595	1.07881	0.835992	0.600021	0.305803	0.111349		96.6	0.147695	0.095435	0.0567635	0.0330885	0.0183687	0.00653521	0.13907	0.0965637	0.0633725	0.0369684	0.0170708	0.00139558		96.6	0.953031	0.752983	0.546598	0.267003	0.195924	0.09065	0.962005	0.765645	0.551374	0.272975	0.195007	0.0972317		96.6	0.00071313	0.00065114	0.00080566	0.0125828	-0.0022627	0.00425473	0.00821865
	96.8	1.07561	0.83548	0.601794	0.31016	0.116313	1.0788	0.835985	0.600016	0.305801	0.111348		96.8	0.147706	0.0958459	0.0571827	0.0335924	0.018592	0.00736619	0.13903	0.0965354	0.0633539	0.0369576	0.0170658	0.00139518		96.8	0.952862	0.753268	0.546993	0.266717	0.19613	0.0903638	0.962005	0.765645	0.551374	0.272975	0.195003	0.0972317		96.8	-6.868e-05	0.00056139	-0.0001506	0.0124999	-0.0025781	0.00360955	0.0077438
	97	1.07586	0.835833	0.601394	0.309521	0.116379	1.07879	0.835979	0.600011	0.305798	0.111347		97	0.148586	0.0958218	0.0573073	0.0339886	0.0188041	0.00745663	0.138989	0.096507	0.0633353	0.0369467	0.0170608	0.00139477		97	0.952295	0.752994	0.547144	0.265996	0.195729	0.0902959	0.962005	0.765645	0.551374	0.272975	0.194999	0.0972317		97	-0.0008357	-0.0008496	-0.0007556	0.0121473	-0.0034524	0.00316359	0.00691741
	97.2	1.0765	0.835718	0.601618	0.309592	0.117201	1.07879	0.835972	0.600007	0.305796	0.111346		97.2	0.149275	0.0962509	0.0578022	0.0347635	0.0185827	0.00795139	0.138948	0.0964787	0.0633167	0.0369359	0.0170558	0.00139436		97.2	0.951885	0.752495	0.546342	0.26551	0.194815	0.0900206	0.962005	0.765645	0.551374	0.272975	0.194995	0.0972317		97.2	-0.0007271	-0.0009584	-0.0006265	0.0127565	-0.0034939	0.00314359	0.00705419
	97.4	1.07658	0.836003	0.601485	0.309462	0.117713	1.07878	0.835966	0.600002	0.305793	0.111345		97.4	0.148769	0.0961274	0.0576683	0.0351386	0.0178546	0.00785239	0.138907	0.0964504	0.0632981	0.036925	0.0170508	0.00139395		97.4	0.952195	0.752162	0.546284	0.265102	0.19506	0.0899872	0.962005	0.765645	0.551374	0.272975	0.194991	0.0972317		97.4	-0.0003059	-0.0005555	-0.0011231	0.0132005	-0.0032668	0.00267788	0.0069662
	97.6	1.07612	0.835725	0.600939	0.309114	0.117839	1.07877	0.835959	0.599997	0.305791	0.111344		97.6	0.148279	0.0959336	0.0572807	0.0352597	0.0175218	0.0078972	0.138866	0.0964221	0.0632795	0.0369142	0.0170458	0.00139354		97.6	0.951271	0.752049	0.545976	0.265026	0.195152	0.0895239	0.962005	0.765645	0.551374	0.272975	0.194988	0.0972317		97.6	9.787e-05	-0.0008031	-0.0009349	0.0125985	-0.0035352	0.00265037	0.00741638
	97.8	1.07687	0.835955	0.600973	0.309256	0.117963	1.07876	0.835952	0.599992	0.305788	0.111343		97.8	0.148317	0.095837	0.0579699	0.0347091	0.0172281	0.00746379	0.138826	0.0963938	0.063261	0.0369034	0.0170408	0.00139313		97.8	0.951233	0.75196	0.545706	0.265419	0.195591	0.0892153	0.962005	0.765645	0.551374	0.272975	0.194984	0.0972317		97.8	0.00085606	-0.0006412	-0.0008627	0.0128934	-0.0034029	0.00248696	0.00757127
	98	1.07722	0.835842	0.600578	0.308737	0.118084	1.07875	0.835946	0.599988	0.305786	0.111343		98	0.148073	0.0961079	0.0583676	0.0347141	0.0171769	0.00726208	0.138785	0.0963655	0.0632424	0.0368925	0.0170358	0.00139272		98	0.951122	0.752466	0.545181	0.265173	0.1962	0.0892041	0.962005	0.765645	0.551374	0.272975	0.19498	0.0972317		98	0.00203061	-0.0003731	-0.0007556	0.0131697	-0.0034535	0.00286826	0.0082039
	98.2	1.07688	0.835354	0.600406	0.308767	0.118021	1.07874	0.835939	0.599983	0.305784	0.111342		98.2	0.148196	0.0964869	0.0574535	0.0342237	0.0165541	0.00733499	0.138744	0.0963372	0.0632238	0.0368817	0.0170308	0.00139231		98.2	0.951304	0.752131	0.54422	0.264567	0.196244	0.0892586	0.962005	0.765645	0.551374	0.272975	0.194976	0.0972317		98.2	0.00249755	4.613e-05	-0.0004571	0.0132694	-0.0031551	0.00334975	0.00925042
	98.4	1.0766	0.834648	0.599394	0.308732	0.11837	1.07873	0.835932	0.599978	0.305781	0.111341		98.4	0.148545	0.097139	0.057579	0.0334961	0.0161134	0.00701131	0.138703	0.096309	0.0632053	0.0368709	0.0170258	0.0013919		98.4	0.952176	0.752781	0.54436	0.265642	0.196836	0.0897807	0.962005	0.765645	0.551374	0.272975	0.194972	0.0972317		98.4	0.00265814	-4.231e-05	-1.834e-05	0.0134664	-0.0027929	0.00325216	0.00895093
	98.6	1.07669	0.834714	0.599366	0.309001	0.118379	1.07873	0.835926	0.599973	0.305779	0.11134		98.6	0.148496	0.097439	0.0579526	0.0324235	0.0157167	0.00692026	0.138663	0.0962807	0.0631867	0.0368601	0.0170208	0.00139149		98.6	0.953435	0.753235	0.544218	0.265633	0.197356	0.0900072	0.962005	0.765645	0.551374	0.272975	0.194969	0.0972317		98.6	0.0024951	-0.0003909	0.00014416	0.0134389	-0.0027383	0.00386114	0.00924223
	98.8	1.07641	0.834828	0.599029	0.308732	0.118115	1.07872	0.835919	0.599968	0.305776	0.111339		98.8	0.147159	0.0966349	0.0571163	0.0311338	0.0142386	0.00645545	0.138622	0.0962525	0.0631682	0.0368493	0.0170158	0.00139109		98.8	0.953982	0.753185	0.544077	0.265703	0.197373	0.0901132	0.962005	0.765645	0.551374	0.272975	0.194965	0.0972317		98.8	0.00294654	-0.0002137	0.00105659	0.0138049	-0.0017795	0.00457826	0.0101679
	99	1.07655	0.834849	0.599125	0.309089	0.118387	1.07871	0.835912	0.599964	0.305774	0.111338		99	0.147389	0.0958679	0.0569555	0.0308702	0.0140648	0.00535833	0.138581	0.0962242	0.0631497	0.0368384	0.0170108	0.00139068		99	0.95393	0.753262	0.543216	0.265817	0.196757	0.0899156	0.962005	0.765645	0.551374	0.272975	0.194961	0.0972317		99	0.00228151	0.00044181	0.00109358	0.0138727	-0.0020021	0.00484366	0.0100605
	99.2	1.07645	0.83501	0.599463	0.309262	0.117954	1.0787	0.835906	0.599959	0.305771	0.111337		99.2	0.147139	0.0956389	0.0567201	0.0300303	0.0139706	0.00512083	0.138541	0.096196	0.0631311	0.0368276	0.0170058	0.00139027		99.2	0.954267	0.753091	0.543187	0.26563	0.196061	0.0903593	0.962005	0.765645	0.551374	0.272975	0.194957	0.0972317		99.2	0.00188392	0.00035897	0.00131769	0.0135631	-0.0024782	0.00440041	0.00927127
	99.4	1.07706	0.835203	0.599674	0.309544	0.11763	1.07869	0.835899	0.599954	0.305769	0.111336		99.4	0.146087	0.0960433	0.057009	0.0298718	0.0135354	0.00485159	0.1385	0.0961677	0.0631126	0.0368168	0.0170008	0.00138986		99.4	0.954885	0.753309	0.543193	0.265232	0.196151	0.091094	0.962005	0.765645	0.551374	0.272975	0.194953	0.0972317		99.4	0.00109605	0.0003284	8.092e-05	0.0132949	-0.0030607	0.00378742	0.00830793
	99.6	1.07653	0.834325	0.599611	0.309466	0.117506	1.07868	0.835892	0.599949	0.305767	0.111335		99.6	0.145685	0.096091	0.0568646	0.0297355	0.013637	0.00472295	0.138459	0.0961395	0.0630941	0.036806	0.0169958	0.00138945		99.6	0.954531	0.753064	0.543588	0.265213	0.195749	0.091095	0.962005	0.765645	0.551374	0.272975	0.194949	0.0972317		99.6	0.00122575	0.00065561	0.00046283	0.0137792	-0.003059	0.0040119	0.00858129
	99.8	1.07619	0.833918	0.600372	0.309724	0.116812	1.07867	0.835886	0.599945	0.305764	0.111335		99.8	0.145961	0.0962834	0.0568002	0.0297173	0.0144262	0.00485301	0.138419	0.0961113	0.0630756	0.0367952	0.0169908	0.00138905		99.8	0.954612	0.75338	0.543409	0.265588	0.195854	0.0908493	0.962005	0.765645	0.551374	0.272975	0.194946	0.0972317		99.8	0.00071167	0.00059369	0.00065682	0.0133352	-0.0029032	0.0045385	0.00821166
	100	1.07642	0.833357	0.600903	0.309546	0.116451	1.07867	0.835879	0.59994	0.305762	0.111334		100	0.145851	0.0963841	0.056204	0.0298281	0.0144651	0.00482627	0.138378	0.0960831	0.0630571	0.0367844	0.0169858	0.00138864		100	0.954688	0.753229	0.543031	0.265557	0.195335	0.0904105	0.962005	0.765645	0.551374	0.272975	0.194942	0.0972317		100	8.746e-05	0.00013187	3.186e-05	0.0133683	-0.0033797	0.00333362	0.00789925
	100.2	1.07643	0.833149	0.601532	0.309611	0.116668	1.07866	0.835872	0.599935	0.305759	0.111333		100.2	0.145267	0.0969069	0.0563036	0.0306093	0.0145539	0.00497569	0.138338	0.0960549	0.0630385	0.0367736	0.0169808	0.00138823		100.2	0.954719	0.753272	0.543272	0.265318	0.194746	0.0907245	0.962005	0.765645	0.551374	0.272975	0.194938	0.0972317		100.2	0.00031566	0.00061661	0.00046396	0.013512	-0.002742	0.00326939	0.00766306
	100.4	1.07753	0.833093	0.602833	0.310055	0.117184	1.07865	0.835866	0.59993	0.305757	0.111332		100.4	0.145588	0.096606	0.0563283	0.0312919	0.0149839	0.004763	0.138297	0.0960267	0.06302	0.0367628	0.0169759	0.00138782		100.4	0.954303	0.753533	0.543014	0.265177	0.194155	0.0908195	0.962005	0.765645	0.551374	0.272975	0.194934	0.0972317		100.4	-0.0011152	-0.0002548	0.00022444	0.0123696	-0.0031303	0.00266413	0.00702308
	100.6	1.0772	0.832922	0.603389	0.311084	0.117504	1.07864	0.835859	0.599926	0.305754	0.111331		100.6	0.14614	0.0963742	0.0562813	0.031283	0.015144	0.00493428	0.138256	0.0959985	0.0630016	0.0367521	0.0169709	0.00138742		100.6	0.953759	0.753728	0.543394	0.264832	0.193855	0.0902646	0.962005	0.765645	0.551374	0.272975	0.19493	0.0972317		100.6	-0.0005122	0.00013952	0.00087657	0.0134847	-0.0028577	0.00358116	0.00754484
	100.8	1.07654	0.832204	0.60254	0.310553	0.117557	1.07863	0.835853	0.599921	0.305752	0.11133		100.8	0.145807	0.0962473	0.0558899	0.0315854	0.0152651	0.00486725	0.138216	0.0959704	0.0629831	0.0367413	0.0169659	0.00138701		100.8	0.953263	0.753486	0.543478	0.264065	0.19377	0.0896936	0.962005	0.765645	0.551374	0.272975	0.194926	0.0972317		100.8	-0.0001653	0.00070574	0.00110207	0.0139282	-0.0026528	0.00335721	0.00778086
	101	1.07689	0.832123	0.60279	0.311266	0.11857	1.07862	0.835846	0.599916	0.30575	0.111329		101	0.145493	0.0957208	0.0551145	0.0320074	0.0154278	0.00468089	0.138175	0.0959422	0.0629646	0.0367305	0.0169609	0.0013866		101	0.952313	0.752833	0.543039	0.263344	0.193163	0.0888255	0.962005	0.765645	0.551374	0.272975	0.194923	0.0972317		101	-0.0004371	7.656e-05	0.00187801	0.0143869	-0.0026466	0.00307131	0.00799855
	101.2	1.07688	0.832099	0.602987	0.311567	0.119259	1.07861	0.835839	0.599911	0.305747	0.111328		101.2	0.145605	0.0953404	0.0551933	0.0324843	0.0156036	0.00483646	0.138135	0.095914	0.0629461	0.0367197	0.016956	0.0013862		101.2	0.951921	0.7529	0.542783	0.263701	0.193635	0.0887783	0.962005	0.765645	0.551374	0.272975	0.194919	0.0972317		101.2	0.00020729	0.00033333	0.00239231	0.014666	-0.0025751	0.00236704	0.00814625
	101.4	1.07723	0.832081	0.602613	0.311923	0.119357	1.07861	0.835833	0.599906	0.305745	0.111327		101.4	0.145141	0.0951704	0.0553484	0.0326599	0.015867	0.00476745	0.138094	0.0958859	0.0629276	0.0367089	0.016951	0.00138579		101.4	0.9514	0.752957	0.542891	0.263856	0.194337	0.0887713	0.962005	0.765645	0.551374	0.272975	0.194915	0.0972317		101.4	0.00102533	-4.578e-05	0.00190525	0.0142884	-0.0028759	0.00154448	0.00814095
	101.6	1.07734	0.832167	0.602303	0.311527	0.119394	1.0786	0.835826	0.599902	0.305742	0.111327		101.6	0.145665	0.0949757	0.0550098	0.0326271	0.0166108	0.00537825	0.138054	0.0958578	0.0629092	0.0366981	0.016946	0.00138538		101.6	0.950566	0.75276	0.543088	0.264723	0.194363	0.0886836	0.962005	0.765645	0.551374	0.272975	0.194911	0.0972317		101.6	0.00182609	-0.000228	0.00182473	0.0136362	-0.0034553	0.00117317	0.00892545
	101.8	1.07812	0.832889	0.602724	0.311396	0.119312	1.07859	0.835819	0.599897	0.30574	0.111326		101.8	0.146894	0.0948299	0.0560356	0.0326504	0.0169916	0.00557347	0.138013	0.0958296	0.0628907	0.0366874	0.016941	0.00138498		101.8	0.950668	0.752833	0.54317	0.264962	0.194704	0.0888359	0.962005	0.765645	0.551374	0.272975	0.194907	0.0972317		101.8	0.00173368	-0.0009587	0.00093157	0.0132535	-0.004078	0.00095842	0.00892044
	102	1.07871	0.833274	0.602021	0.311349	0.118996	1.07858	0.835813	0.599892	0.305737	0.111325		102	0.146901	0.0947749	0.0559135	0.0326522	0.0171776	0.00580685	0.137973	0.0958015	0.0628722	0.0366766	0.0169361	0.00138457		102	0.950957	0.753071	0.543153	0.265087	0.195458	0.0891356	0.962005	0.765645	0.551374	0.272975	0.194904	0.0972317		102	0.00291716	-0.0006261	0.00129265	0.0138964	-0.0040023	0.0014584	0.00987638
	102.2	1.07917	0.834481	0.602241	0.311004	0.11901	1.07857	0.835806	0.599887	0.305735	0.111324		102.2	0.14658	0.0940696	0.0549359	0.0316181	0.0169045	0.00530755	0.137932	0.0957734	0.0628538	0.0366658	0.0169311	0.00138416		102.2	0.951683	0.752814	0.543794	0.266038	0.19606	0.0896101	0.962005	0.765645	0.551374	0.272975	0.1949	0.0972317		102.2	0.00246993	-0.000804	0.00063608	0.0132825	-0.0043732	0.00159113	0.00976627
	102.4	1.07924	0.834655	0.601327	0.310721	0.118448	1.07856	0.835799	0.599883	0.305733	0.111323		102.4	0.146521	0.0932696	0.0550296	0.0313459	0.0162493	0.00470141	0.137892	0.0957453	0.0628353	0.0366551	0.0169261	0.00138376		102.4	0.952765	0.753567	0.544466	0.266812	0.196663	0.0898701	0.962005	0.765645	0.551374	0.272975	0.194896	0.0972317		102.4	0.00220471	-0.0006738	0.0006561	0.012958	-0.0042013	0.00192102	0.00934205
	102.6	1.07953	0.835185	0.601207	0.310557	0.118204	1.07855	0.835793	0.599878	0.30573	0.111322		102.6	0.146915	0.0930056	0.0558449	0.0311165	0.0164878	0.00477109	0.137851	0.0957172	0.0628169	0.0366443	0.0169211	0.00138335		102.6	0.953481	0.754134	0.545281	0.267276	0.197225	0.0901061	0.962005	0.765645	0.551374	0.272975	0.194892	0.0972317		102.6	0.00229754	-0.0003127	0.00052967	0.0130233	-0.0038015	0.00286813	0.00984282
	102.8	1.07902	0.835826	0.601191	0.310124	0.117521	1.07855	0.835786	0.599873	0.305728	0.111321		102.8	0.146104	0.0922279	0.0556668	0.0307989	0.0157791	0.0040155	0.137811	0.0956891	0.0627985	0.0366336	0.0169162	0.00138294		102.8	0.953323	0.75392	0.545351	0.267545	0.197309	0.0901303	0.962005	0.765645	0.551374	0.272975	0.194888	0.0972317		102.8	0.00269405	0.00090826	0.00054435	0.0133668	-0.0029142	0.00338662	0.010339
	103	1.07877	0.835751	0.600658	0.309717	0.117021	1.07854	0.835779	0.599868	0.305725	0.11132		103	0.145866	0.0919713	0.0551496	0.0305262	0.0159207	0.00296845	0.13777	0.095661	0.0627801	0.0366228	0.0169112	0.00138254		103	0.953535	0.75384	0.545879	0.267501	0.196811	0.0898251	0.962005	0.765645	0.551374	0.272975	0.194884	0.0972317		103	0.00194425	0.00114963	-5.933e-05	0.013172	-0.00334	0.00319837	0.00983554
	103.2	1.07832	0.835466	0.600605	0.309465	0.115878	1.07853	0.835773	0.599864	0.305723	0.11132		103.2	0.145673	0.0910115	0.0545953	0.0299212	0.0151711	0.00259206	0.13773	0.0956329	0.0627616	0.0366121	0.0169063	0.00138213		103.2	0.954358	0.75422	0.546425	0.267074	0.196626	0.0901048	0.962005	0.765645	0.551374	0.272975	0.194881	0.0972317		103.2	0.00119336	0.001027	-0.000388	0.0129562	-0.0034401	0.00315207	0.00963325
	103.4	1.07899	0.835715	0.600866	0.309437	0.11602	1.07852	0.835766	0.599859	0.30572	0.111319		103.4	0.14541	0.0920293	0.0553943	0.0303966	0.0152473	0.00303498	0.137689	0.0956049	0.0627432	0.0366013	0.0169013	0.00138173		103.4	0.955457	0.754707	0.546789	0.267081	0.196446	0.0906063	0.962005	0.765645	0.551374	0.272975	0.194877	0.0972317		103.4	0.0010571	0.0013274	-0.0008826	0.0128185	-0.0037135	0.00370768	0.00929107
	103.6	1.07769	0.834389	0.600109	0.308411	0.114844	1.07851	0.83576	0.599854	0.305718	0.111318		103.6	0.14551	0.0928528	0.0555914	0.0308933	0.016151	0.0032725	0.137649	0.0955768	0.0627248	0.0365906	0.0168963	0.00138132		103.6	0.955569	0.754389	0.546996	0.266793	0.196105	0.0904624	0.962005	0.765645	0.551374	0.272975	0.194873	0.0972317		103.6	0.00116702	0.00177119	-0.000842	0.013073	-0.0033672	0.00413347	0.00906807
	103.8	1.07774	0.834799	0.600672	0.307901	0.114973	1.0785	0.835753	0.599849	0.305716	0.111317		103.8	0.145548	0.0929902	0.0554701	0.031448	0.0163792	0.00331313	0.137609	0.0955488	0.0627064	0.0365799	0.0168914	0.00138092		103.8	0.957067	0.755333	0.547586	0.267023	0.196444	0.0907832	0.962005	0.765645	0.551374	0.272975	0.194869	0.0972317		103.8	0.00033588	0.00117012	-0.0013792	0.0128715	-0.0039041	0.00416543	0.00843547
	104	1.07761	0.835308	0.60111	0.307821	0.114931	1.07849	0.835746	0.599844	0.305713	0.111316		104	0.145423	0.0935515	0.0553264	0.0323353	0.016187	0.00309136	0.137568	0.0955207	0.062688	0.0365691	0.0168864	0.00138051		104	0.957377	0.755599	0.547045	0.266435	0.196434	0.0905061	0.962005	0.765645	0.551374	0.272975	0.194865	0.0972317		104	-0.000257	0.00072005	-0.0019437	0.0129875	-0.0037081	0.00378657	0.00819976
	104.2	1.07692	0.83558	0.60073	0.307711	0.115036	1.07849	0.83574	0.59984	0.305711	0.111315		104.2	0.143989	0.0935827	0.0551203	0.032599	0.0160402	0.00289646	0.137528	0.0954927	0.0626696	0.0365584	0.0168815	0.00138011		104.2	0.957444	0.755774	0.547187	0.266561	0.1969	0.0914388	0.962005	0.765645	0.551374	0.272975	0.194861	0.0972317		104.2	0.0009561	0.00176773	-0.0012198	0.0137637	-0.0028362	0.004918	0.00905906
	104.4	1.07698	0.834598	0.599888	0.307486	0.115026	1.07848	0.835733	0.599835	0.305708	0.111314		104.4	0.144444	0.0931608	0.0553157	0.0332632	0.0163226	0.00309064	0.137488	0.0954647	0.0626512	0.0365477	0.0168765	0.0013797		104.4	0.956711	0.755872	0.547477	0.266674	0.196509	0.0911739	0.962005	0.765645	0.551374	0.272975	0.194858	0.0972317		104.4	0.00064735	0.00136696	-0.0010605	0.0132063	-0.0026804	0.00502731	0.00928735
	104.6	1.07708	0.834009	0.60003	0.308448	0.115123	1.07847	0.835726	0.59983	0.305706	0.111313		104.6	0.144741	0.0938889	0.0561147	0.0336678	0.0161574	0.00356649	0.137447	0.0954367	0.0626328	0.0365369	0.0168716	0.0013793		104.6	0.956156	0.756093	0.547602	0.266539	0.196573	0.0905554	0.962005	0.765645	0.551374	0.272975	0.194854	0.0972317		104.6	0.00118346	0.00137715	-0.0008819	0.0137259	-0.0022382	0.00453892	0.00878434
	104.8	1.07712	0.833753	0.599657	0.308592	0.115478	1.07846	0.83572	0.599825	0.305703	0.111312		104.8	0.143606	0.0943345	0.0559924	0.0339647	0.01564	0.00363941	0.137407	0.0954087	0.0626144	0.0365262	0.0168666	0.00137889		104.8	0.955445	0.75616	0.546828	0.266265	0.19707	0.0903031	0.962005	0.765645	0.551374	0.272975	0.19485	0.0972317		104.8	0.00168092	0.00214816	0.00016102	0.0141894	-0.0017694	0.0043262	0.00890429
	105	1.07711	0.833513	0.599573	0.308284	0.116259	1.07845	0.835713	0.599821	0.305701	0.111312		105	0.143255	0.0945502	0.0561537	0.0344374	0.0150403	0.00436994	0.137367	0.0953807	0.0625961	0.0365155	0.0168617	0.00137849		105	0.954231	0.75568	0.546018	0.266044	0.19671	0.0900063	0.962005	0.765645	0.551374	0.272975	0.194846	0.0972317		105	0.00197998	0.00219515	5.645e-05	0.0137949	-0.0017975	0.0036665	0.00830729
	105.2	1.07715	0.833691	0.599525	0.308152	0.116495	1.07844	0.835706	0.599816	0.305699	0.111311		105.2	0.143502	0.0947072	0.0568479	0.0343763	0.0154067	0.00414921	0.137326	0.0953527	0.0625777	0.0365048	0.0168567	0.00137808		105.2	0.953525	0.755788	0.54593	0.266131	0.196776	0.0902447	0.962005	0.765645	0.551374	0.272975	0.194842	0.0972317		105.2	0.00276641	0.00267037	0.00061525	0.0140747	-0.0017215	0.00334775	0.00818152
	105.4	1.07758	0.833553	0.599141	0.308506	0.116485	1.07843	0.8357	0.599811	0.305696	0.11131		105.4	0.143931	0.0958788	0.0580052	0.0351299	0.016353	0.00610013	0.137286	0.0953247	0.0625593	0.0364941	0.0168518	0.00137768		105.4	0.952803	0.754907	0.545221	0.26539	0.196115	0.0900615	0.962005	0.765645	0.551374	0.272975	0.194839	0.0972317		105.4	0.00429067	0.00298244	0.0010186	0.0144882	-0.0012525	0.0033529	0.00870464
	105.6	1.07741	0.833807	0.599088	0.308438	0.116238	1.07843	0.835693	0.599806	0.305694	0.111309		105.6	0.143343	0.0963927	0.0577291	0.0351202	0.0160527	0.00634523	0.137246	0.0952967	0.062541	0.0364834	0.0168468	0.00137727		105.6	0.952567	0.754837	0.545421	0.266039	0.196154	0.0906164	0.962005	0.765645	0.551374	0.272975	0.194835	0.0972317		105.6	0.00532764	0.00328022	0.00118438	0.0149277	-0.0011527	0.00349014	0.00916403
	105.8	1.07684	0.833448	0.598715	0.308142	0.115506	1.07842	0.835686	0.599802	0.305691	0.111308		105.8	0.143585	0.0964004	0.0585232	0.0352263	0.016459	0.00636575	0.137205	0.0952687	0.0625226	0.0364727	0.0168419	0.00137687		105.8	0.952497	0.7549	0.545253	0.26617	0.196138	0.0910164	0.962005	0.765645	0.551374	0.272975	0.194831	0.0972317		105.8	0.00537347	0.00262462	0.00148574	0.0147742	-0.001117	0.0031164	0.00924104
	106	1.07637	0.832773	0.598017	0.307675	0.115498	1.07841	0.83568	0.599797	0.305689	0.111307		106	0.143619	0.0973095	0.0590216	0.0355421	0.0171808	0.00676708	0.137165	0.0952408	0.0625043	0.0364619	0.0168369	0.00137647		106	0.952878	0.755001	0.545571	0.266374	0.196618	0.0913883	0.962005	0.765645	0.551374	0.272975	0.194827	0.0972317		106	0.005903	0.00255042	0.00221902	0.0152509	-0.0010503	0.0031092	0.00974825
	106.2	1.0767	0.832716	0.598277	0.307216	0.116526	1.0784	0.835673	0.599792	0.305686	0.111306		106.2	0.142849	0.0971712	0.0583147	0.0342711	0.0167515	0.00632779	0.137125	0.0952129	0.0624859	0.0364512	0.016832	0.00137606		106.2	0.952895	0.754948	0.545686	0.266659	0.196878	0.0914489	0.962005	0.765645	0.551374	0.272975	0.194823	0.0972317		106.2	0.0055681	0.00279918	0.00238365	0.0151347	-0.0011138	0.00340719	0.00982939
	106.4	1.07652	0.832343	0.598184	0.307679	0.117334	1.07839	0.835667	0.599787	0.305684	0.111305		106.4	0.143013	0.0968661	0.0582831	0.0344797	0.0162677	0.00621934	0.137085	0.0951849	0.0624676	0.0364406	0.016827	0.00137566		106.4	0.953288	0.755311	0.546191	0.266553	0.196349	0.0914621	0.962005	0.765645	0.551374	0.272975	0.194819	0.0972317		106.4	0.00537636	0.00333973	0.00324043	0.0146397	-0.0007991	0.00336743	0.0100092
	106.6	1.07604	0.832594	0.598128	0.307724	0.1174	1.07838	0.83566	0.599782	0.305682	0.111304		106.6	0.143008	0.0969939	0.0581145	0.0338445	0.0157747	0.00586107	0.137044	0.095157	0.0624492	0.0364299	0.0168221	0.00137525		106.6	0.953296	0.755465	0.546486	0.26685	0.195827	0.0916628	0.962005	0.765645	0.551374	0.272975	0.194816	0.0972317		106.6	0.004946	0.00334702	0.00364304	0.0146463	-0.0005957	0.00302762	0.0103001
	106.8	1.07574	0.83245	0.597639	0.307211	0.116918	1.07837	0.835653	0.599778	0.305679	0.111304		106.8	0.142826	0.0966631	0.0576851	0.0327571	0.0149538	0.00540747	0.137004	0.0951291	0.0624309	0.0364192	0.0168172	0.00137485		106.8	0.954019	0.755001	0.546858	0.266274	0.195354	0.0920081	0.962005	0.765645	0.551374	0.272975	0.194812	0.0972317		106.8	0.0051887	0.00390901	0.00394724	0.0146529	-0.0002444	0.00346044	0.010946
	107	1.07503	0.831523	0.597126	0.306758	0.116727	1.07837	0.835647	0.599773	0.305677	0.111303		107	0.142751	0.0965128	0.0570049	0.0321574	0.0152012	0.00508678	0.136964	0.0951011	0.0624126	0.0364085	0.0168122	0.00137445		107	0.954849	0.754798	0.547482	0.265824	0.194328	0.0918809	0.962005	0.765645	0.551374	0.272975	0.194808	0.0972317		107	0.00432745	0.00335448	0.00396737	0.0144547	-0.0006489	0.00316273	0.01098
	107.2	1.07465	0.831132	0.597066	0.306384	0.116409	1.07836	0.83564	0.599768	0.305674	0.111302		107.2	0.143022	0.0958195	0.0566073	0.0323982	0.0149768	0.00524928	0.136924	0.0950732	0.0623943	0.0363978	0.0168073	0.00137404		107.2	0.955925	0.754984	0.546945	0.265849	0.193703	0.0920518	0.962005	0.765645	0.551374	0.272975	0.194804	0.0972317		107.2	0.00360027	0.00282085	0.00398216	0.0139511	-0.0012139	0.00335279	0.0107281
	107.4	1.07482	0.831243	0.597341	0.306293	0.116329	1.07835	0.835633	0.599763	0.305672	0.111301		107.4	0.1431	0.0962032	0.0572446	0.0322475	0.0153845	0.00512226	0.136884	0.0950453	0.062376	0.0363871	0.0168024	0.00137364		107.4	0.956855	0.755323	0.547225	0.266284	0.193559	0.0925254	0.962005	0.765645	0.551374	0.272975	0.1948	0.0972317		107.4	0.00287747	0.00194112	0.00324537	0.0131681	-0.0023222	0.00303134	0.0101341
	107.6	1.07395	0.831007	0.596718	0.306064	0.115687	1.07834	0.835627	0.599759	0.305669	0.1113		107.6	0.142329	0.0960102	0.0571181	0.0321289	0.0155987	0.00448104	0.136843	0.0950174	0.0623577	0.0363764	0.0167974	0.00137324		107.6	0.95714	0.755587	0.547504	0.26606	0.19423	0.0927961	0.962005	0.765645	0.551374	0.272975	0.194797	0.0972317		107.6	0.0017825	0.00181927	0.00297008	0.0134802	-0.0026736	0.0030606	0.0103118
	107.8	1.07389	0.831529	0.596688	0.30587	0.116247	1.07833	0.83562	0.599754	0.305667	0.111299		107.8	0.142255	0.0951018	0.0566774	0.0319559	0.015035	0.00411802	0.136803	0.0949896	0.0623394	0.0363658	0.0167925	0.00137283		107.8	0.958052	0.756405	0.548024	0.266937	0.194967	0.0932979	0.962005	0.765645	0.551374	0.272975	0.194793	0.0972317		107.8	0.00056577	0.00091888	0.00259339	0.0134019	-0.0033965	0.00279282	0.0101523
	108	1.07483	0.832718	0.598035	0.307323	0.11672	1.07832	0.835613	0.599749	0.305665	0.111298		108	0.142127	0.0946889	0.056863	0.031825	0.0151269	0.00379699	0.136763	0.0949617	0.0623211	0.0363551	0.0167876	0.00137243		108	0.957651	0.756527	0.547636	0.26733	0.19512	0.092979	0.962005	0.765645	0.551374	0.272975	0.194789	0.0972317		108	-0.0003434	0.00077411	0.00219165	0.0135134	-0.0037363	0.00293705	0.00988698
	108.2	1.0752	0.833407	0.597403	0.307523	0.11664	1.07831	0.835607	0.599744	0.305662	0.111297		108.2	0.141462	0.0936494	0.056641	0.0313871	0.0143863	0.00335689	0.136723	0.0949338	0.0623028	0.0363444	0.0167827	0.00137203		108.2	0.957324	0.756707	0.547856	0.268197	0.195396	0.0931504	0.962005	0.765645	0.551374	0.272975	0.194785	0.0972317		108.2	-0.0001697	0.00130579	0.00196648	0.0141694	-0.0039483	0.00303783	0.0101017
	108.4	1.07596	0.833019	0.597581	0.308068	0.116821	1.07831	0.8356	0.59974	0.30566	0.111297		108.4	0.141417	0.0932087	0.0570303	0.0315111	0.0140256	0.00317082	0.136683	0.0949059	0.0622845	0.0363338	0.0167777	0.00137163		108.4	0.95685	0.757329	0.547799	0.267793	0.194918	0.0923593	0.962005	0.765645	0.551374	0.272975	0.194781	0.0972317		108.4	-0.0009088	7.381e-05	0.00087107	0.0139522	-0.0047301	0.00217522	0.00900107
	108.6	1.07709	0.833642	0.598987	0.309478	0.117304	1.0783	0.835593	0.599735	0.305657	0.111296		108.6	0.141862	0.0937435	0.0582018	0.0324198	0.0144088	0.00360365	0.136643	0.0948781	0.0622662	0.0363231	0.0167728	0.00137122		108.6	0.956122	0.757579	0.547293	0.268196	0.194976	0.0919401	0.962005	0.765645	0.551374	0.272975	0.194777	0.0972317		108.6	-0.001534	-0.0004558	0.00045057	0.0144928	-0.0050156	0.00175553	0.00849474
	108.8	1.07724	0.83391	0.598452	0.309137	0.117288	1.07829	0.835587	0.59973	0.305655	0.111295		108.8	0.140683	0.0928549	0.0575321	0.031699	0.0135248	0.00302637	0.136603	0.0948502	0.062248	0.0363124	0.0167679	0.00137082		108.8	0.955132	0.757632	0.546963	0.267937	0.194899	0.0913207	0.962005	0.765645	0.551374	0.272975	0.194774	0.0972317		108.8	-0.0005243	0.00059821	0.00061536	0.0153175	-0.0042774	0.00255734	0.00855501
	109	1.07765	0.834394	0.598893	0.308916	0.117792	1.07828	0.83558	0.599725	0.305652	0.111294		109	0.140055	0.0923199	0.0578214	0.0317503	0.0136577	0.0032639	0.136563	0.0948224	0.0622297	0.0363018	0.016763	0.00137042		109	0.954338	0.757193	0.546911	0.268189	0.194728	0.0912543	0.962005	0.765645	0.551374	0.272975	0.19477	0.0972317		109	0.00056906	0.00092565	0.00015564	0.0155649	-0.0045941	0.00310879	0.00867251
	109.2	1.07769	0.834709	0.599597	0.309018	0.117989	1.07827	0.835574	0.59972	0.30565	0.111293		109.2	0.139734	0.0921873	0.0578218	0.0318027	0.0144029	0.00295432	0.136522	0.0947946	0.0622114	0.0362911	0.0167581	0.00137002		109.2	0.953467	0.757536	0.546739	0.268432	0.19472	0.0907642	0.962005	0.765645	0.551374	0.272975	0.194766	0.0972317		109.2	0.00124578	0.00121633	0.00044113	0.0168263	-0.0042344	0.00381941	0.00945297
	109.4	1.07842	0.83485	0.600629	0.309667	0.118047	1.07826	0.835567	0.599716	0.305648	0.111292		109.4	0.140083	0.0928835	0.0585349	0.0325246	0.0152379	0.00391051	0.136482	0.0947668	0.0621932	0.0362805	0.0167531	0.00136961		109.4	0.953584	0.756973	0.545824	0.268421	0.194576	0.0905145	0.962005	0.765645	0.551374	0.272975	0.194762	0.0972317		109.4	0.00228561	0.00103386	2.353e-05	0.0170384	-0.003922	0.00452441	0.00992838
	109.6	1.07842	0.834786	0.601306	0.309349	0.117832	1.07825	0.83556	0.599711	0.305645	0.111291		109.6	0.139458	0.0931713	0.0576739	0.0317656	0.0152155	0.00347124	0.136442	0.094739	0.0621749	0.0362698	0.0167482	0.00136921		109.6	0.953611	0.75756	0.546082	0.269173	0.194833	0.0910238	0.962005	0.765645	0.551374	0.272975	0.194758	0.0972317		109.6	0.00266627	0.00101041	-0.000328	0.0168811	-0.0038289	0.00439197	0.00971446
	109.8	1.07834	0.834453	0.601087	0.308572	0.117371	1.07825	0.835554	0.599706	0.305643	0.11129		109.8	0.140335	0.0929195	0.057591	0.0313032	0.0158259	0.00370086	0.136402	0.0947112	0.0621567	0.0362592	0.0167433	0.00136881		109.8	0.953334	0.756712	0.545422	0.26897	0.194575	0.0907521	0.962005	0.765645	0.551374	0.272975	0.194754	0.0972317		109.8	0.00299932	0.00120105	-0.0001954	0.0169377	-0.0039673	0.00488236	0.0100118
	110	1.07886	0.834189	0.601353	0.308834	0.117503	1.07824	0.835547	0.599701	0.30564	0.111289		110	0.140927	0.093506	0.0576334	0.0310956	0.015892	0.00437088	0.136362	0.0946834	0.0621384	0.0362485	0.0167384	0.00136841		110	0.954047	0.756524	0.54584	0.268688	0.194771	0.090879	0.962005	0.765645	0.551374	0.272975	0.194751	0.0972317		110	0.00280746	0.00114983	-0.0005925	0.0165522	-0.0041478	0.0047789	0.00936497
	110.2	1.07919	0.833738	0.601133	0.309065	0.117374	1.07823	0.83554	0.599697	0.305638	0.111289		110.2	0.140917	0.0934548	0.0574019	0.03062	0.0158798	0.00410643	0.136322	0.0946556	0.0621202	0.0362379	0.0167335	0.00136801		110.2	0.95382	0.755862	0.545434	0.268123	0.194793	0.0906033	0.962005	0.765645	0.551374	0.272975	0.194747	0.0972317		110.2	0.00356166	0.0024543	-0.0003233	0.0167589	-0.003828	0.00514067	0.00959021
	110.4	1.07848	0.833673	0.600842	0.309171	0.116955	1.07822	0.835534	0.599692	0.305635	0.111288		110.4	0.141876	0.0936744	0.0572259	0.0315452	0.0163034	0.00407013	0.136282	0.0946278	0.062102	0.0362273	0.0167286	0.00136761		110.4	0.953897	0.75532	0.545252	0.267576	0.19381	0.0901069	0.962005	0.765645	0.551374	0.272975	0.194743	0.0972317		110.4	0.00350314	0.00273361	-0.0002177	0.0163034	-0.0036661	0.00507401	0.0100365
	110.6	1.07807	0.833373	0.600662	0.309123	0.115502	1.07821	0.835527	0.599687	0.305633	0.111287		110.6	0.142973	0.0944782	0.0577365	0.0320439	0.016987	0.00421741	0.136242	0.0946	0.0620838	0.0362166	0.0167237	0.00136721		110.6	0.95502	0.754986	0.545364	0.267303	0.193925	0.0901339	0.962005	0.765645	0.551374	0.272975	0.194739	0.0972317		110.6	0.00324076	0.00278931	-8.015e-05	0.0165334	-0.0038385	0.00496534	0.00969737
	110.8	1.07736	0.832334	0.599957	0.308546	0.114736	1.0782	0.83552	0.599682	0.30563	0.111286		110.8	0.144327	0.0950071	0.057646	0.0323894	0.0176886	0.00487716	0.136202	0.0945723	0.0620655	0.036206	0.0167188	0.0013668		110.8	0.956136	0.754483	0.54529	0.267039	0.19461	0.0903723	0.962005	0.765645	0.551374	0.272975	0.194735	0.0972317		110.8	0.00329458	0.00274971	-0.0006286	0.0153498	-0.0042678	0.00464951	0.00944143
	111	1.07673	0.832329	0.599735	0.308244	0.114485	1.07819	0.835514	0.599678	0.305628	0.111285		111	0.143588	0.0948691	0.0571413	0.0321654	0.017663	0.00450869	0.136162	0.0945445	0.0620473	0.0361954	0.0167138	0.0013664		111	0.957013	0.754667	0.545466	0.267337	0.195297	0.0906431	0.962005	0.765645	0.551374	0.272975	0.194732	0.0972317		111	0.00339399	0.00270512	-0.000844	0.0150461	-0.0042911	0.00401436	0.00947378
	111.2	1.07605	0.832109	0.599086	0.308082	0.113717	1.07819	0.835507	0.599673	0.305626	0.111284		111.2	0.144124	0.0948742	0.0570229	0.0327885	0.0176592	0.00455729	0.136122	0.0945168	0.0620291	0.0361848	0.0167089	0.001366		111.2	0.957936	0.75471	0.545272	0.267677	0.195567	0.091001	0.962005	0.765645	0.551374	0.272975	0.194728	0.0972317		111.2	0.00288774	0.00239607	-0.0009736	0.0143558	-0.0052279	0.00367733	0.00950557
	111.4	1.0763	0.832401	0.599142	0.308625	0.112926	1.07818	0.835501	0.599668	0.305623	0.111283		111.4	0.144857	0.0945979	0.0573502	0.032411	0.0175902	0.00470548	0.136082	0.094489	0.0620109	0.0361742	0.016704	0.0013656		111.4	0.958137	0.754968	0.545864	0.26769	0.195926	0.0917098	0.962005	0.765645	0.551374	0.272975	0.194724	0.0972317		111.4	0.00233771	0.00212078	-0.0012598	0.0137868	-0.005462	0.00308961	0.0093533
	111.6	1.07608	0.832577	0.598591	0.308765	0.113021	1.07817	0.835494	0.599663	0.305621	0.111282		111.6	0.144851	0.095219	0.0575802	0.0327669	0.0176361	0.00561502	0.136043	0.0944613	0.0619927	0.0361635	0.0166991	0.0013652		111.6	0.957944	0.754742	0.546315	0.267416	0.195796	0.0919455	0.962005	0.765645	0.551374	0.272975	0.19472	0.0972317		111.6	0.00251763	0.00281681	-0.0006983	0.0144881	-0.005175	0.00312866	0.00988918
	111.8	1.07578	0.832461	0.598052	0.308393	0.112807	1.07816	0.835487	0.599659	0.305618	0.111281		111.8	0.145081	0.0948866	0.0572625	0.0324663	0.016958	0.0058849	0.136003	0.0944336	0.0619745	0.0361529	0.0166942	0.0013648		111.8	0.958031	0.755214	0.546328	0.268141	0.195721	0.0922097	0.962005	0.765645	0.551374	0.272975	0.194716	0.0972317		111.8	0.00209285	0.00203147	-0.0002229	0.014259	-0.0054575	0.00236021	0.00900695
	112	1.0765	0.832864	0.598541	0.308752	0.112736	1.07815	0.835481	0.599654	0.305616	0.111281		112	0.14573	0.0956797	0.0576184	0.0334559	0.0172743	0.00628151	0.135963	0.0944059	0.0619563	0.0361423	0.0166893	0.0013644		112	0.957245	0.756001	0.545822	0.267712	0.195162	0.0916605	0.962005	0.765645	0.551374	0.272975	0.194712	0.0972317		112	0.00174935	0.00120132	-0.0006407	0.0140089	-0.006527	0.00176207	0.00831955
	112.2	1.07599	0.832458	0.596727	0.307727	0.112409	1.07814	0.835474	0.599649	0.305613	0.11128		112.2	0.145169	0.0956777	0.0578896	0.0339601	0.0162315	0.00637246	0.135923	0.0943782	0.0619381	0.0361317	0.0166844	0.001364		112.2	0.95644	0.756332	0.545726	0.267669	0.195205	0.0916182	0.962005	0.765645	0.551374	0.272975	0.194709	0.0972317		112.2	0.00252934	0.00159573	-0.0006706	0.0142475	-0.0064418	0.00156494	0.00847061
	112.4	1.07658	0.832071	0.59712	0.307353	0.112806	1.07813	0.835467	0.599644	0.305611	0.111279		112.4	0.143647	0.0951659	0.0578938	0.0333158	0.016111	0.00621315	0.135883	0.0943505	0.06192	0.0361211	0.0166795	0.0013636		112.4	0.955697	0.756764	0.546092	0.267177	0.194664	0.0911483	0.962005	0.765645	0.551374	0.272975	0.194705	0.0972317		112.4	0.00283021	0.00137187	-0.0005807	0.0146026	-0.0061628	0.00111042	0.00865616
	112.6	1.07688	0.83168	0.597292	0.307224	0.112845	1.07813	0.835461	0.599639	0.305609	0.111278		112.6	0.14348	0.0950743	0.0576834	0.0334949	0.016481	0.00594509	0.135843	0.0943228	0.0619018	0.0361105	0.0166746	0.0013632		112.6	0.954734	0.756908	0.546245	0.267311	0.193807	0.0907772	0.962005	0.765645	0.551374	0.272975	0.194701	0.0972317		112.6	0.00319449	0.00178883	4.383e-05	0.0149513	-0.0055938	0.00150111	0.00887682
	112.8	1.0773	0.831431	0.597026	0.306481	0.112951	1.07812	0.835454	0.599635	0.305606	0.111277		112.8	0.141499	0.0938078	0.0564283	0.0325098	0.0155231	0.00451792	0.135803	0.0942951	0.0618836	0.0360999	0.0166698	0.0013628		112.8	0.95418	0.756835	0.546427	0.267533	0.193532	0.0906009	0.962005	0.765645	0.551374	0.272975	0.194697	0.0972317		112.8	0.0044246	0.00265641	0.00052415	0.0154781	-0.0046781	0.00213987	0.00963786
	113	1.0776	0.831897	0.597518	0.305932	0.114136	1.07811	0.835447	0.59963	0.305604	0.111276		113	0.140439	0.0939906	0.0565601	0.0324579	0.016057	0.00505027	0.135763	0.0942674	0.0618655	0.0360893	0.0166649	0.0013624		113	0.954155	0.757038	0.546844	0.267719	0.19338	0.090298	0.962005	0.765645	0.551374	0.272975	0.194693	0.0972317		113	0.0050662	0.00299084	0.00121409	0.0161081	-0.0041377	0.00295592	0.010294
	113.2	1.0782	0.83223	0.598522	0.306438	0.114579	1.0781	0.835441	0.599625	0.305601	0.111275		113.2	0.138979	0.0928724	0.0555386	0.0313063	0.0151522	0.00379466	0.135723	0.0942398	0.0618473	0.0360787	0.01666	0.001362		113.2	0.954118	0.757768	0.546384	0.267454	0.193128	0.0900443	0.962005	0.765645	0.551374	0.272975	0.19469	0.0972317		113.2	0.00495976	0.00281525	0.00130496	0.0163092	-0.0034572	0.00386329	0.0106589
	113.4	1.07929	0.832415	0.599133	0.307106	0.114805	1.07809	0.835434	0.59962	0.305599	0.111274		113.4	0.138469	0.0924104	0.0558174	0.0307048	0.0148581	0.00377785	0.135684	0.0942121	0.0618292	0.0360681	0.0166551	0.0013616		113.4	0.955238	0.757889	0.546685	0.267453	0.192882	0.0904733	0.962005	0.765645	0.551374	0.272975	0.194686	0.0972317		113.4	0.00507716	0.00281976	0.00155653	0.0167776	-0.0030383	0.00478664	0.0107305
	113.6	1.07944	0.832223	0.598654	0.307274	0.114512	1.07808	0.835427	0.599616	0.305596	0.111273		113.6	0.138049	0.0922646	0.0556388	0.0297452	0.0140664	0.00374806	0.135644	0.0941845	0.061811	0.0360576	0.0166502	0.0013612		113.6	0.956295	0.758215	0.547012	0.267708	0.193108	0.0913882	0.962005	0.765645	0.551374	0.272975	0.194682	0.0972317		113.6	0.00543831	0.00287157	0.00160944	0.016924	-0.0026142	0.00436959	0.0107569
	113.8	1.0795	0.831945	0.598072	0.306951	0.114357	1.07807	0.835421	0.599611	0.305594	0.111273		113.8	0.137728	0.0917203	0.0560044	0.0291802	0.0140609	0.00373833	0.135604	0.0941568	0.0617929	0.036047	0.0166453	0.0013608		113.8	0.956913	0.75818	0.54746	0.267876	0.19378	0.0923587	0.962005	0.765645	0.551374	0.272975	0.194678	0.0972317		113.8	0.00511153	0.00326582	0.0017327	0.0170447	-0.0022294	0.00473094	0.0108579
	114	1.0798	0.832379	0.598116	0.307609	0.114405	1.07807	0.835414	0.599606	0.305592	0.111272		114	0.138049	0.0917466	0.0563011	0.0291382	0.0140725	0.00369689	0.135564	0.0941292	0.0617748	0.0360364	0.0166404	0.0013604		114	0.957718	0.75862	0.54827	0.267673	0.193752	0.0928163	0.962005	0.765645	0.551374	0.272975	0.194674	0.0972317		114	0.00398963	0.00263258	0.00104303	0.0168274	-0.0022241	0.00391819	0.0100863
	114.2	1.0797	0.83226	0.598221	0.30769	0.115036	1.07806	0.835408	0.599601	0.305589	0.111271		114.2	0.138778	0.0922454	0.0571176	0.0298365	0.0149588	0.00381759	0.135524	0.0941016	0.0617566	0.0360258	0.0166355	0.00136		114.2	0.957807	0.758894	0.547921	0.267536	0.193948	0.0928915	0.962005	0.765645	0.551374	0.272975	0.19467	0.0972317		114.2	0.00421049	0.00317372	0.00141528	0.0174503	-0.0019323	0.00410815	0.0104811
	114.4	1.07892	0.832536	0.598518	0.30727	0.115431	1.07805	0.835401	0.599597	0.305587	0.11127		114.4	0.138804	0.0924451	0.0567889	0.0298857	0.0148003	0.00310393	0.135485	0.094074	0.0617385	0.0360152	0.0166307	0.0013596		114.4	0.958381	0.758438	0.548048	0.268007	0.193747	0.0929978	0.962005	0.765645	0.551374	0.272975	0.194667	0.0972317		114.4	0.00338283	0.00356247	0.00165076	0.0172834	-0.0017576	0.00438108	0.0109292
	114.6	1.07817	0.832481	0.598678	0.306759	0.115214	1.07804	0.835394	0.599592	0.305584	0.111269		114.6	0.139177	0.0925521	0.0573572	0.0302638	0.0151972	0.00273217	0.135445	0.0940464	0.0617204	0.0360047	0.0166258	0.0013592		114.6	0.959791	0.758525	0.548623	0.268692	0.194314	0.0936277	0.962005	0.765645	0.551374	0.272975	0.194663	0.0972317		114.6	0.00244096	0.00307624	0.0011087	0.0167416	-0.0024217	0.00380415	0.0101159
	114.8	1.07713	0.832544	0.598176	0.306222	0.115327	1.07803	0.835388	0.599587	0.305582	0.111268		114.8	0.139221	0.0924557	0.0571663	0.030168	0.0150534	0.00274831	0.135405	0.0940188	0.0617023	0.0359941	0.0166209	0.0013588		114.8	0.96006	0.758947	0.548771	0.269127	0.194816	0.093529	0.962005	0.765645	0.551374	0.272975	0.194659	0.0972317		114.8	0.00216163	0.00282312	0.00051007	0.0161082	-0.0030062	0.00292953	0.00996913
	115	1.07701	0.832856	0.597556	0.305845	0.115357	1.07802	0.835381	0.599582	0.305579	0.111267		115	0.138884	0.0924618	0.0577623	0.029982	0.0149606	0.00272587	0.135365	0.0939912	0.0616842	0.0359836	0.016616	0.00135841		115	0.959938	0.758684	0.549134	0.269638	0.195163	0.0936913	0.962005	0.765645	0.551374	0.272975	0.194655	0.0972317		115	0.00243387	0.00391816	0.00106869	0.016619	-0.0022517	0.00300996	0.010874
	115.2	1.07634	0.832738	0.597517	0.305846	0.115462	1.07801	0.835374	0.599578	0.305577	0.111266		115.2	0.139992	0.0925035	0.0577449	0.0307794	0.0156559	0.00324303	0.135326	0.0939636	0.0616661	0.035973	0.0166111	0.00135801		115.2	0.95911	0.757848	0.548988	0.26934	0.194303	0.0932457	0.962005	0.765645	0.551374	0.272975	0.194651	0.0972317		115.2	0.0015634	0.00333941	0.00025165	0.0162343	-0.0031202	0.00269114	0.0102672
	115.4	1.07646	0.832972	0.597296	0.306296	0.115709	1.07801	0.835368	0.599573	0.305575	0.111266		115.4	0.140888	0.0928539	0.0579677	0.0312645	0.0159884	0.00397863	0.135286	0.093936	0.061648	0.0359624	0.0166063	0.00135761		115.4	0.958068	0.757601	0.549296	0.269055	0.193988	0.0928927	0.962005	0.765645	0.551374	0.272975	0.194648	0.0972317		115.4	0.00141525	0.00265139	0.0002884	0.0162428	-0.0031088	0.00249153	0.0102938
	115.6	1.07606	0.832721	0.596549	0.305687	0.115695	1.078	0.835361	0.599568	0.305572	0.111265		115.6	0.14118	0.0930395	0.0582976	0.032773	0.0163593	0.00440209	0.135246	0.0939084	0.0616299	0.0359519	0.0166014	0.00135721		115.6	0.95732	0.757522	0.548883	0.268881	0.193624	0.0926885	0.962005	0.765645	0.551374	0.272975	0.194644	0.0972317		115.6	0.00207696	0.00318942	0.00052705	0.016427	-0.0033668	0.00234515	0.0106569
	115.8	1.07586	0.832234	0.596375	0.304951	0.11568	1.07799	0.835354	0.599563	0.30557	0.111264		115.8	0.141349	0.0938201	0.0580846	0.0339785	0.0170202	0.00448861	0.135207	0.0938809	0.0616118	0.0359413	0.0165965	0.00135681		115.8	0.956676	0.758354	0.54851	0.269133	0.194229	0.0929847	0.962005	0.765645	0.551374	0.272975	0.19464	0.0972317		115.8	0.00211901	0.00257698	0.00046337	0.0161315	-0.0042081	0.0025502	0.0107971
	116	1.07615	0.831992	0.596267	0.304739	0.11533	1.07798	0.835348	0.599558	0.305567	0.111263		116	0.142425	0.0953892	0.0591874	0.0361188	0.0180282	0.00567579	0.135167	0.0938533	0.0615937	0.0359308	0.0165916	0.00135641		116	0.95523	0.758347	0.548641	0.269024	0.194503	0.092745	0.962005	0.765645	0.551374	0.272975	0.194636	0.0972317		116	0.00235056	0.00292114	0.00041114	0.0160991	-0.0044264	0.00220454	0.0107112
	116.2	1.0758	0.83212	0.596128	0.30442	0.115298	1.07797	0.835341	0.599554	0.305565	0.111262		116.2	0.141952	0.094738	0.0592154	0.0364933	0.0179399	0.00569855	0.135127	0.0938258	0.0615756	0.0359202	0.0165868	0.00135602		116.2	0.954244	0.757868	0.548539	0.268936	0.19504	0.0927774	0.962005	0.765645	0.551374	0.272975	0.194632	0.0972317		116.2	0.00320244	0.00373699	0.00078926	0.0165913	-0.0041081	0.00263018	0.0113984
	116.4	1.07662	0.831959	0.596098	0.304561	0.114846	1.07796	0.835335	0.599549	0.305562	0.111261		116.4	0.140492	0.0934566	0.0584766	0.0359834	0.0181496	0.00497406	0.135088	0.0937983	0.0615576	0.0359097	0.0165819	0.00135562		116.4	0.953502	0.757799	0.547948	0.268734	0.194437	0.0920452	0.962005	0.765645	0.551374	0.272975	0.194628	0.0972317		116.4	0.00462015	0.00416013	0.00169174	0.0174001	-0.0028997	0.0037977	0.0122076
	116.6	1.07741	0.831987	0.59664	0.305547	0.114654	1.07795	0.835328	0.599544	0.30556	0.11126		116.6	0.141034	0.0940208	0.0583121	0.0368767	0.0186832	0.00494895	0.135048	0.0937707	0.0615395	0.0358991	0.016577	0.00135522		116.6	0.95294	0.75709	0.547277	0.26833	0.193452	0.0913723	0.962005	0.765645	0.551374	0.272975	0.194625	0.0972317		116.6	0.00453258	0.00394311	0.00221656	0.0175115	-0.0028609	0.00472411	0.0124014
	116.8	1.07806	0.832767	0.597158	0.306368	0.114743	1.07795	0.835321	0.599539	0.305558	0.111259		116.8	0.140489	0.0935464	0.0585526	0.0369006	0.0184422	0.00490558	0.135008	0.0937432	0.0615214	0.0358886	0.0165722	0.00135482		116.8	0.952918	0.756811	0.546862	0.268305	0.193429	0.091166	0.962005	0.765645	0.551374	0.272975	0.194621	0.0972317		116.8	0.0049063	0.00393115	0.00225128	0.0179137	-0.0025798	0.00507064	0.0128854
	117	1.07756	0.832935	0.596717	0.306874	0.11402	1.07794	0.835315	0.599535	0.305555	0.111258		117	0.139871	0.0937101	0.0586296	0.0364901	0.018161	0.00495694	0.134969	0.0937157	0.0615034	0.0358781	0.0165673	0.00135442		117	0.953486	0.756988	0.546549	0.267989	0.193907	0.0911377	0.962005	0.765645	0.551374	0.272975	0.194617	0.0972317		117	0.00498826	0.00390964	0.00254204	0.0181037	-0.0021655	0.00578969	0.013146
	117.2	1.07768	0.833125	0.596618	0.3076	0.113801	1.07793	0.835308	0.59953	0.305553	0.111258		117.2	0.138572	0.0922426	0.0575246	0.0355686	0.0169674	0.00347385	0.134929	0.0936882	0.0614853	0.0358676	0.0165625	0.00135403		117.2	0.95423	0.757099	0.545984	0.267828	0.194374	0.0920647	0.962005	0.765645	0.551374	0.272975	0.194613	0.0972317		117.2	0.00448682	0.00286083	0.00205897	0.0177622	-0.0026813	0.00595867	0.0133987
	117.4	1.07772	0.833277	0.59662	0.308323	0.113776	1.07792	0.835301	0.599525	0.30555	0.111257		117.4	0.138849	0.0926251	0.0584075	0.0356156	0.0174563	0.00378722	0.134889	0.0936607	0.0614673	0.035857	0.0165576	0.00135363		117.4	0.955461	0.75747	0.545826	0.267926	0.194537	0.0927889	0.962005	0.765645	0.551374	0.272975	0.194609	0.0972317		117.4	0.00413709	0.00289693	0.00187205	0.0182151	-0.002789	0.00571258	0.0132475
	117.6	1.07805	0.833814	0.59675	0.308447	0.113472	1.07791	0.835295	0.59952	0.305548	0.111256		117.6	0.13865	0.0931435	0.0585986	0.0351291	0.0174574	0.00412518	0.13485	0.0936332	0.0614492	0.0358465	0.0165527	0.00135323		117.6	0.956692	0.757776	0.546067	0.267854	0.195269	0.0938964	0.962005	0.765645	0.551374	0.272975	0.194606	0.0972317		117.6	0.00428111	0.00279524	0.00174547	0.0176263	-0.0024359	0.00508405	0.0133941
	117.8	1.07809	0.834942	0.597571	0.308428	0.113812	1.0779	0.835288	0.599516	0.305545	0.111255		117.8	0.138373	0.0936066	0.058621	0.0349057	0.0177909	0.00433391	0.13481	0.0936058	0.0614312	0.035836	0.0165479	0.00135284		117.8	0.957091	0.758027	0.546245	0.267865	0.19586	0.0944519	0.962005	0.765645	0.551374	0.272975	0.194602	0.0972317		117.8	0.00418063	0.00275139	0.0020559	0.0174892	-0.0020268	0.00546331	0.0137174
	118	1.07666	0.834855	0.597548	0.308173	0.113241	1.07789	0.835281	0.599511	0.305543	0.111254		118	0.13964	0.0943623	0.0590841	0.0352866	0.0177375	0.00445653	0.134771	0.0935783	0.0614132	0.0358255	0.016543	0.00135244		118	0.95805	0.758283	0.546361	0.267508	0.195659	0.0945851	0.962005	0.765645	0.551374	0.272975	0.194598	0.0972317		118	0.00321143	0.00273056	0.00169876	0.0174144	-0.0022247	0.00518842	0.0128784
	118.2	1.07633	0.834858	0.598029	0.308193	0.112981	1.07789	0.835275	0.599506	0.305541	0.111253		118.2	0.140171	0.0947553	0.0595119	0.0351637	0.0175615	0.00487513	0.134731	0.0935508	0.0613952	0.035815	0.0165382	0.00135204		118.2	0.958918	0.758276	0.546301	0.267804	0.196098	0.0950499	0.962005	0.765645	0.551374	0.272975	0.194594	0.0972317		118.2	0.00364545	0.00334232	0.00186715	0.0180484	-0.0018206	0.00558174	0.0131691
	118.4	1.07573	0.834762	0.597848	0.307361	0.112626	1.07788	0.835268	0.599501	0.305538	0.111252		118.4	0.139721	0.0952712	0.0594275	0.0347478	0.0174931	0.00442995	0.134692	0.0935234	0.0613771	0.0358045	0.0165333	0.00135164		118.4	0.959676	0.757589	0.546553	0.2682	0.19562	0.095166	0.962005	0.765645	0.551374	0.272975	0.19459	0.0972317		118.4	0.00309337	0.00375125	0.00147479	0.0176889	-0.0017058	0.00569846	0.012969
	118.6	1.07573	0.834501	0.598111	0.307208	0.112592	1.07787	0.835261	0.599497	0.305536	0.111251		118.6	0.140484	0.0951688	0.0601824	0.0352914	0.0184348	0.00507427	0.134652	0.0934959	0.0613591	0.0357939	0.0165285	0.00135125		118.6	0.960483	0.757889	0.546729	0.268562	0.195249	0.0955039	0.962005	0.765645	0.551374	0.272975	0.194586	0.0972317		118.6	0.00269859	0.00314542	0.00114932	0.0170436	-0.0022977	0.00485004	0.0120386
	118.8	1.07626	0.834116	0.598519	0.307957	0.11299	1.07786	0.835255	0.599492	0.305533	0.111251		118.8	0.14165	0.0950886	0.0600112	0.0348277	0.0189399	0.00492422	0.134613	0.0934685	0.0613411	0.0357834	0.0165236	0.00135085		118.8	0.960391	0.757824	0.546968	0.26865	0.194817	0.0951454	0.962005	0.765645	0.551374	0.272975	0.194583	0.0972317		118.8	0.0032584	0.0041693	0.00150308	0.0177372	-0.0017206	0.0050529	0.0121537
	119	1.0768	0.833764	0.598822	0.308041	0.113006	1.07785	0.835248	0.599487	0.305531	0.11125		119	0.142191	0.0950709	0.0597919	0.0346704	0.0190964	0.00452887	0.134573	0.093441	0.0613231	0.0357729	0.0165188	0.00135045		119	0.960015	0.757064	0.54688	0.268375	0.194345	0.0948568	0.962005	0.765645	0.551374	0.272975	0.194579	0.0972317		119	0.00413504	0.00529485	0.00155071	0.0181811	-0.0007663	0.00575849	0.0126297
	119.2	1.07691	0.833662	0.598699	0.308124	0.113649	1.07784	0.835242	0.599482	0.305528	0.111249		119.2	0.142176	0.0944289	0.0592078	0.0344332	0.0190498	0.0039155	0.134534	0.0934136	0.0613051	0.0357624	0.0165139	0.00135006		119.2	0.95994	0.757513	0.547457	0.268126	0.194252	0.0946903	0.962005	0.765645	0.551374	0.272975	0.194575	0.0972317		119.2	0.00355014	0.00445033	0.00045222	0.0174001	-0.0015827	0.00489583	0.0116025
	119.4	1.07711	0.833514	0.598673	0.308241	0.113635	1.07783	0.835235	0.599477	0.305526	0.111248		119.4	0.1428	0.0945253	0.0591344	0.0347685	0.0190401	0.00362675	0.134494	0.0933862	0.0612871	0.0357519	0.0165091	0.00134966		119.4	0.960309	0.758266	0.547939	0.268522	0.194904	0.0947093	0.962005	0.765645	0.551374	0.272975	0.194571	0.0972317		119.4	0.0043755	0.00445513	0.00089944	0.0179294	-0.0014503	0.00513298	0.0125844
	119.6	1.0776	0.8339	0.598895	0.308216	0.113861	1.07783	0.835228	0.599473	0.305524	0.111247		119.6	0.143001	0.0944309	0.0592025	0.0352794	0.0193906	0.00368935	0.134455	0.0933588	0.0612692	0.0357415	0.0165042	0.00134927		119.6	0.959814	0.75871	0.547974	0.26843	0.195106	0.0948439	0.962005	0.765645	0.551374	0.272975	0.194567	0.0972317		119.6	0.0058083	0.00568177	0.00172289	0.0184256	-0.000573	0.00529203	0.0131329
	119.8	1.07769	0.833477	0.599184	0.307667	0.114241	1.07782	0.835222	0.599468	0.305521	0.111246		119.8	0.142589	0.0958557	0.0595971	0.0351418	0.0199702	0.00405077	0.134415	0.0933314	0.0612512	0.035731	0.0164994	0.00134887		119.8	0.959247	0.758893	0.548429	0.268495	0.195218	0.0949582	0.962005	0.765645	0.551374	0.272975	0.194564	0.0972317		119.8	0.0065347	0.0057909	0.00224355	0.0191718	-0.0001143	0.00596316	0.0135438
	120	1.07797	0.833708	0.59871	0.307658	0.113644	1.07781	0.835215	0.599463	0.305519	0.111245		120	0.143206	0.0960339	0.0604743	0.0356698	0.0204826	0.00481597	0.134376	0.093304	0.0612332	0.0357205	0.0164945	0.00134847		120	0.958203	0.759004	0.548601	0.268536	0.194724	0.0943	0.962005	0.765645	0.551374	0.272975	0.19456	0.0972317		120	0.00692482	0.00596421	0.00305241	0.018792	0.00051356	0.0055099	0.0127424
	120.2	1.07802	0.833698	0.598627	0.307734	0.114063	1.0778	0.835208	0.599458	0.305516	0.111244		120.2	0.143522	0.0957159	0.0604529	0.0358663	0.0203258	0.00527884	0.134336	0.0932766	0.0612152	0.03571	0.0164897	0.00134808		120.2	0.957833	0.759311	0.54847	0.268035	0.194338	0.0936952	0.962005	0.765645	0.551374	0.272975	0.194556	0.0972317		120.2	0.00743413	0.00504433	0.00305267	0.0183007	0.00051942	0.00582959	0.0130718
	120.4	1.0796	0.834157	0.598421	0.308848	0.114814	1.07779	0.835202	0.599454	0.305514	0.111243		120.4	0.143361	0.0956424	0.060609	0.0358761	0.0198794	0.00524744	0.134297	0.0932493	0.0611973	0.0356995	0.0164849	0.00134768		120.4	0.957575	0.759153	0.548378	0.268302	0.193956	0.093005	0.962005	0.765645	0.551374	0.272975	0.194552	0.0972317		120.4	0.00745035	0.00507513	0.00335239	0.0179154	0.00094926	0.00625114	0.0132478
	120.6	1.08012	0.834549	0.598639	0.309255	0.115188	1.07778	0.835195	0.599449	0.305511	0.111243		120.6	0.1436	0.0962947	0.0612034	0.0361005	0.0200559	0.00578363	0.134258	0.0932219	0.0611793	0.035689	0.01648	0.00134729		120.6	0.957331	0.758941	0.548151	0.268379	0.193829	0.092349	0.962005	0.765645	0.551374	0.272975	0.194548	0.0972317		120.6	0.00540054	0.00390163	0.00198078	0.01646	-0.0001887	0.00537258	0.0121392
	120.8	1.0803	0.83513	0.59855	0.309742	0.115407	1.07777	0.835188	0.599444	0.305509	0.111242		120.8	0.14325	0.0947023	0.0611077	0.0356973	0.019001	0.00528733	0.134218	0.0931946	0.0611614	0.0356786	0.0164752	0.00134689		120.8	0.957726	0.759836	0.548353	0.268975	0.194542	0.0926305	0.962005	0.765645	0.551374	0.272975	0.194544	0.0972317		120.8	0.00498692	0.00370257	0.00157853	0.0158166	-0.0005152	0.00484996	0.0117462
	121	1.08012	0.835294	0.598205	0.309691	0.115855	1.07777	0.835182	0.599439	0.305507	0.111241		121	0.142654	0.0946133	0.0605731	0.035552	0.0186044	0.00527265	0.134179	0.0931672	0.0611434	0.0356681	0.0164704	0.0013465		121	0.957732	0.759706	0.548057	0.269158	0.194832	0.0928051	0.962005	0.765645	0.551374	0.272975	0.194541	0.0972317		121	0.00461415	0.00361569	0.00137671	0.0152762	-0.0010026	0.00515687	0.0116555
	121.2	1.08057	0.835555	0.599136	0.309253	0.116261	1.07776	0.835175	0.599435	0.305504	0.11124		121.2	0.141584	0.0936835	0.0597079	0.0348917	0.0180502	0.00502723	0.134139	0.0931399	0.0611255	0.0356576	0.0164655	0.0013461		121.2	0.958468	0.760076	0.547973	0.26928	0.19527	0.0929274	0.962005	0.765645	0.551374	0.272975	0.194537	0.0972317		121.2	0.00447728	0.00372758	0.00114907	0.0148183	-0.0012979	0.00507248	0.0117015
	121.4	1.08121	0.836264	0.599835	0.309641	0.116742	1.07775	0.835169	0.59943	0.305502	0.111239		121.4	0.141559	0.0940546	0.0600626	0.0349011	0.0186225	0.0053577	0.1341	0.0931125	0.0611075	0.0356472	0.0164607	0.00134571		121.4	0.959184	0.760692	0.548105	0.269613	0.195489	0.092848	0.962005	0.765645	0.551374	0.272975	0.194533	0.0972317		121.4	0.00339305	0.00339503	0.00079247	0.0143747	-0.0017256	0.00473912	0.0107807
	121.6	1.08131	0.836756	0.600184	0.3092	0.116804	1.07774	0.835162	0.599425	0.305499	0.111238		121.6	0.141227	0.0947222	0.060524	0.0351952	0.0186388	0.00646769	0.134061	0.0930852	0.0610896	0.0356367	0.0164559	0.00134531		121.6	0.959731	0.761037	0.548555	0.269886	0.196014	0.0934212	0.962005	0.765645	0.551374	0.272975	0.194529	0.0972317		121.6	0.00360035	0.00363093	0.0004104	0.0145094	-0.0018981	0.00475039	0.0109435
	121.8	1.07999	0.836839	0.600325	0.309158	0.117365	1.07773	0.835155	0.59942	0.305497	0.111237		121.8	0.140184	0.0942394	0.060069	0.0349715	0.0180875	0.00667023	0.134021	0.0930579	0.0610717	0.0356262	0.016451	0.00134492		121.8	0.960034	0.761272	0.548576	0.270466	0.196185	0.0936251	0.962005	0.765645	0.551374	0.272975	0.194525	0.0972317		121.8	0.00290029	0.00326758	-8.133e-05	0.0141164	-0.0021854	0.00503404	0.0109572
	122	1.07918	0.836014	0.600132	0.30838	0.116656	1.07772	0.835149	0.599416	0.305494	0.111236		122	0.140106	0.0943003	0.0599705	0.0352182	0.0180773	0.00747301	0.133982	0.0930306	0.0610537	0.0356158	0.0164462	0.00134452		122	0.960672	0.761958	0.548958	0.27084	0.195959	0.0942	0.962005	0.765645	0.551374	0.272975	0.194522	0.0972317		122	0.00134879	0.00259375	-0.001012	0.0139972	-0.0033798	0.00408912	0.00980338
	122.2	1.07974	0.83609	0.599804	0.308222	0.116268	1.07771	0.835142	0.599411	0.305492	0.111235		122.2	0.139249	0.0938265	0.059845	0.0351528	0.0179517	0.0075967	0.133943	0.0930033	0.0610358	0.0356053	0.0164414	0.00134413		122.2	0.960836	0.761572	0.548398	0.271224	0.196129	0.0943444	0.962005	0.765645	0.551374	0.272975	0.194518	0.0972317		122.2	0.00088415	0.00177735	-0.0016172	0.0135775	-0.0039309	0.00366998	0.00932216
	122.4	1.08021	0.835973	0.600024	0.307739	0.116523	1.07771	0.835135	0.599406	0.30549	0.111235		122.4	0.1386	0.0941116	0.0596223	0.0348317	0.0182136	0.00708848	0.133903	0.092976	0.0610179	0.0355949	0.0164366	0.00134373		122.4	0.96099	0.761558	0.548165	0.271604	0.195732	0.09466	0.962005	0.765645	0.551374	0.272975	0.194514	0.0972317		122.4	0.00100056	0.00217855	-0.0017221	0.0133866	-0.0038199	0.00327947	0.00936633
	122.6	1.0803	0.835024	0.600082	0.30769	0.116668	1.0777	0.835129	0.599401	0.305487	0.111234		122.6	0.138488	0.0932526	0.0587904	0.0350324	0.0180491	0.00637602	0.133864	0.0929487	0.061	0.0355844	0.0164317	0.00134334		122.6	0.960292	0.761312	0.54769	0.27202	0.195204	0.0949592	0.962005	0.765645	0.551374	0.272975	0.19451	0.0972317		122.6	0.00148378	0.00250753	-0.0013045	0.0137462	-0.0043019	0.00289243	0.0100428
	122.8	1.08027	0.834939	0.600502	0.307406	0.116761	1.07769	0.835122	0.599396	0.305485	0.111233		122.8	0.138772	0.0925687	0.0582218	0.0346089	0.0183442	0.00531327	0.133825	0.0929214	0.0609821	0.035574	0.0164269	0.00134294		122.8	0.959674	0.76133	0.547161	0.272217	0.195292	0.0950364	0.962005	0.765645	0.551374	0.272975	0.194506	0.0972317		122.8	0.00162685	0.00271572	-0.0013153	0.0143218	-0.0043663	0.00312707	0.0099621
	123	1.08021	0.834587	0.600134	0.306621	0.116205	1.07768	0.835115	0.599392	0.305482	0.111232		123	0.137705	0.0919468	0.0574546	0.0338709	0.017479	0.00406788	0.133786	0.0928941	0.0609642	0.0355636	0.0164221	0.00134255		123	0.958672	0.760955	0.546679	0.272271	0.195192	0.0946921	0.962005	0.765645	0.551374	0.272975	0.194502	0.0972317		123	0.00247657	0.00269776	-0.0008841	0.0146693	-0.00435	0.00231534	0.0106885
	123.2	1.0795	0.833658	0.59901	0.306215	0.116701	1.07767	0.835109	0.599387	0.30548	0.111231		123.2	0.136879	0.0917773	0.0570289	0.0335889	0.0171384	0.00378817	0.133746	0.0928669	0.0609463	0.0355531	0.0164173	0.00134216		123.2	0.958764	0.761273	0.547608	0.272629	0.196012	0.0951539	0.962005	0.765645	0.551374	0.272975	0.194499	0.0972317		123.2	0.00283272	0.00304968	-0.0001279	0.014962	-0.0041613	0.0017375	0.011109
	123.4	1.07972	0.832793	0.598841	0.306103	0.116477	1.07766	0.835102	0.599382	0.305477	0.11123		123.4	0.137421	0.0925587	0.0571162	0.0334774	0.0176595	0.003891	0.133707	0.0928396	0.0609284	0.0355427	0.0164124	0.00134176		123.4	0.958728	0.761392	0.547337	0.272229	0.196073	0.0948572	0.962005	0.765645	0.551374	0.272975	0.194495	0.0972317		123.4	0.00388209	0.00312668	0.00121239	0.0161775	-0.0037866	0.00186236	0.012395
	123.6	1.07968	0.832312	0.598441	0.305807	0.11613	1.07765	0.835096	0.599377	0.305475	0.111229		123.6	0.137139	0.0929325	0.0574495	0.0329053	0.0181288	0.00386918	0.133668	0.0928124	0.0609106	0.0355323	0.0164076	0.00134137		123.6	0.957864	0.760777	0.546729	0.271088	0.194873	0.0946989	0.962005	0.765645	0.551374	0.272975	0.194491	0.0972317		123.6	0.00496519	0.00345104	0.00203183	0.0166577	-0.002922	0.00156238	0.0121558
	123.8	1.07932	0.831587	0.597593	0.304808	0.115293	1.07765	0.835089	0.599373	0.305473	0.111228		123.8	0.136714	0.0929828	0.0580764	0.032637	0.0180191	0.00379662	0.133629	0.0927852	0.0608927	0.0355218	0.0164028	0.00134098		123.8	0.9576	0.760347	0.546463	0.270805	0.194661	0.0944398	0.962005	0.765645	0.551374	0.272975	0.194487	0.0972317		123.8	0.00520012	0.00367466	0.00243521	0.0171742	-0.0030579	0.00175864	0.0122433
	124	1.07932	0.831492	0.597053	0.305067	0.114472	1.07764	0.835082	0.599368	0.30547	0.111228		124	0.137187	0.0928665	0.0585617	0.0334828	0.0186892	0.00469672	0.133589	0.0927579	0.0608748	0.0355114	0.016398	0.00134058		124	0.957763	0.760151	0.546882	0.270696	0.194909	0.0944071	0.962005	0.765645	0.551374	0.272975	0.194483	0.0972317		124	0.00518015	0.00296601	0.00277856	0.0167756	-0.0031908	0.00133385	0.0118458
	124.2	1.07972	0.831546	0.597398	0.305828	0.114699	1.07763	0.835076	0.599363	0.305468	0.111227		124.2	0.137578	0.093228	0.0590685	0.0338902	0.0183408	0.00480213	0.13355	0.0927307	0.0608569	0.035501	0.0163932	0.00134019		124.2	0.958004	0.759982	0.547458	0.269626	0.195136	0.0943085	0.962005	0.765645	0.551374	0.272975	0.19448	0.0972317		124.2	0.00482359	0.00271458	0.00276366	0.0166103	-0.0034811	0.00117839	0.0119881
	124.4	1.08021	0.832065	0.598045	0.306798	0.115082	1.07762	0.835069	0.599358	0.305465	0.111226		124.4	0.137203	0.0929228	0.0590364	0.0335355	0.0181341	0.00429214	0.133511	0.0927035	0.0608391	0.0354906	0.0163884	0.0013398		124.4	0.957996	0.759258	0.547006	0.269602	0.19524	0.0942509	0.962005	0.765645	0.551374	0.272975	0.194476	0.0972317		124.4	0.00461146	0.00332642	0.00304757	0.0166006	-0.0034573	0.00107581	0.0117868
	124.6	1.07999	0.832256	0.598255	0.306624	0.114795	1.07761	0.835062	0.599354	0.305463	0.111225		124.6	0.137197	0.0925341	0.0594587	0.0341108	0.0182389	0.00484165	0.133472	0.0926763	0.0608212	0.0354802	0.0163836	0.0013394		124.6	0.95866	0.759561	0.546947	0.269473	0.195445	0.09412	0.962005	0.765645	0.551374	0.272975	0.194472	0.0972317		124.6	0.00394712	0.00339693	0.00266103	0.0159098	-0.003598	0.00086685	0.011741
	124.8	1.08002	0.83247	0.598629	0.306782	0.114295	1.0776	0.835056	0.599349	0.305461	0.111224		124.8	0.137267	0.0913427	0.0590106	0.0337554	0.017341	0.00440944	0.133433	0.0926491	0.0608034	0.0354698	0.0163788	0.00133901		124.8	0.960169	0.759548	0.54753	0.269551	0.195841	0.0944274	0.962005	0.765645	0.551374	0.272975	0.194468	0.0972317		124.8	0.00416515	0.00389906	0.00308231	0.0160142	-0.00318	0.0009973	0.0116829
	125	1.07988	0.832409	0.598314	0.306797	0.113939	1.07759	0.835049	0.599344	0.305458	0.111223		125	0.137107	0.091767	0.0589458	0.033653	0.0173767	0.00516793	0.133393	0.0926219	0.0607856	0.0354593	0.016374	0.00133862		125	0.961174	0.758582	0.547073	0.269134	0.195574	0.0947195	0.962005	0.765645	0.551374	0.272975	0.194464	0.0972317		125	0.00452929	0.00434279	0.00296223	0.0161786	-0.0029346	0.00223879	0.0120433
	125.2	1.07945	0.832259	0.598426	0.306861	0.113471	1.07759	0.835042	0.599339	0.305456	0.111222		125.2	0.136778	0.0916424	0.0583898	0.0334195	0.0171377	0.00478172	0.133354	0.0925947	0.0607677	0.0354489	0.0163691	0.00133822		125.2	0.962755	0.758792	0.547636	0.269202	0.195334	0.0948621	0.962005	0.765645	0.551374	0.272975	0.194461	0.0972317		125.2	0.00413081	0.00442462	0.00296292	0.0163823	-0.0023878	0.00282506	0.0118454
	125.4	1.07937	0.832961	0.598241	0.307596	0.114269	1.07758	0.835036	0.599335	0.305453	0.111221		125.4	0.137038	0.0920039	0.0583029	0.0335664	0.017107	0.00542456	0.133315	0.0925675	0.0607499	0.0354385	0.0163643	0.00133783		125.4	0.963096	0.758945	0.547509	0.269488	0.19477	0.0942597	0.962005	0.765645	0.551374	0.272975	0.194457	0.0972317		125.4	0.00296786	0.00354962	0.00261352	0.0158869	-0.0031679	0.00285186	0.0111491
	125.6	1.07856	0.833096	0.598234	0.307863	0.114275	1.07757	0.835029	0.59933	0.305451	0.11122		125.6	0.137294	0.0922462	0.0591735	0.0337135	0.0166582	0.00640298	0.133276	0.0925404	0.0607321	0.0354281	0.0163596	0.00133744		125.6	0.963196	0.759118	0.547436	0.2694	0.194074	0.0945839	0.962005	0.765645	0.551374	0.272975	0.194453	0.0972317		125.6	0.00309777	0.00367175	0.00207918	0.0165347	-0.0026987	0.00345712	0.0113019
	125.8	1.07746	0.832593	0.597447	0.307376	0.114216	1.07756	0.835023	0.599325	0.305448	0.11122		125.8	0.136324	0.0918667	0.0583497	0.0330779	0.0154682	0.00609659	0.133237	0.0925132	0.0607142	0.0354177	0.0163548	0.00133705		125.8	0.962901	0.759979	0.547821	0.270175	0.194077	0.0944824	0.962005	0.765645	0.551374	0.272975	0.194449	0.0972317		125.8	0.00311406	0.00355585	0.00192974	0.0161177	-0.0027175	0.00374749	0.0114692
	126	1.07639	0.831779	0.596861	0.306798	0.112996	1.07755	0.835016	0.59932	0.305446	0.111219		126	0.136718	0.092629	0.0585717	0.0334287	0.0154259	0.00633199	0.133198	0.0924861	0.0606964	0.0354073	0.0163499	0.00133665		126	0.962846	0.760678	0.547801	0.270399	0.193853	0.0945344	0.962005	0.765645	0.551374	0.272975	0.194445	0.0972317		126	0.00275834	0.00309437	0.00165252	0.0169175	-0.0027428	0.00371363	0.011091
	126.2	1.07586	0.831577	0.596133	0.306695	0.112746	1.07754	0.835009	0.599315	0.305443	0.111218		126.2	0.136467	0.0921394	0.0586087	0.0332089	0.0147111	0.00535578	0.133159	0.0924589	0.0606786	0.035397	0.0163451	0.00133626		126.2	0.962166	0.760443	0.547543	0.270493	0.193719	0.0942081	0.962005	0.765645	0.551374	0.272975	0.194441	0.0972317		126.2	0.00286015	0.00322463	0.00117056	0.0167619	-0.0028128	0.00356794	0.0107603
	126.4	1.07587	0.832017	0.596569	0.307226	0.113441	1.07753	0.835003	0.599311	0.305441	0.111217		126.4	0.136429	0.0924493	0.0584587	0.0326976	0.0145287	0.00506057	0.13312	0.0924318	0.0606608	0.0353866	0.0163404	0.00133587		126.4	0.961329	0.760607	0.548263	0.270651	0.193352	0.0939286	0.962005	0.765645	0.551374	0.272975	0.194438	0.0972317		126.4	0.00439066	0.00368159	0.00106324	0.0180318	-0.0023132	0.00405397	0.011695
	126.6	1.07525	0.831212	0.595962	0.306814	0.11361	1.07753	0.834996	0.599306	0.305439	0.111216		126.6	0.136685	0.0919833	0.0575198	0.033184	0.0145908	0.00452972	0.133081	0.0924047	0.060643	0.0353762	0.0163356	0.00133548		126.6	0.960021	0.760728	0.54812	0.271023	0.193008	0.0938731	0.962005	0.765645	0.551374	0.272975	0.194434	0.0972317		126.6	0.00477092	0.00379164	0.00145683	0.0187011	-0.0026966	0.0047018	0.0122385
	126.8	1.07457	0.830965	0.596057	0.306063	0.113517	1.07752	0.834989	0.599301	0.305436	0.111215		126.8	0.137375	0.0917907	0.0578645	0.0329516	0.0150318	0.00397172	0.133042	0.0923776	0.0606252	0.0353658	0.0163308	0.00133508		126.8	0.959325	0.760999	0.548427	0.271184	0.192682	0.0935862	0.962005	0.765645	0.551374	0.272975	0.19443	0.0972317		126.8	0.00469966	0.0031616	0.0015724	0.0191296	-0.0023344	0.00480672	0.0119016
	127	1.07487	0.829951	0.595256	0.306203	0.113464	1.07751	0.834983	0.599296	0.305434	0.111214		127	0.137796	0.0921001	0.058264	0.0333169	0.0149773	0.00388819	0.133002	0.0923505	0.0606074	0.0353554	0.016326	0.00133469		127	0.958879	0.761163	0.54897	0.27116	0.192697	0.093456	0.962005	0.765645	0.551374	0.272975	0.194426	0.0972317		127	0.00613854	0.00328221	0.00201331	0.0198719	-0.0013442	0.00518876	0.0129317
	127.2	1.07463	0.829631	0.594924	0.306048	0.113742	1.0775	0.834976	0.599292	0.305431	0.111213		127.2	0.137339	0.0921978	0.0577469	0.0333288	0.0147797	0.00357152	0.132963	0.0923234	0.0605896	0.035345	0.0163212	0.0013343		127.2	0.958897	0.761642	0.549933	0.270854	0.193062	0.0935229	0.962005	0.765645	0.551374	0.272975	0.194422	0.0972317		127.2	0.00659305	0.00351952	0.00204769	0.0199743	-0.0011366	0.00577112	0.0132142
	127.4	1.0755	0.829739	0.595217	0.306014	0.11355	1.07749	0.834969	0.599287	0.305429	0.111213		127.4	0.137709	0.0918873	0.0575734	0.0332346	0.0155766	0.00343224	0.132924	0.0922963	0.0605718	0.0353347	0.0163164	0.00133391		127.4	0.958167	0.762166	0.54927	0.269966	0.192891	0.0925967	0.962005	0.765645	0.551374	0.272975	0.194419	0.0972317		127.4	0.00600981	0.00239428	0.00157813	0.0199692	-0.0016178	0.00534443	0.0133928
	127.6	1.07554	0.830665	0.595563	0.306225	0.112896	1.07748	0.834963	0.599282	0.305427	0.111212		127.6	0.137804	0.0907854	0.0577601	0.0330151	0.0153627	0.00284656	0.132885	0.0922692	0.0605541	0.0353243	0.0163116	0.00133352		127.6	0.957706	0.761942	0.54927	0.269742	0.192926	0.0924451	0.962005	0.765645	0.551374	0.272975	0.194415	0.0972317		127.6	0.00633731	0.00234193	0.00097942	0.0200204	-0.00104	0.00590234	0.0128182
	127.8	1.07671	0.831842	0.596588	0.3067	0.113026	1.07747	0.834956	0.599277	0.305424	0.111211		127.8	0.137563	0.0906778	0.0581743	0.0337061	0.015565	0.00269282	0.132846	0.0922421	0.0605363	0.0353139	0.0163068	0.00133313		127.8	0.958041	0.761882	0.549616	0.269575	0.193684	0.0924621	0.962005	0.765645	0.551374	0.272975	0.194411	0.0972317		127.8	0.0066118	0.00273157	0.00115171	0.0206826	-0.0011982	0.0063254	0.0131858
	128	1.07724	0.831855	0.597642	0.306616	0.112461	1.07747	0.83495	0.599273	0.305422	0.11121		128	0.137678	0.0910301	0.0589088	0.0343514	0.0167894	0.00363371	0.132807	0.092215	0.0605185	0.0353036	0.016302	0.00133274		128	0.958833	0.762314	0.550909	0.269844	0.194155	0.0936792	0.962005	0.765645	0.551374	0.272975	0.194407	0.0972317		128	0.0063613	0.00214635	0.00128677	0.0203057	-0.0008424	0.00664357	0.0132374
	128.2	1.07799	0.832849	0.598641	0.306837	0.112988	1.07746	0.834943	0.599268	0.305419	0.111209		128.2	0.137625	0.0905993	0.0588698	0.0338996	0.0168284	0.00295568	0.132768	0.092188	0.0605008	0.0352932	0.0162972	0.00133234		128.2	0.959464	0.762529	0.550731	0.269452	0.194232	0.0941788	0.962005	0.765645	0.551374	0.272975	0.194403	0.0972317		128.2	0.00639464	0.00286868	0.00154419	0.0203859	-0.0007058	0.00654476	0.0134896
	128.4	1.07824	0.833551	0.599465	0.306766	0.113216	1.07745	0.834936	0.599263	0.305417	0.111208		128.4	0.137296	0.0899781	0.0586291	0.0342789	0.0169288	0.00266955	0.13273	0.0921609	0.060483	0.0352828	0.0162925	0.00133195		128.4	0.960232	0.763036	0.550773	0.270141	0.194953	0.0948975	0.962005	0.765645	0.551374	0.272975	0.194399	0.0972317		128.4	0.00677642	0.00347299	0.00147099	0.0201281	-0.0005678	0.00668904	0.013898
	128.6	1.07829	0.834241	0.600229	0.306199	0.113489	1.07744	0.83493	0.599258	0.305414	0.111207		128.6	0.13671	0.0893579	0.0581967	0.0344655	0.0167717	0.00295468	0.132691	0.0921339	0.0604653	0.0352725	0.0162877	0.00133156		128.6	0.960636	0.763234	0.550778	0.270182	0.195696	0.0953176	0.962005	0.765645	0.551374	0.272975	0.194396	0.0972317		128.6	0.00572666	0.00330753	0.00067334	0.019355	-0.001077	0.00598704	0.0142138
	128.8	1.07867	0.834817	0.6007	0.306764	0.113902	1.07743	0.834923	0.599254	0.305412	0.111206		128.8	0.136167	0.0885228	0.0578366	0.0340202	0.0163424	0.00269312	0.132652	0.0921068	0.0604475	0.0352621	0.0162829	0.00133117		128.8	0.961062	0.762864	0.55039	0.270307	0.195684	0.0955583	0.962005	0.765645	0.551374	0.272975	0.194392	0.0972317		128.8	0.00536628	0.00279066	0.00042639	0.018868	-0.0012008	0.0058346	0.0136826
	129	1.07921	0.835606	0.601691	0.307317	0.114504	1.07742	0.834916	0.599249	0.30541	0.111205		129	0.1366	0.0890158	0.0584909	0.0344144	0.0166574	0.00344343	0.132613	0.0920798	0.0604298	0.0352518	0.0162781	0.00133078		129	0.961154	0.762544	0.549635	0.270062	0.195586	0.095691	0.962005	0.765645	0.551374	0.272975	0.194388	0.0972317		129	0.00536646	0.00250884	0.0004297	0.0188322	-0.0010595	0.00615703	0.0137309
	129.2	1.07951	0.835778	0.601865	0.307259	0.115247	1.07741	0.83491	0.599244	0.305407	0.111205		129.2	0.136275	0.0892277	0.0586274	0.0351072	0.0165329	0.00355603	0.132574	0.0920528	0.0604121	0.0352415	0.0162733	0.00133039		129.2	0.960925	0.762705	0.549834	0.270888	0.195256	0.0960201	0.962005	0.765645	0.551374	0.272975	0.194384	0.0972317		129.2	0.00483449	0.00256275	0.00054445	0.0182362	-0.001223	0.00568431	0.0131243
	129.4	1.07983	0.835983	0.602274	0.307322	0.115532	1.07741	0.834903	0.599239	0.305405	0.111204		129.4	0.135851	0.089138	0.0581716	0.0346777	0.0154421	0.00352806	0.132535	0.0920258	0.0603943	0.0352311	0.0162686	0.00133		129.4	0.960527	0.763078	0.54991	0.271558	0.196173	0.0962953	0.962005	0.765645	0.551374	0.272975	0.19438	0.0972317		129.4	0.00429113	0.00304127	0.00060478	0.0179178	-0.0018611	0.00538296	0.0130148
	129.6	1.07904	0.835695	0.601845	0.3068	0.115393	1.0774	0.834896	0.599235	0.305402	0.111203		129.6	0.135876	0.0892854	0.0592349	0.0345258	0.0150343	0.00369601	0.132496	0.0919988	0.0603766	0.0352208	0.0162638	0.00132961		129.6	0.960346	0.763526	0.550451	0.272001	0.196254	0.0968372	0.962005	0.765645	0.551374	0.272975	0.194377	0.0972317		129.6	0.00470584	0.00366812	0.00053414	0.0181373	-0.0013121	0.00506402	0.0126303
	129.8	1.07862	0.834499	0.600874	0.306124	0.115328	1.07739	0.83489	0.59923	0.3054	0.111202		129.8	0.13511	0.089642	0.0587059	0.0346006	0.0150028	0.00391835	0.132457	0.0919718	0.0603589	0.0352104	0.016259	0.00132922		129.8	0.958931	0.763688	0.550686	0.272063	0.196164	0.0961575	0.962005	0.765645	0.551374	0.272975	0.194373	0.0972317		129.8	0.00550748	0.00474572	0.00088427	0.0181771	-0.0009776	0.00472626	0.0126534
	130	1.0789	0.834203	0.601225	0.306554	0.115856	1.07738	0.834883	0.599225	0.305397	0.111201		130	0.134583	0.0902144	0.0586812	0.0345651	0.0154128	0.00449872	0.132418	0.0919448	0.0603412	0.0352001	0.0162543	0.00132883		130	0.95867	0.763808	0.550758	0.271843	0.196097	0.0959492	0.962005	0.765645	0.551374	0.272975	0.194369	0.0972317		130	0.00483921	0.00402435	0.0003539	0.0185754	-0.0016657	0.00394283	0.0115296
	130.2	1.07889	0.834298	0.600982	0.306892	0.116439	1.07737	0.834877	0.59922	0.305395	0.1112		130.2	0.134394	0.0902339	0.0588191	0.0346933	0.0156931	0.00442672	0.132379	0.0919178	0.0603235	0.0351898	0.0162495	0.00132844		130.2	0.957811	0.763365	0.55096	0.271638	0.19538	0.0951884	0.962005	0.765645	0.551374	0.272975	0.194365	0.0972317		130.2	0.00472926	0.00378664	0.00040557	0.0184396	-0.0023308	0.00342618	0.0111124
	130.4	1.07889	0.834707	0.60071	0.307801	0.11699	1.07736	0.83487	0.599215	0.305393	0.111199		130.4	0.134446	0.0905793	0.0589029	0.0349804	0.0162417	0.00459818	0.132341	0.0918908	0.0603058	0.0351795	0.0162447	0.00132805		130.4	0.957254	0.762896	0.551186	0.271778	0.194965	0.0945363	0.962005	0.765645	0.551374	0.272975	0.194361	0.0972317		130.4	0.00594225	0.00413051	0.00073734	0.0191249	-0.0019657	0.00404066	0.011452
	130.6	1.07888	0.83396	0.599758	0.307636	0.116897	1.07735	0.834863	0.599211	0.30539	0.111198		130.6	0.13431	0.0909505	0.0585326	0.0350146	0.0160903	0.00428496	0.132302	0.0918639	0.0602881	0.0351691	0.0162399	0.00132766		130.6	0.957001	0.762648	0.550719	0.271797	0.194757	0.0942214	0.962005	0.765645	0.551374	0.272975	0.194358	0.0972317		130.6	0.00557523	0.00511774	0.00139444	0.0194026	-0.0020785	0.00408818	0.0118917
	130.8	1.07796	0.832857	0.59917	0.307238	0.116115	1.07735	0.834857	0.599206	0.305388	0.111197		130.8	0.135151	0.091892	0.059194	0.035683	0.0169252	0.00494261	0.132263	0.0918369	0.0602704	0.0351588	0.0162352	0.00132727		130.8	0.956786	0.762548	0.550352	0.271629	0.194127	0.0936877	0.962005	0.765645	0.551374	0.272975	0.194354	0.0972317		130.8	0.00564973	0.00509535	0.00190587	0.0194502	-0.00182	0.00404767	0.0120493
	131	1.07796	0.832726	0.598302	0.307311	0.115848	1.07734	0.83485	0.599201	0.305385	0.111197		131	0.134884	0.0918344	0.0594401	0.0357394	0.0169131	0.00523528	0.132224	0.09181	0.0602527	0.0351485	0.0162304	0.00132688		131	0.957072	0.76219	0.549966	0.27071	0.194119	0.0934493	0.962005	0.765645	0.551374	0.272975	0.19435	0.0972317		131	0.00597805	0.00568321	0.00176467	0.0190499	-0.0016954	0.00411648	0.0124479
	131.2	1.07748	0.832499	0.597831	0.306569	0.115393	1.07733	0.834843	0.599196	0.305383	0.111196		131.2	0.134238	0.0919277	0.058708	0.0351387	0.016521	0.00496642	0.132185	0.091783	0.060235	0.0351382	0.0162257	0.00132649		131.2	0.956777	0.761365	0.549559	0.270087	0.193633	0.0922553	0.962005	0.765645	0.551374	0.272975	0.194346	0.0972317		131.2	0.00563505	0.00600502	0.00191981	0.0187822	-0.0021637	0.00422946	0.0127187
	131.4	1.07732	0.831296	0.597131	0.305791	0.114902	1.07732	0.834837	0.599192	0.30538	0.111195		131.4	0.134829	0.0920812	0.0583451	0.035442	0.0167639	0.0052265	0.132146	0.0917561	0.0602173	0.0351279	0.0162209	0.0013261		131.4	0.957021	0.761271	0.548765	0.270022	0.192991	0.0915597	0.962005	0.765645	0.551374	0.272975	0.194342	0.0972317		131.4	0.00547762	0.00590583	0.00226267	0.0186055	-0.0023867	0.00468126	0.012973
	131.6	1.0775	0.830989	0.596973	0.305287	0.114403	1.07731	0.83483	0.599187	0.305378	0.111194		131.6	0.136607	0.0923269	0.0594947	0.0353504	0.0169503	0.00563623	0.132108	0.0917291	0.0601997	0.0351175	0.0162161	0.00132571		131.6	0.958039	0.760964	0.548493	0.269964	0.192501	0.0917173	0.962005	0.765645	0.551374	0.272975	0.194338	0.0972317		131.6	0.00509953	0.00572213	0.00196703	0.0179265	-0.0026215	0.00467628	0.0119658
	131.8	1.07845	0.830836	0.59714	0.304623	0.114097	1.0773	0.834823	0.599182	0.305376	0.111193		131.8	0.137108	0.0930494	0.0597446	0.0353686	0.0176637	0.00595377	0.132069	0.0917022	0.060182	0.0351072	0.0162114	0.00132532		131.8	0.959117	0.760585	0.54853	0.269868	0.192292	0.0927111	0.962005	0.765645	0.551374	0.272975	0.194335	0.0972317		131.8	0.00485553	0.00542815	0.00186178	0.0181045	-0.0023644	0.00467236	0.0121529
	132	1.07756	0.830022	0.595938	0.303772	0.113176	1.07729	0.834817	0.599177	0.305373	0.111192		132	0.136381	0.0926645	0.0593477	0.0346953	0.0177308	0.00612837	0.13203	0.0916753	0.0601643	0.035097	0.0162066	0.00132494		132	0.960242	0.760855	0.549005	0.270535	0.192074	0.0935111	0.962005	0.765645	0.551374	0.272975	0.194331	0.0972317		132	0.00424419	0.00511462	0.00190006	0.0177177	-0.0025807	0.00471991	0.012249
	132.2	1.07826	0.830594	0.596313	0.304343	0.113149	1.07729	0.83481	0.599173	0.305371	0.111191		132.2	0.13623	0.0919477	0.0586863	0.0344952	0.0179259	0.00512081	0.131991	0.0916484	0.0601467	0.0350866	0.0162019	0.00132455		132.2	0.961534	0.761118	0.54864	0.270608	0.192246	0.0942604	0.962005	0.765645	0.551374	0.272975	0.194327	0.0972317		132.2	0.00451357	0.00540858	0.00188254	0.0177853	-0.002673	0.00451745	0.0123453
	132.4	1.07821	0.830755	0.596644	0.304338	0.112502	1.07728	0.834804	0.599168	0.305368	0.11119		132.4	0.135876	0.0914292	0.058592	0.0342383	0.0175032	0.00485946	0.131953	0.0916215	0.060129	0.0350763	0.0161971	0.00132416		132.4	0.96168	0.760885	0.548094	0.270721	0.19234	0.0946181	0.962005	0.765645	0.551374	0.272975	0.194323	0.0972317		132.4	0.00411378	0.00443114	0.00072423	0.0166106	-0.0032313	0.00412829	0.0121512
	132.6	1.07764	0.830416	0.596897	0.303618	0.112254	1.07727	0.834797	0.599163	0.305366	0.11119		132.6	0.135387	0.0909737	0.0582579	0.0335128	0.0176417	0.00492066	0.131914	0.0915946	0.0601114	0.0350661	0.0161924	0.00132377		132.6	0.961141	0.760075	0.547631	0.27063	0.191985	0.0947269	0.962005	0.765645	0.551374	0.272975	0.194319	0.0972317		132.6	0.00368944	0.0040346	0.00049164	0.0161936	-0.0037126	0.00354631	0.0122823
	132.8	1.07798	0.830333	0.596776	0.303547	0.112041	1.07726	0.83479	0.599158	0.305363	0.111189		132.8	0.135441	0.0908664	0.058838	0.0340348	0.0181536	0.00506843	0.131875	0.0915678	0.0600937	0.0350558	0.0161876	0.00132338		132.8	0.961081	0.760292	0.547304	0.270891	0.191843	0.0946115	0.962005	0.765645	0.551374	0.272975	0.194316	0.0972317		132.8	0.0040053	0.00359552	0.00072675	0.016386	-0.0030138	0.00370459	0.0121953
	133	1.07811	0.829936	0.596347	0.302924	0.111148	1.07725	0.834784	0.599154	0.305361	0.111188		133	0.13595	0.0910074	0.0593777	0.0340849	0.0181136	0.00516634	0.131837	0.0915409	0.0600761	0.0350455	0.0161828	0.00132299		133	0.96059	0.75987	0.547216	0.270304	0.192087	0.0948409	0.962005	0.765645	0.551374	0.272975	0.194312	0.0972317		133	0.0043335	0.00390645	0.00095328	0.0164654	-0.0023121	0.00361828	0.0121152
	133.2	1.0778	0.8289	0.595012	0.302527	0.110228	1.07724	0.834777	0.599149	0.305359	0.111187		133.2	0.134505	0.090007	0.0584312	0.0340843	0.0173709	0.00425057	0.131798	0.091514	0.0600585	0.0350352	0.0161781	0.0013226		133.2	0.960521	0.759711	0.547901	0.270683	0.192919	0.0956266	0.962005	0.765645	0.551374	0.272975	0.194308	0.0972317		133.2	0.00443888	0.00417277	0.0005828	0.0159526	-0.0024787	0.00336321	0.0123206
	133.4	1.07763	0.828923	0.595147	0.302584	0.110501	1.07723	0.83477	0.599144	0.305356	0.111186		133.4	0.133804	0.0895437	0.0574263	0.0332656	0.0163357	0.00342247	0.131759	0.0914872	0.0600408	0.0350249	0.0161733	0.00132222		133.4	0.960149	0.760057	0.547749	0.270177	0.1932	0.0954246	0.962005	0.765645	0.551374	0.272975	0.194304	0.0972317		133.4	0.00391261	0.00355451	-3.32e-06	0.0159481	-0.0028488	0.0025727	0.0115932
	133.6	1.07678	0.828856	0.595004	0.302585	0.109673	1.07723	0.834764	0.599139	0.305354	0.111185		133.6	0.133125	0.0886713	0.0575174	0.0327728	0.0161982	0.00311456	0.13172	0.0914603	0.0600232	0.0350146	0.0161686	0.00132183		133.6	0.959863	0.759569	0.547696	0.270246	0.192628	0.0952541	0.962005	0.765645	0.551374	0.272975	0.1943	0.0972317		133.6	0.00460113	0.00324045	-0.0002339	0.01613	-0.0023081	0.0023144	0.0108288
	133.8	1.07676	0.828805	0.594752	0.3029	0.109301	1.07722	0.834757	0.599134	0.305351	0.111184		133.8	0.131962	0.0883412	0.0571445	0.0330864	0.0157132	0.00299299	0.131682	0.0914335	0.0600056	0.0350044	0.0161639	0.00132144		133.8	0.959295	0.759837	0.547715	0.269533	0.193033	0.0953663	0.962005	0.765645	0.551374	0.272975	0.194297	0.0972317		133.8	0.00542171	0.00344536	-7.171e-05	0.017188	-0.0018102	0.00222212	0.0111021
	134	1.07731	0.82971	0.595538	0.304124	0.109961	1.07721	0.83475	0.59913	0.305349	0.111183		134	0.131441	0.0886126	0.0571367	0.0328561	0.0157663	0.00306814	0.131643	0.0914066	0.059988	0.0349941	0.0161591	0.00132105		134	0.959781	0.76043	0.548031	0.269601	0.193689	0.0957093	0.962005	0.765645	0.551374	0.272975	0.194293	0.0972317		134	0.00539514	0.00285279	0.00011555	0.0177419	-0.0022898	0.00198781	0.0112284
	134.2	1.0767	0.830222	0.595691	0.304994	0.110313	1.0772	0.834744	0.599125	0.305346	0.111182		134.2	0.131039	0.0881426	0.0568357	0.0330981	0.0155304	0.00247134	0.131605	0.0913798	0.0599704	0.0349838	0.0161544	0.00132066		134.2	0.959377	0.76074	0.548119	0.269464	0.193864	0.0955153	0.962005	0.765645	0.551374	0.272975	0.194289	0.0972317		134.2	0.00594556	0.00298056	0.0010376	0.0184163	-0.0016476	0.00240223	0.0117636
	134.4	1.07652	0.830623	0.595405	0.305716	0.110136	1.07719	0.834737	0.59912	0.305344	0.111182		134.4	0.130543	0.087937	0.0567516	0.0326373	0.0150434	0.00230276	0.131566	0.091353	0.0599528	0.0349735	0.0161496	0.00132028		134.4	0.959714	0.761429	0.547937	0.269787	0.194322	0.0952261	0.962005	0.765645	0.551374	0.272975	0.194285	0.0972317		134.4	0.00698274	0.00348954	0.00159197	0.0190067	-0.0012235	0.00284707	0.0120612
	134.6	1.07628	0.830344	0.595736	0.305517	0.109998	1.07718	0.834731	0.599115	0.305342	0.111181		134.6	0.130423	0.0884931	0.0567189	0.032935	0.0151375	0.0028692	0.131527	0.0913262	0.0599352	0.0349633	0.0161449	0.00131989		134.6	0.960279	0.761406	0.547885	0.269623	0.194767	0.0946983	0.962005	0.765645	0.551374	0.272975	0.194281	0.0972317		134.6	0.00696312	0.0041573	0.00245921	0.0194739	-0.0008501	0.00263956	0.0130856
	134.8	1.07582	0.830257	0.59551	0.305453	0.110209	1.07717	0.834724	0.599111	0.305339	0.11118		134.8	0.130883	0.0886079	0.0566789	0.0333292	0.0154332	0.00336707	0.131489	0.0912994	0.0599176	0.034953	0.0161402	0.0013195		134.8	0.961142	0.761998	0.548036	0.269827	0.194968	0.0949352	0.962005	0.765645	0.551374	0.272975	0.194277	0.0972317		134.8	0.00687692	0.00404306	0.00310706	0.0199151	-0.0008724	0.00315283	0.0138324
	135	1.07597	0.83073	0.595679	0.305728	0.110756	1.07717	0.834717	0.599106	0.305337	0.111179		135	0.130196	0.0868161	0.0560206	0.0320012	0.0144919	0.00251034	0.13145	0.0912726	0.0599	0.0349428	0.0161354	0.00131912		135	0.962102	0.762665	0.548413	0.26967	0.195537	0.095538	0.962005	0.765645	0.551374	0.272975	0.194274	0.0972317		135	0.00686667	0.00374164	0.00251394	0.0197725	-0.0010602	0.00293735	0.0137157
	135.2	1.07664	0.830974	0.596492	0.305915	0.111603	1.07716	0.834711	0.599101	0.305334	0.111178		135.2	0.131267	0.0874618	0.0558297	0.0321027	0.0145266	0.00283696	0.131412	0.0912458	0.0598824	0.0349325	0.0161307	0.00131873		135.2	0.962237	0.762972	0.548492	0.269928	0.195973	0.0951783	0.962005	0.765645	0.551374	0.272975	0.19427	0.0972317		135.2	0.00697079	0.0036517	0.00248743	0.0196296	-0.0015022	0.00327402	0.0134661
	135.4	1.07668	0.830753	0.596486	0.305944	0.112552	1.07715	0.834704	0.599096	0.305332	0.111177		135.4	0.131682	0.0873872	0.0551791	0.0322655	0.0145432	0.002962	0.131373	0.091219	0.0598649	0.0349223	0.016126	0.00131834		135.4	0.962816	0.763717	0.548447	0.269903	0.19578	0.09598	0.962005	0.765645	0.551374	0.272975	0.194266	0.0972317		135.4	0.00656261	0.00322861	0.00253243	0.0192427	-0.0023142	0.00305833	0.0128936
	135.6	1.07753	0.831537	0.597688	0.306474	0.11348	1.07714	0.834697	0.599092	0.305329	0.111176		135.6	0.13268	0.0869254	0.0554913	0.0316582	0.0143315	0.00278291	0.131334	0.0911923	0.0598473	0.034912	0.0161212	0.00131795		135.6	0.963655	0.764136	0.548844	0.269773	0.196155	0.096432	0.962005	0.765645	0.551374	0.272975	0.194262	0.0972317		135.6	0.00530419	0.0022592	0.00146912	0.0187391	-0.0026049	0.00254294	0.0122003
	135.8	1.07837	0.832549	0.598646	0.307613	0.114027	1.07713	0.834691	0.599087	0.305327	0.111175		135.8	0.132715	0.0864525	0.0548681	0.0320805	0.0145694	0.0029373	0.131296	0.0911655	0.0598298	0.0349018	0.0161165	0.00131757		135.8	0.964542	0.764186	0.549328	0.269978	0.196067	0.0971003	0.962005	0.765645	0.551374	0.272975	0.194258	0.0972317		135.8	0.00521046	0.00241132	0.00156068	0.0188886	-0.002246	0.00284288	0.0120213
	136	1.07846	0.833216	0.599155	0.30815	0.114482	1.07712	0.834684	0.599082	0.305325	0.111174		136	0.131633	0.0852383	0.0537273	0.031546	0.0141959	0.00218722	0.131257	0.0911388	0.0598122	0.0348915	0.0161118	0.00131718		136	0.96477	0.763986	0.549895	0.270394	0.195705	0.0968975	0.962005	0.765645	0.551374	0.272975	0.194255	0.0972317		136	0.00502156	0.00292767	0.00173107	0.0186696	-0.002838	0.00322726	0.0118181
	136.2	1.07901	0.833282	0.600248	0.308779	0.114772	1.07711	0.834677	0.599077	0.305322	0.111174		136.2	0.132364	0.0849265	0.0541898	0.0315305	0.0150687	0.00177736	0.131219	0.091112	0.0597946	0.0348813	0.016107	0.00131679		136.2	0.965043	0.764136	0.550114	0.270946	0.19554	0.0970978	0.962005	0.765645	0.551374	0.272975	0.194251	0.0972317		136.2	0.00453618	0.00301142	0.00150851	0.0184393	-0.0025582	0.00329817	0.0117528
	136.4	1.07917	0.8344	0.600662	0.30916	0.115408	1.07711	0.834671	0.599073	0.30532	0.111173		136.4	0.132884	0.0846681	0.0541336	0.0309554	0.0149912	0.00192604	0.13118	0.0910853	0.0597771	0.0348711	0.0161023	0.00131641		136.4	0.964663	0.763894	0.550057	0.271239	0.195416	0.0965013	0.962005	0.765645	0.551374	0.272975	0.194247	0.0972317		136.4	0.00400963	0.00241363	0.00062113	0.0177244	-0.0032999	0.00318897	0.0114212
	136.6	1.07894	0.834357	0.600221	0.308348	0.115255	1.0771	0.834664	0.599068	0.305317	0.111172		136.6	0.133102	0.0854745	0.0544732	0.0315982	0.0157378	0.00184862	0.131142	0.0910585	0.0597596	0.0348608	0.0160976	0.00131602		136.6	0.964251	0.764087	0.550575	0.271804	0.195489	0.0961916	0.962005	0.765645	0.551374	0.272975	0.194243	0.0972317		136.6	0.00419386	0.00356865	0.00073626	0.0180262	-0.00293	0.00343837	0.0118771
	136.8	1.07895	0.834095	0.600194	0.308044	0.115243	1.07709	0.834658	0.599063	0.305315	0.111171		136.8	0.132908	0.0859656	0.0545544	0.0319106	0.0158733	0.00200483	0.131103	0.0910318	0.059742	0.0348506	0.0160929	0.00131564		136.8	0.963159	0.76383	0.549938	0.271687	0.19545	0.0952358	0.962005	0.765645	0.551374	0.272975	0.194239	0.0972317		136.8	0.00502363	0.00397525	0.00103513	0.0183883	-0.0021805	0.00409565	0.0121489
	137	1.07855	0.83348	0.599538	0.308067	0.114948	1.07708	0.834651	0.599058	0.305312	0.11117		137	0.133328	0.0858962	0.0549427	0.0319532	0.0153052	0.00179695	0.131065	0.0910051	0.0597245	0.0348404	0.0160881	0.00131525		137	0.96266	0.763379	0.549775	0.271072	0.195881	0.094881	0.962005	0.765645	0.551374	0.272975	0.194236	0.0972317		137	0.0051157	0.00408514	0.00126304	0.018326	-0.0028382	0.00381125	0.0120293
	137.2	1.07817	0.83293	0.599378	0.307565	0.11463	1.07707	0.834644	0.599054	0.30531	0.111169		137.2	0.132842	0.0857112	0.0548606	0.032614	0.0148656	0.00132808	0.131026	0.0909784	0.059707	0.0348301	0.0160834	0.00131486		137.2	0.962111	0.762833	0.54973	0.271241	0.195809	0.0949605	0.962005	0.765645	0.551374	0.272975	0.194232	0.0972317		137.2	0.00528418	0.00382633	0.0007253	0.0182195	-0.0033551	0.00336399	0.011909
	137.4	1.07753	0.832326	0.598277	0.30684	0.114151	1.07706	0.834638	0.599049	0.305308	0.111168		137.4	0.132882	0.0863453	0.055089	0.0328081	0.0145604	0.00164051	0.130988	0.0909517	0.0596894	0.0348199	0.0160787	0.00131448		137.4	0.961221	0.762171	0.549472	0.271293	0.195362	0.0945119	0.962005	0.765645	0.551374	0.272975	0.194228	0.0972317		137.4	0.00531275	0.0038045	0.00033232	0.0183924	-0.0036576	0.00304741	0.0114928
	137.6	1.07612	0.831501	0.597744	0.306262	0.112185	1.07705	0.834631	0.599044	0.305305	0.111167		137.6	0.132674	0.0871828	0.0559423	0.0334594	0.0148255	0.00213526	0.13095	0.090925	0.0596719	0.0348097	0.016074	0.00131409		137.6	0.961153	0.761577	0.549357	0.271414	0.195004	0.0943513	0.962005	0.765645	0.551374	0.272975	0.194224	0.0972317		137.6	0.00662487	0.00462982	0.00119487	0.0196674	-0.0031237	0.0039313	0.0125255
	137.8	1.07635	0.83183	0.597571	0.306037	0.112433	1.07705	0.834624	0.599039	0.305303	0.111167		137.8	0.132482	0.0881537	0.0562555	0.0340458	0.0145348	0.00272459	0.130911	0.0908983	0.0596544	0.0347995	0.0160693	0.00131371		137.8	0.960806	0.761815	0.548826	0.270587	0.194731	0.0940639	0.962005	0.765645	0.551374	0.272975	0.19422	0.0972317		137.8	0.00759228	0.00505446	0.00142289	0.020073	-0.0026052	0.00392526	0.0135728
	138	1.07621	0.831494	0.596752	0.305339	0.112398	1.07704	0.834618	0.599034	0.3053	0.111166		138	0.132227	0.0886897	0.0563135	0.0339959	0.0149198	0.00329398	0.130873	0.0908716	0.0596369	0.0347893	0.0160645	0.00131332		138	0.960353	0.761467	0.548826	0.270666	0.194657	0.0936601	0.962005	0.765645	0.551374	0.272975	0.194217	0.0972317		138	0.00773156	0.00483572	0.00184087	0.0201119	-0.0022124	0.0037777	0.0142604
	138.2	1.07537	0.830878	0.596147	0.3046	0.11201	1.07703	0.834611	0.59903	0.305298	0.111165		138.2	0.131898	0.0884742	0.0562114	0.0344403	0.0146015	0.00310253	0.130834	0.090845	0.0596194	0.0347791	0.0160598	0.00131294		138.2	0.960392	0.761149	0.548495	0.271108	0.194621	0.0929973	0.962005	0.765645	0.551374	0.272975	0.194213	0.0972317		138.2	0.00803938	0.00513707	0.00236896	0.0203471	-0.0010191	0.00415074	0.015151
	138.4	1.07495	0.829915	0.595157	0.30401	0.110825	1.07702	0.834604	0.599025	0.305295	0.111164		138.4	0.131708	0.0887303	0.0566032	0.0342195	0.0142415	0.00335103	0.130796	0.0908183	0.0596019	0.0347689	0.0160551	0.00131255		138.4	0.961118	0.761442	0.548132	0.271588	0.194297	0.0924613	0.962005	0.765645	0.551374	0.272975	0.194209	0.0972317		138.4	0.00831766	0.0051345	0.0024192	0.020692	-0.0007704	0.00395646	0.0157395
	138.6	1.07586	0.830146	0.595057	0.303945	0.110995	1.07701	0.834598	0.59902	0.305293	0.111163		138.6	0.131542	0.089148	0.0570429	0.0346081	0.0148749	0.00422374	0.130758	0.0907917	0.0595844	0.0347587	0.0160504	0.00131216		138.6	0.96156	0.761079	0.548418	0.271202	0.194506	0.0924751	0.962005	0.765645	0.551374	0.272975	0.194205	0.0972317		138.6	0.00884214	0.0055206	0.00207779	0.0206556	-0.0005584	0.00438665	0.0171415
	138.8	1.07539	0.829815	0.594214	0.30356	0.110996	1.077	0.834591	0.599015	0.305291	0.111162		138.8	0.13083	0.0892272	0.0566659	0.0343516	0.0151908	0.00438828	0.130719	0.090765	0.0595669	0.0347485	0.0160457	0.00131178		138.8	0.962032	0.762222	0.54889	0.271622	0.194755	0.0930693	0.962005	0.765645	0.551374	0.272975	0.194201	0.0972317		138.8	0.00815581	0.00546772	0.00127864	0.0204796	-0.0005041	0.00473557	0.0170425
	139	1.07558	0.829802	0.594335	0.303236	0.111416	1.07699	0.834585	0.599011	0.305288	0.111161		139	0.130558	0.0885904	0.0565108	0.033623	0.014795	0.00384041	0.130681	0.0907384	0.0595494	0.0347383	0.016041	0.00131139		139	0.962424	0.763211	0.549076	0.271715	0.195081	0.0935162	0.962005	0.765645	0.551374	0.272975	0.194197	0.0972317		139	0.00825919	0.00542716	0.00049383	0.0195252	-0.0007866	0.00447943	0.0165083
	139.2	1.07628	0.829733	0.59416	0.302957	0.111815	1.07699	0.834578	0.599006	0.305286	0.11116		139.2	0.130787	0.0889832	0.0568685	0.0334888	0.015021	0.00422639	0.130642	0.0907118	0.059532	0.0347281	0.0160363	0.00131101		139.2	0.962237	0.763266	0.549311	0.271396	0.195139	0.093699	0.962005	0.765645	0.551374	0.272975	0.194194	0.0972317		139.2	0.00792496	0.00586046	0.0005076	0.0189067	-0.000753	0.00434833	0.0166668
	139.4	1.07695	0.830361	0.594685	0.302787	0.113323	1.07698	0.834571	0.599001	0.305283	0.111159		139.4	0.130162	0.0887543	0.0568477	0.0335672	0.0150488	0.00476876	0.130604	0.0906852	0.0595145	0.0347179	0.0160316	0.00131063		139.4	0.962599	0.763633	0.549491	0.27102	0.194493	0.0941431	0.962005	0.765645	0.551374	0.272975	0.19419	0.0972317		139.4	0.00737564	0.00582026	0.0010047	0.0191728	-0.0008317	0.00433275	0.0160659
	139.6	1.07761	0.830438	0.595347	0.302845	0.112926	1.07697	0.834565	0.598996	0.305281	0.111159		139.6	0.130491	0.0879787	0.0570598	0.0327818	0.0152216	0.00480095	0.130566	0.0906585	0.059497	0.0347077	0.0160269	0.00131024		139.6	0.963282	0.764497	0.550112	0.27126	0.194975	0.0947024	0.962005	0.765645	0.551374	0.272975	0.194186	0.0972317		139.6	0.00701366	0.00597425	0.00111437	0.0194298	-0.0001941	0.00469436	0.0160503
	139.8	1.07857	0.831781	0.596535	0.30355	0.113747	1.07696	0.834558	0.598992	0.305278	0.111158		139.8	0.130857	0.0877304	0.0572623	0.0332374	0.0160531	0.00466248	0.130527	0.0906319	0.0594796	0.0346975	0.0160222	0.00130986		139.8	0.963688	0.764841	0.55083	0.271368	0.194856	0.0953316	0.962005	0.765645	0.551374	0.272975	0.194182	0.0972317		139.8	0.00750929	0.00664135	0.0019147	0.0201692	-1.638e-05	0.00508212	0.0154218
	140	1.07928	0.832673	0.59734	0.303713	0.114356	1.07695	0.834551	0.598987	0.305276	0.111157		140	0.130274	0.0875061	0.05726	0.0323073	0.0161263	0.00404105	0.130489	0.0906053	0.0594621	0.0346873	0.0160175	0.00130947		140	0.963384	0.765056	0.551318	0.271469	0.195026	0.095606	0.962005	0.765645	0.551374	0.272975	0.194178	0.0972317		140	0.0066489	0.00650315	0.00155191	0.0200805	-0.0001451	0.0049749	0.0147702
	140.2	1.07994	0.83314	0.597978	0.304154	0.114524	1.07694	0.834545	0.598982	0.305274	0.111156		140.2	0.130175	0.0873298	0.0575398	0.0321577	0.0166389	0.00404224	0.130451	0.0905787	0.0594447	0.0346771	0.0160128	0.00130909		140.2	0.963405	0.765648	0.551119	0.271242	0.194657	0.0955116	0.962005	0.765645	0.551374	0.272975	0.194175	0.0972317		140.2	0.00646292	0.00620638	0.00146363	0.0200606	-6.822e-05	0.00453435	0.0140964
	140.4	1.0809	0.83429	0.598684	0.304523	0.114538	1.07693	0.834538	0.598977	0.305271	0.111155		140.4	0.130515	0.0874957	0.0574023	0.0318008	0.0170551	0.00365066	0.130413	0.0905522	0.0594272	0.034667	0.0160081	0.0013087		140.4	0.963865	0.766029	0.551578	0.271369	0.195095	0.0953728	0.962005	0.765645	0.551374	0.272975	0.194171	0.0972317		140.4	0.00661545	0.0058223	0.00129828	0.0198725	-0.0003244	0.00432725	0.0134718
	140.6	1.08096	0.834289	0.598441	0.304243	0.113942	1.07693	0.834532	0.598973	0.305269	0.111154		140.6	0.130455	0.0884628	0.0585294	0.0323245	0.0176461	0.00367614	0.130374	0.0905256	0.0594098	0.0346568	0.0160034	0.00130832		140.6	0.963919	0.766688	0.55161	0.27147	0.19551	0.0962823	0.962005	0.765645	0.551374	0.272975	0.194167	0.0972317		140.6	0.00673641	0.00614191	0.00147623	0.0202926	5.791e-05	0.00436633	0.0135186
	140.8	1.08068	0.834347	0.599009	0.304553	0.114202	1.07692	0.834525	0.598968	0.305266	0.111153		140.8	0.13008	0.0890349	0.0587213	0.0325802	0.0177988	0.00411286	0.130336	0.090499	0.0593923	0.0346466	0.0159987	0.00130794		140.8	0.963186	0.765887	0.55124	0.271011	0.195781	0.0954859	0.962005	0.765645	0.551374	0.272975	0.194163	0.0972317		140.8	0.00771822	0.0057408	0.00234712	0.0209943	0.00012578	0.00493711	0.013282
	141	1.08087	0.833934	0.598655	0.304657	0.11396	1.07691	0.834518	0.598963	0.305264	0.111152		141	0.130659	0.0891228	0.0596161	0.03323	0.0178534	0.00363896	0.130298	0.0904725	0.0593749	0.0346364	0.015994	0.00130755		141	0.962963	0.765779	0.551014	0.270589	0.195343	0.0956479	0.962005	0.765645	0.551374	0.272975	0.194159	0.0972317		141	0.00749306	0.00520953	0.00289528	0.0212736	-0.000671	0.00424305	0.0127808
	141.2	1.08075	0.83383	0.598718	0.30453	0.113551	1.0769	0.834512	0.598958	0.305261	0.111152		141.2	0.130934	0.0899122	0.0599345	0.0342835	0.0178734	0.00319819	0.13026	0.0904459	0.0593575	0.0346263	0.0159893	0.00130717		141.2	0.961739	0.764637	0.55062	0.269939	0.194549	0.0953471	0.962005	0.765645	0.551374	0.272975	0.194156	0.0972317		141.2	0.00801938	0.00480413	0.00288145	0.0211854	-0.0008033	0.00417838	0.0126652
	141.4	1.08019	0.833604	0.59889	0.30469	0.113129	1.07689	0.834505	0.598954	0.305259	0.111151		141.4	0.130475	0.0901829	0.0600892	0.0343352	0.0177862	0.00290593	0.130221	0.0904194	0.0593401	0.0346161	0.0159846	0.00130678		141.4	0.961957	0.764384	0.5506	0.269886	0.194578	0.0950479	0.962005	0.765645	0.551374	0.272975	0.194152	0.0972317		141.4	0.00782438	0.00491457	0.00306442	0.0212094	-0.0010418	0.00357328	0.0134216
	141.6	1.07981	0.834041	0.599433	0.305164	0.113217	1.07688	0.834498	0.598949	0.305257	0.11115		141.6	0.130381	0.0906386	0.0604512	0.0347679	0.0181967	0.00319953	0.130183	0.0903928	0.0593227	0.034606	0.0159799	0.0013064		141.6	0.961861	0.764109	0.549826	0.269504	0.193749	0.094888	0.962005	0.765645	0.551374	0.272975	0.194148	0.0972317		141.6	0.00770656	0.00432745	0.0036201	0.0212152	-0.0014307	0.00351417	0.0133501
	141.8	1.08	0.834034	0.598835	0.305571	0.113127	1.07687	0.834492	0.598944	0.305254	0.111149		141.8	0.130276	0.0901157	0.0602111	0.0346311	0.0178254	0.00310876	0.130145	0.0903663	0.0593053	0.0345958	0.0159752	0.00130602		141.8	0.961356	0.76382	0.549656	0.269565	0.193552	0.0949841	0.962005	0.765645	0.551374	0.272975	0.194144	0.0972317		141.8	0.00777469	0.00421154	0.00365785	0.0209643	-0.001359	0.0029868	0.0136183
	142	1.07863	0.833067	0.597414	0.304644	0.11193	1.07687	0.834485	0.598939	0.305252	0.111148		142	0.12948	0.0899596	0.0600806	0.0344064	0.0173764	0.00237747	0.130107	0.0903398	0.0592879	0.0345857	0.0159705	0.00130563		142	0.961506	0.763603	0.550148	0.27061	0.19374	0.0952697	0.962005	0.765645	0.551374	0.272975	0.19414	0.0972317		142	0.00778247	0.00450002	0.00407752	0.0204674	-0.0009684	0.00312553	0.0137933
	142.2	1.07839	0.83317	0.59826	0.305841	0.111964	1.07686	0.834478	0.598935	0.305249	0.111147		142.2	0.129166	0.0901757	0.0597876	0.0345319	0.0168249	0.00156944	0.130069	0.0903133	0.0592705	0.0345755	0.0159658	0.00130525		142.2	0.961741	0.762826	0.549329	0.270464	0.193328	0.0945597	0.962005	0.765645	0.551374	0.272975	0.194137	0.0972317		142.2	0.00762398	0.00511828	0.00475625	0.0202909	-0.0008659	0.00349332	0.0139957
	142.4	1.07788	0.83264	0.597614	0.306168	0.111048	1.07685	0.834472	0.59893	0.305247	0.111146		142.4	0.129635	0.0901533	0.0598945	0.0345326	0.016518	0.00170461	0.13003	0.0902868	0.0592531	0.0345654	0.0159612	0.00130487		142.4	0.962186	0.762902	0.549001	0.27024	0.192901	0.0945055	0.962005	0.765645	0.551374	0.272975	0.194133	0.0972317		142.4	0.00706215	0.00445083	0.00444414	0.0198798	-0.0022085	0.00305591	0.0132937
	142.6	1.07788	0.832487	0.597284	0.305987	0.111505	1.07684	0.834465	0.598925	0.305244	0.111145		142.6	0.129709	0.0902224	0.0597664	0.0349075	0.0171778	0.00196278	0.129992	0.0902603	0.0592357	0.0345552	0.0159565	0.00130448		142.6	0.962257	0.76288	0.549784	0.270638	0.193619	0.0952525	0.962005	0.765645	0.551374	0.272975	0.194129	0.0972317		142.6	0.0068791	0.00520465	0.00402981	0.0190588	-0.0022141	0.00391286	0.0132358
	142.8	1.07708	0.832137	0.597582	0.305823	0.112033	1.07683	0.834459	0.59892	0.305242	0.111144		142.8	0.129015	0.0900232	0.0581841	0.0347863	0.0165428	0.00162391	0.129954	0.0902338	0.0592183	0.0345451	0.0159518	0.0013041		142.8	0.962822	0.763559	0.549902	0.27133	0.193501	0.0957013	0.962005	0.765645	0.551374	0.272975	0.194125	0.0972317		142.8	0.00588971	0.00540159	0.00403191	0.0183539	-0.0026388	0.00376246	0.0125959
	143	1.07774	0.83239	0.597875	0.306151	0.113321	1.07682	0.834452	0.598915	0.30524	0.111144		143	0.129045	0.0890454	0.0580875	0.0343084	0.016047	0.00138655	0.129916	0.0902073	0.0592009	0.0345349	0.0159471	0.00130372		143	0.963505	0.763721	0.549877	0.271957	0.194053	0.0963546	0.962005	0.765645	0.551374	0.272975	0.194121	0.0972317		143	0.0052426	0.00542481	0.00410997	0.0173382	-0.0036175	0.00328372	0.0121376
	143.2	1.07807	0.832387	0.598013	0.306354	0.113664	1.07681	0.834445	0.598911	0.305237	0.111143		143.2	0.128809	0.088147	0.0583442	0.0340193	0.0160316	0.00170756	0.129878	0.0901809	0.0591835	0.0345248	0.0159424	0.00130334		143.2	0.963791	0.763861	0.549972	0.271993	0.194657	0.097128	0.962005	0.765645	0.551374	0.272975	0.194117	0.0972317		143.2	0.00522724	0.00562093	0.00383398	0.0173966	-0.0031297	0.00298471	0.012112
	143.4	1.07855	0.833125	0.598728	0.306843	0.115033	1.07681	0.834439	0.598906	0.305235	0.111142		143.4	0.128818	0.088448	0.0580695	0.0338501	0.0159707	0.00206108	0.12984	0.0901544	0.0591662	0.0345147	0.0159377	0.00130295		143.4	0.96406	0.764072	0.550343	0.272267	0.194982	0.0978446	0.962005	0.765645	0.551374	0.272975	0.194114	0.0972317		143.4	0.00524923	0.00535717	0.00353765	0.0175782	-0.0033186	0.00303672	0.0117059
	143.6	1.07811	0.832643	0.598957	0.306677	0.114371	1.0768	0.834432	0.598901	0.305232	0.111141		143.6	0.128894	0.0879491	0.0576765	0.0333775	0.0159272	0.0018967	0.129802	0.0901279	0.0591488	0.0345045	0.0159331	0.00130257		143.6	0.964752	0.764417	0.550708	0.272362	0.19566	0.0986708	0.962005	0.765645	0.551374	0.272975	0.19411	0.0972317		143.6	0.00472256	0.00457107	0.0027686	0.0171389	-0.0035156	0.00267842	0.0113755
	143.8	1.07887	0.833515	0.600109	0.307482	0.115243	1.07679	0.834425	0.598896	0.30523	0.11114		143.8	0.128854	0.0875959	0.0567783	0.0332419	0.0152642	0.00115373	0.129764	0.0901015	0.0591315	0.0344944	0.0159284	0.00130219		143.8	0.964578	0.764214	0.551144	0.272563	0.195492	0.0986488	0.962005	0.765645	0.551374	0.272975	0.194106	0.0972317		143.8	0.0053789	0.00430599	0.00222008	0.0175087	-0.0030565	0.00246289	0.0110317
	144	1.07963	0.833001	0.600219	0.307279	0.115348	1.07678	0.834419	0.598892	0.305228	0.111139		144	0.128507	0.0871855	0.0566806	0.0334635	0.0149379	0.00183408	0.129725	0.090075	0.0591141	0.0344843	0.0159237	0.00130181		144	0.963996	0.763586	0.550931	0.27313	0.195574	0.0988994	0.962005	0.765645	0.551374	0.272975	0.194102	0.0972317		144	0.00562888	0.00415286	0.0015978	0.01779	-0.0026478	0.00216645	0.0110229
	144.2	1.07963	0.832654	0.600282	0.307331	0.115296	1.07677	0.834412	0.598887	0.305225	0.111138		144.2	0.127939	0.0870313	0.0558839	0.0332473	0.0147213	0.00182872	0.129687	0.0900486	0.0590968	0.0344742	0.015919	0.00130143		144.2	0.96334	0.763977	0.550935	0.272928	0.195495	0.098277	0.962005	0.765645	0.551374	0.272975	0.194098	0.0972317		144.2	0.0064563	0.00408332	0.00152505	0.0178288	-0.0022568	0.00219237	0.0112122
	144.4	1.07972	0.832554	0.600424	0.307322	0.114792	1.07676	0.834406	0.598882	0.305223	0.111137		144.4	0.128421	0.0875085	0.055861	0.0334452	0.014256	0.00186434	0.129649	0.0900222	0.0590794	0.0344641	0.0159144	0.00130104		144.4	0.963288	0.764393	0.550767	0.273198	0.196011	0.0979927	0.962005	0.765645	0.551374	0.272975	0.194095	0.0972317		144.4	0.00655496	0.00351492	0.00076873	0.0184578	-0.0022935	0.00232893	0.0115299
	144.6	1.07942	0.832882	0.600005	0.307325	0.114097	1.07676	0.834399	0.598877	0.30522	0.111136		144.6	0.129625	0.0887178	0.0570688	0.0351657	0.0147556	0.00303937	0.129611	0.0899958	0.0590621	0.0344539	0.0159097	0.00130066		144.6	0.962918	0.764599	0.550582	0.272729	0.196578	0.0980774	0.962005	0.765645	0.551374	0.272975	0.194091	0.0972317		144.6	0.00721903	0.00316698	0.00066188	0.0191969	-0.0021062	0.00266377	0.0124646
	144.8	1.07894	0.832882	0.600423	0.307094	0.114602	1.07675	0.834392	0.598873	0.305218	0.111136		144.8	0.129346	0.0890435	0.057029	0.0352164	0.0145321	0.00312628	0.129573	0.0899694	0.0590447	0.0344438	0.015905	0.00130028		144.8	0.962455	0.763738	0.550422	0.272925	0.196613	0.096698	0.962005	0.765645	0.551374	0.272975	0.194087	0.0972317		144.8	0.0075048	0.00300146	0.00079241	0.019632	-0.0018957	0.00324095	0.0126518
	145	1.07928	0.832737	0.599643	0.306673	0.114576	1.07674	0.834386	0.598868	0.305215	0.111135		145	0.129625	0.0892094	0.0570058	0.0358829	0.0145395	0.00290557	0.129535	0.0899429	0.0590274	0.0344337	0.0159004	0.0012999		145	0.961806	0.763973	0.549555	0.272182	0.195886	0.0962101	0.962005	0.765645	0.551374	0.272975	0.194083	0.0972317		145	0.00748753	0.00286195	0.00086331	0.0200338	-0.002026	0.00305499	0.0133825
	145.2	1.07902	0.833402	0.599433	0.306493	0.114494	1.07673	0.834379	0.598863	0.305213	0.111134		145.2	0.12989	0.0898215	0.0573219	0.0364929	0.0146961	0.00328564	0.129497	0.0899165	0.0590101	0.0344236	0.0158957	0.00129952		145.2	0.961023	0.763856	0.549815	0.271918	0.195935	0.0955462	0.962005	0.765645	0.551374	0.272975	0.194079	0.0972317		145.2	0.0079143	0.0023736	0.00039578	0.0198686	-0.002132	0.00294719	0.0137874
	145.4	1.07902	0.833332	0.599159	0.306403	0.114519	1.07672	0.834372	0.598858	0.305211	0.111133		145.4	0.128902	0.0893914	0.0573544	0.0356133	0.0145333	0.00334172	0.129459	0.0898902	0.0589928	0.0344135	0.015891	0.00129914		145.4	0.96128	0.76415	0.549954	0.272188	0.195973	0.0954883	0.962005	0.765645	0.551374	0.272975	0.194076	0.0972317		145.4	0.00786078	0.00293434	0.00064639	0.0201562	-0.0017601	0.00309553	0.0147799
	145.6	1.07951	0.833651	0.598027	0.306179	0.114166	1.07671	0.834366	0.598854	0.305208	0.111132		145.6	0.128728	0.0901789	0.05715	0.0357504	0.0151676	0.00394441	0.129421	0.0898638	0.0589755	0.0344034	0.0158864	0.00129875		145.6	0.960834	0.764108	0.550549	0.271969	0.195246	0.0951135	0.962005	0.765645	0.551374	0.272975	0.194072	0.0972317		145.6	0.00813832	0.00284513	0.00112322	0.020315	-0.0017348	0.00362711	0.0144998
	145.8	1.07953	0.833134	0.596995	0.305868	0.113095	1.0767	0.834359	0.598849	0.305206	0.111131		145.8	0.12898	0.0905473	0.0574607	0.0357221	0.0154068	0.00416344	0.129383	0.0898374	0.0589582	0.0343933	0.0158817	0.00129837		145.8	0.960829	0.76381	0.550654	0.271502	0.194838	0.0945739	0.962005	0.765645	0.551374	0.272975	0.194068	0.0972317		145.8	0.0087024	0.00337479	0.00153485	0.0201879	-0.0014041	0.00387248	0.014623
	146	1.07911	0.833798	0.597133	0.305765	0.112929	1.0767	0.834352	0.598844	0.305203	0.11113		146	0.12838	0.0904572	0.0572587	0.0357606	0.0156809	0.00420605	0.129345	0.0898111	0.0589409	0.0343832	0.0158771	0.00129799		146	0.961608	0.763552	0.551183	0.271652	0.194394	0.0942447	0.962005	0.765645	0.551374	0.272975	0.194064	0.0972317		146	0.00906687	0.0043458	0.00201358	0.019856	-0.0011579	0.00447457	0.0149642
	146.2	1.07934	0.834055	0.597297	0.306521	0.112762	1.07669	0.834346	0.598839	0.305201	0.111129		146.2	0.128151	0.0896197	0.0568261	0.0355729	0.0159471	0.00404796	0.129307	0.0897847	0.0589235	0.0343731	0.0158724	0.00129761		146.2	0.96168	0.762929	0.550754	0.270508	0.193723	0.093569	0.962005	0.765645	0.551374	0.272975	0.19406	0.0972317		146.2	0.00880347	0.00477622	0.00282408	0.0200534	-0.0014541	0.00526699	0.0148136
	146.4	1.07924	0.833787	0.59698	0.306526	0.11248	1.07668	0.834339	0.598835	0.305198	0.111129		146.4	0.128718	0.0891229	0.0570869	0.0352215	0.0157106	0.0041822	0.129269	0.0897584	0.0589063	0.034363	0.0158677	0.00129723		146.4	0.962691	0.763822	0.551084	0.27095	0.193344	0.0938274	0.962005	0.765645	0.551374	0.272975	0.194057	0.0972317		146.4	0.00827288	0.00432601	0.0024726	0.0194547	-0.0019526	0.00487005	0.0141248
	146.6	1.07945	0.833786	0.597355	0.306173	0.112927	1.07667	0.834333	0.59883	0.305196	0.111128		146.6	0.12837	0.0887869	0.0570219	0.0345664	0.0163015	0.00400494	0.129231	0.089732	0.058889	0.034353	0.0158631	0.00129685		146.6	0.962533	0.763719	0.551672	0.270908	0.19378	0.0946203	0.962005	0.765645	0.551374	0.272975	0.194053	0.0972317		146.6	0.00829759	0.00532537	0.00164205	0.0192559	-0.0020382	0.00500659	0.0137281
	146.8	1.07945	0.834294	0.598071	0.306403	0.11299	1.07666	0.834326	0.598825	0.305194	0.111127		146.8	0.127663	0.0882987	0.0563975	0.0340044	0.0160474	0.003827	0.129193	0.0897057	0.0588717	0.0343429	0.0158584	0.00129647		146.8	0.962859	0.764232	0.55145	0.270496	0.192724	0.0944787	0.962005	0.765645	0.551374	0.272975	0.194049	0.0972317		146.8	0.00759678	0.00524875	0.00154071	0.0186695	-0.0029747	0.00458526	0.0128923
	147	1.07983	0.835114	0.598902	0.307088	0.113409	1.07665	0.834319	0.59882	0.305191	0.111126		147	0.127557	0.0873069	0.0566317	0.033245	0.0163614	0.00303072	0.129156	0.0896794	0.0588544	0.0343328	0.0158538	0.00129609		147	0.963525	0.764422	0.55185	0.270832	0.193267	0.0947348	0.962005	0.765645	0.551374	0.272975	0.194045	0.0972317		147	0.00706955	0.00522377	0.00187738	0.0184562	-0.0033973	0.00401065	0.0127398
	147.2	1.0796	0.835353	0.598964	0.307435	0.113512	1.07664	0.834313	0.598816	0.305189	0.111125		147.2	0.128243	0.0878963	0.0580199	0.0332132	0.0169344	0.00320716	0.129118	0.089653	0.0588371	0.0343227	0.0158491	0.00129571		147.2	0.963787	0.764568	0.552422	0.271177	0.193643	0.095495	0.962005	0.765645	0.551374	0.272975	0.194041	0.0972317		147.2	0.00727752	0.00452718	0.00087995	0.018604	-0.0031538	0.00324306	0.012476
	147.4	1.07926	0.834689	0.599225	0.307314	0.113533	1.07664	0.834306	0.598811	0.305186	0.111124		147.4	0.128178	0.0882697	0.0576698	0.0326237	0.0171902	0.00297896	0.12908	0.0896267	0.0588199	0.0343127	0.0158445	0.00129533		147.4	0.963668	0.764516	0.552983	0.27123	0.193405	0.0962648	0.962005	0.765645	0.551374	0.272975	0.194038	0.0972317		147.4	0.00774511	0.00443654	0.00044053	0.0190663	-0.0032834	0.00289772	0.0127887
	147.6	1.07872	0.834324	0.599611	0.307243	0.113009	1.07663	0.834299	0.598806	0.305184	0.111123		147.6	0.12826	0.0879811	0.0574233	0.0324647	0.0173159	0.00298391	0.129042	0.0896004	0.0588026	0.0343026	0.0158398	0.00129495		147.6	0.963542	0.764448	0.55289	0.271086	0.192827	0.0960888	0.962005	0.765645	0.551374	0.272975	0.194034	0.0972317		147.6	0.00775274	0.00422669	0.00046638	0.0190362	-0.0025753	0.00258929	0.0126051
	147.8	1.07888	0.834075	0.599239	0.30765	0.112369	1.07662	0.834293	0.598801	0.305181	0.111122		147.8	0.129149	0.0883277	0.0575277	0.0322843	0.0177384	0.00310637	0.129004	0.0895741	0.0587854	0.0342925	0.0158352	0.00129457		147.8	0.962385	0.764616	0.552816	0.271511	0.19264	0.0962392	0.962005	0.765645	0.551374	0.272975	0.19403	0.0972317		147.8	0.00945302	0.0047322	0.00043497	0.0200293	-0.0020759	0.00268226	0.0131537
	148	1.07885	0.833637	0.599102	0.307642	0.113049	1.07661	0.834286	0.598796	0.305179	0.111121		148	0.128971	0.0889712	0.0579789	0.033001	0.0182751	0.00333841	0.128966	0.0895478	0.0587681	0.0342825	0.0158305	0.00129419		148	0.961761	0.764739	0.552654	0.271707	0.193219	0.0971712	0.962005	0.765645	0.551374	0.272975	0.194026	0.0972317		148	0.0103089	0.00492577	0.00022196	0.0205973	-0.0023235	0.00270171	0.0136022
	148.2	1.07801	0.83335	0.599285	0.307366	0.112426	1.0766	0.83428	0.598792	0.305177	0.111121		148.2	0.128541	0.0894467	0.0575872	0.032249	0.0180737	0.00227963	0.128928	0.0895216	0.0587509	0.0342724	0.0158259	0.00129381		148.2	0.961268	0.765494	0.552449	0.27085	0.193343	0.0968874	0.962005	0.765645	0.551374	0.272975	0.194022	0.0972317		148.2	0.0100736	0.00504722	3.378e-05	0.020013	-0.0028566	0.00237208	0.0136165
	148.4	1.0772	0.832249	0.598491	0.306439	0.111428	1.07659	0.834273	0.598787	0.305174	0.11112		148.4	0.129352	0.0896147	0.0584029	0.0327469	0.0181699	0.00209462	0.12889	0.0894953	0.0587336	0.0342623	0.0158212	0.00129343		148.4	0.961164	0.765607	0.551821	0.270908	0.193344	0.0967802	0.962005	0.765645	0.551374	0.272975	0.194019	0.0972317		148.4	0.0100841	0.00458751	-9.81e-06	0.0204582	-0.0033011	0.00235413	0.0140415
	148.6	1.07693	0.831406	0.597811	0.30588	0.11128	1.07658	0.834266	0.598782	0.305172	0.111119		148.6	0.130066	0.0901704	0.0595898	0.0332281	0.0188382	0.0016665	0.128853	0.089469	0.0587164	0.0342523	0.0158166	0.00129305		148.6	0.961331	0.765907	0.552063	0.270776	0.194364	0.0970233	0.962005	0.765645	0.551374	0.272975	0.194015	0.0972317		148.6	0.0100148	0.00411325	0.00053388	0.0207077	-0.0033719	0.0024058	0.0142531
	148.8	1.07735	0.831149	0.597895	0.30559	0.112144	1.07658	0.83426	0.598777	0.305169	0.111118		148.8	0.128814	0.0904442	0.0590681	0.0325365	0.0187024	0.00127222	0.128815	0.0894428	0.0586992	0.0342422	0.0158119	0.00129267		148.8	0.961461	0.766214	0.551732	0.270803	0.194381	0.0968809	0.962005	0.765645	0.551374	0.272975	0.194011	0.0972317		148.8	0.00928891	0.00397479	0.00060642	0.0204777	-0.0036085	0.00259962	0.0141676
	149	1.07752	0.830867	0.596859	0.304694	0.11211	1.07657	0.834253	0.598773	0.305167	0.111117		149	0.128836	0.0905216	0.0585351	0.032928	0.0185457	0.0013746	0.128777	0.0894165	0.0586819	0.0342322	0.0158073	0.00129229		149	0.961751	0.766268	0.551257	0.270379	0.194257	0.0967558	0.962005	0.765645	0.551374	0.272975	0.194007	0.0972317		149	0.00928933	0.00332756	0.00118764	0.0207358	-0.0033626	0.00263871	0.0146141
	149.2	1.07733	0.830399	0.596694	0.303801	0.11177	1.07656	0.834246	0.598768	0.305164	0.111116		149.2	0.128937	0.0903705	0.0585655	0.0323117	0.0183805	0.0008126	0.128739	0.0893903	0.0586647	0.0342221	0.0158027	0.00129191		149.2	0.962394	0.765662	0.551573	0.270707	0.19419	0.0970506	0.962005	0.765645	0.551374	0.272975	0.194003	0.0972317		149.2	0.00995581	0.00391448	0.00164448	0.0207914	-0.0029616	0.00331967	0.0151735
	149.4	1.07764	0.829908	0.596691	0.303847	0.112176	1.07655	0.83424	0.598763	0.305162	0.111115		149.4	0.127597	0.0899696	0.0578445	0.0320022	0.0175715	-0.0001458	0.128701	0.0893641	0.0586475	0.0342121	0.015798	0.00129153		149.4	0.962716	0.765189	0.551335	0.270496	0.193851	0.0971887	0.962005	0.765645	0.551374	0.272975	0.193999	0.0972317		149.4	0.0102367	0.00519278	0.002617	0.0212474	-0.0021886	0.00471834	0.0161099
	149.6	1.07822	0.830488	0.596453	0.303952	0.112248	1.07654	0.834233	0.598758	0.30516	0.111114		149.6	0.127382	0.0901397	0.058058	0.032895	0.0178667	0.00027535	0.128664	0.0893378	0.0586303	0.0342021	0.0157934	0.00129115		149.6	0.963637	0.765163	0.55173	0.270449	0.194288	0.0970698	0.962005	0.765645	0.551374	0.272975	0.193996	0.0972317		149.6	0.00941407	0.00543859	0.00281046	0.0212749	-0.0025345	0.00492342	0.0154491
	149.8	1.07884	0.830255	0.596594	0.304429	0.111878	1.07653	0.834226	0.598754	0.305157	0.111114		149.8	0.127901	0.0892885	0.0590781	0.0335427	0.0179368	0.00098891	0.128626	0.0893116	0.0586131	0.034192	0.0157888	0.00129077		149.8	0.96418	0.764517	0.551345	0.270059	0.194536	0.0973166	0.962005	0.765645	0.551374	0.272975	0.193992	0.0972317		149.8	0.00937135	0.00620322	0.00343864	0.0211533	-0.0024368	0.00547194	0.0157931
	150	1.0795	0.830834	0.597088	0.304543	0.112609	1.07652	0.83422	0.598749	0.305155	0.111113		150	0.127104	0.0879966	0.0583848	0.0334198	0.0169854	0.000728	0.128588	0.0892854	0.0585959	0.034182	0.0157841	0.0012904		150	0.965137	0.765086	0.552054	0.270705	0.19454	0.0974973	0.962005	0.765645	0.551374	0.272975	0.193988	0.0972317		150	0.00973224	0.00725509	0.00388733	0.0220312	-0.0018615	0.00671007	0.0162165
	150.2	1.07948	0.830569	0.596565	0.303664	0.112051	1.07652	0.834213	0.598744	0.305152	0.111112		150.2	0.12655	0.0872131	0.0580258	0.032793	0.0161711	0.00014181	0.12855	0.0892592	0.0585787	0.034172	0.0157795	0.00129002		150.2	0.965107	0.76531	0.551777	0.270629	0.19422	0.0973082	0.962005	0.765645	0.551374	0.272975	0.193984	0.0972317		150.2	0.00880281	0.00721123	0.00355724	0.0216492	-0.0021372	0.00656616	0.0149455
	150.4	1.07989	0.830519	0.596989	0.303703	0.112044	1.07651	0.834207	0.598739	0.30515	0.111111		150.4	0.126211	0.086878	0.058204	0.0321667	0.0148149	-0.0002248	0.128513	0.089233	0.0585615	0.0341619	0.0157749	0.00128964		150.4	0.964848	0.766064	0.551684	0.271596	0.194216	0.097204	0.962005	0.765645	0.551374	0.272975	0.19398	0.0972317		150.4	0.00799872	0.00666527	0.00307592	0.0213392	-0.0026381	0.00612244	0.0140953
	150.6	1.0799	0.831072	0.597028	0.303297	0.11195	1.0765	0.8342	0.598735	0.305147	0.11111		150.6	0.126581	0.0865815	0.05852	0.032175	0.0150642	0.00034515	0.128475	0.0892068	0.0585443	0.0341519	0.0157702	0.00128926		150.6	0.964308	0.766059	0.552102	0.271193	0.19484	0.0977896	0.962005	0.765645	0.551374	0.272975	0.193977	0.0972317		150.6	0.00723548	0.0065785	0.00238436	0.0214755	-0.0030606	0.00556262	0.013508
	150.8	1.07962	0.83093	0.596945	0.302921	0.111573	1.07649	0.834193	0.59873	0.305145	0.111109		150.8	0.126022	0.0861084	0.0577123	0.0325988	0.0145696	0.00040615	0.128437	0.0891806	0.0585271	0.0341419	0.0157656	0.00128888		150.8	0.964145	0.76716	0.551884	0.27119	0.194825	0.0973852	0.962005	0.765645	0.551374	0.272975	0.193973	0.0972317		150.8	0.00610449	0.00617598	0.00226522	0.0216554	-0.0035044	0.00522953	0.0131501
	151	1.07972	0.831279	0.597599	0.302977	0.111933	1.07648	0.834187	0.598725	0.305143	0.111108		151	0.126597	0.0860372	0.0579937	0.0331589	0.0146846	0.00025838	0.1284	0.0891545	0.0585099	0.0341319	0.015761	0.0012885		151	0.964209	0.766992	0.551938	0.271556	0.195005	0.097275	0.962005	0.765645	0.551374	0.272975	0.193969	0.0972317		151	0.00541677	0.00575352	0.00227778	0.0220834	-0.0037428	0.00453401	0.0131512
	151.2	1.07908	0.83093	0.597241	0.303109	0.111667	1.07647	0.83418	0.59872	0.30514	0.111107		151.2	0.127471	0.0869911	0.0588882	0.0340542	0.0153387	0.00208812	0.128362	0.0891283	0.0584928	0.0341219	0.0157563	0.00128813		151.2	0.964022	0.767086	0.551877	0.272088	0.195225	0.0976749	0.962005	0.765645	0.551374	0.272975	0.193965	0.0972317		151.2	0.00612932	0.00546846	0.00134628	0.0227584	-0.0031417	0.00416008	0.0131746
	151.4	1.07848	0.829914	0.596852	0.302249	0.11077	1.07646	0.834173	0.598716	0.305138	0.111106		151.4	0.127018	0.0867216	0.0579299	0.0333317	0.0150639	0.00226364	0.128324	0.0891022	0.0584756	0.0341118	0.0157517	0.00128775		151.4	0.963423	0.766735	0.552029	0.272104	0.194951	0.0978555	0.962005	0.765645	0.551374	0.272975	0.193961	0.0972317		151.4	0.00683874	0.00622414	0.00111812	0.0229733	-0.0027989	0.00423427	0.0133259
	151.6	1.07861	0.830912	0.597217	0.302855	0.11062	1.07646	0.834167	0.598711	0.305135	0.111106		151.6	0.126851	0.0866787	0.0575399	0.0331599	0.0146523	0.00232017	0.128287	0.089076	0.0584585	0.0341018	0.0157471	0.00128737		151.6	0.963006	0.766834	0.55166	0.272026	0.19486	0.09723	0.962005	0.765645	0.551374	0.272975	0.193958	0.0972317		151.6	0.0072199	0.00525494	0.00097204	0.0226082	-0.0028459	0.00416635	0.0132274
	151.8	1.07883	0.831123	0.596617	0.303136	0.110122	1.07645	0.83416	0.598706	0.305133	0.111105		151.8	0.127401	0.0875487	0.0578084	0.0336554	0.0152129	0.00319047	0.128249	0.0890499	0.0584413	0.0340918	0.0157425	0.00128699		151.8	0.962802	0.766744	0.551481	0.271564	0.195136	0.0971716	0.962005	0.765645	0.551374	0.272975	0.193954	0.0972317		151.8	0.00796531	0.00483076	0.00056335	0.0229427	-0.0030703	0.00385131	0.0127783
	152	1.07841	0.830793	0.595868	0.303102	0.110598	1.07644	0.834154	0.598701	0.30513	0.111104		152	0.126461	0.0875476	0.0577587	0.0336157	0.0152794	0.00266811	0.128211	0.0890237	0.0584242	0.0340818	0.0157379	0.00128661		152	0.963132	0.766825	0.551989	0.271904	0.195993	0.0979415	0.962005	0.765645	0.551374	0.272975	0.19395	0.0972317		152	0.00819342	0.00478611	0.0004306	0.0227569	-0.0030526	0.00340109	0.0130509
	152.2	1.07791	0.830439	0.595651	0.302445	0.110215	1.07643	0.834147	0.598697	0.305128	0.111103		152.2	0.125952	0.0875361	0.057769	0.0328857	0.0154692	0.00206193	0.128174	0.0889976	0.058407	0.0340718	0.0157332	0.00128624		152.2	0.963043	0.766829	0.552325	0.271956	0.195559	0.0977112	0.962005	0.765645	0.551374	0.272975	0.193946	0.0972317		152.2	0.00817022	0.00494561	0.00077437	0.0226501	-0.0030887	0.0034184	0.0127591
	152.4	1.07777	0.829472	0.595132	0.302368	0.10978	1.07642	0.83414	0.598692	0.305126	0.111102		152.4	0.125891	0.0875425	0.0581195	0.0327109	0.0159491	0.00231357	0.128136	0.0889715	0.0583899	0.0340618	0.0157286	0.00128586		152.4	0.963734	0.767053	0.552727	0.272138	0.19546	0.0980802	0.962005	0.765645	0.551374	0.272975	0.193942	0.0972317		152.4	0.00799146	0.0035903	0.00102814	0.0226124	-0.0030582	0.00330482	0.0126395
	152.6	1.07856	0.829306	0.595457	0.303116	0.109873	1.07641	0.834134	0.598687	0.305123	0.111101		152.6	0.125425	0.0871512	0.0578544	0.0318054	0.0160592	0.00186189	0.128099	0.0889454	0.0583727	0.0340518	0.015724	0.00128548		152.6	0.964427	0.766798	0.552625	0.271859	0.19554	0.0986447	0.962005	0.765645	0.551374	0.272975	0.193939	0.0972317		152.6	0.00775854	0.00293437	0.00104963	0.0224009	-0.0033503	0.00298388	0.0119339
	152.8	1.07929	0.829812	0.595711	0.303539	0.109968	1.0764	0.834127	0.598682	0.305121	0.1111		152.8	0.125174	0.0875594	0.0576766	0.0320336	0.0165718	0.00283867	0.128061	0.0889193	0.0583556	0.0340418	0.0157194	0.0012851		152.8	0.965088	0.766642	0.55275	0.271978	0.194871	0.0988344	0.962005	0.765645	0.551374	0.272975	0.193935	0.0972317		152.8	0.00798459	0.00274838	0.00133172	0.0220839	-0.0029633	0.00341432	0.0123708
	153	1.07924	0.830402	0.595734	0.303611	0.11052	1.0764	0.83412	0.598677	0.305118	0.111099		153	0.124994	0.0866807	0.057513	0.0324187	0.0162231	0.00281888	0.128023	0.0888932	0.0583385	0.0340318	0.0157148	0.00128473		153	0.965748	0.765799	0.552618	0.272196	0.194377	0.0989068	0.962005	0.765645	0.551374	0.272975	0.193931	0.0972317		153	0.00834276	0.00259115	0.00185762	0.0221675	-0.0027257	0.00411393	0.012657
	153.2	1.07946	0.830105	0.595901	0.303952	0.110553	1.07639	0.834114	0.598673	0.305116	0.111099		153.2	0.12568	0.0871531	0.0580786	0.0323836	0.0170941	0.00280112	0.127986	0.0888671	0.0583214	0.0340218	0.0157102	0.00128435		153.2	0.96654	0.76534	0.552477	0.272756	0.194635	0.0994634	0.962005	0.765645	0.551374	0.272975	0.193927	0.0972317		153.2	0.0085616	0.00355467	0.00231569	0.0224069	-0.0024961	0.0046041	0.0129001
	153.4	1.08015	0.830942	0.596246	0.30537	0.111696	1.07638	0.834107	0.598668	0.305114	0.111098		153.4	0.125211	0.0874218	0.0582057	0.0330112	0.0174392	0.00305912	0.127948	0.088841	0.0583042	0.0340119	0.0157056	0.00128397		153.4	0.966425	0.765245	0.552	0.272734	0.194465	0.0990004	0.962005	0.765645	0.551374	0.272975	0.193923	0.0972317		153.4	0.008573	0.00433782	0.00237513	0.0229493	-0.0021454	0.00549474	0.0134582
	153.6	1.08113	0.831302	0.596456	0.305669	0.112094	1.07637	0.834101	0.598663	0.305111	0.111097		153.6	0.126659	0.0881798	0.0593973	0.0344434	0.0189009	0.00444927	0.127911	0.088815	0.0582871	0.0340019	0.015701	0.0012836		153.6	0.96671	0.765206	0.551752	0.272784	0.19421	0.0987288	0.962005	0.765645	0.551374	0.272975	0.19392	0.0972317		153.6	0.00788874	0.00418357	0.00227677	0.0228026	-0.0029503	0.00472157	0.0122601
	153.8	1.08203	0.831173	0.596634	0.30552	0.112207	1.07636	0.834094	0.598658	0.305109	0.111096		153.8	0.127788	0.088099	0.0600262	0.0349788	0.0194127	0.00428684	0.127873	0.0887889	0.05827	0.0339919	0.0156964	0.00128322		153.8	0.96674	0.76528	0.552219	0.272876	0.19409	0.0990395	0.962005	0.765645	0.551374	0.272975	0.193916	0.0972317		153.8	0.00809786	0.0044742	0.00267325	0.0225238	-0.0027383	0.0048493	0.0124491
	154	1.08239	0.831871	0.596581	0.305218	0.112743	1.07635	0.834087	0.598654	0.305106	0.111095		154	0.128356	0.0880328	0.0598324	0.0347963	0.0191725	0.00355259	0.127836	0.0887628	0.0582529	0.0339819	0.0156917	0.00128284		154	0.966468	0.765814	0.552517	0.273188	0.193885	0.099336	0.962005	0.765645	0.551374	0.272975	0.193912	0.0972317		154	0.00872447	0.004954	0.0023448	0.0226935	-0.0019867	0.00521487	0.0120147
	154.2	1.08157	0.831614	0.596079	0.304969	0.112327	1.07634	0.834081	0.598649	0.305104	0.111094		154.2	0.128626	0.0887712	0.0602294	0.0350995	0.0198846	0.00334673	0.127798	0.0887368	0.0582358	0.033972	0.0156871	0.00128247		154.2	0.965151	0.765997	0.552174	0.272972	0.193635	0.0992221	0.962005	0.765645	0.551374	0.272975	0.193908	0.0972317		154.2	0.0082959	0.00491029	0.00220689	0.0223984	-0.0023369	0.00439329	0.0119148
	154.4	1.08194	0.8315	0.596568	0.305733	0.113001	1.07634	0.834074	0.598644	0.305101	0.111093		154.4	0.128688	0.0888306	0.0607628	0.0355927	0.0197193	0.00303564	0.127761	0.0887107	0.0582187	0.033962	0.0156825	0.00128209		154.4	0.964492	0.76645	0.55171	0.273117	0.193578	0.0988683	0.962005	0.765645	0.551374	0.272975	0.193904	0.0972317		154.4	0.00787618	0.00500525	0.0022096	0.0225714	-0.0021769	0.00431268	0.0124193
	154.6	1.08172	0.831979	0.596625	0.305697	0.113071	1.07633	0.834067	0.598639	0.305099	0.111092		154.6	0.129954	0.089256	0.0613701	0.0365452	0.0204044	0.00386152	0.127723	0.0886847	0.0582017	0.033952	0.0156779	0.00128171		154.6	0.963735	0.766957	0.55127	0.272339	0.194252	0.0989518	0.962005	0.765645	0.551374	0.272975	0.193901	0.0972317		154.6	0.00762816	0.00479794	0.00149141	0.0226389	-0.0025383	0.00326347	0.0126185
	154.8	1.08046	0.831478	0.596137	0.304995	0.112776	1.07632	0.834061	0.598635	0.305097	0.111091		154.8	0.129885	0.089948	0.0612081	0.0373687	0.0205705	0.00402472	0.127686	0.0886587	0.0581846	0.0339421	0.0156733	0.00128134		154.8	0.96301	0.766889	0.550631	0.271889	0.193667	0.09803	0.962005	0.765645	0.551374	0.272975	0.193897	0.0972317		154.8	0.007825	0.00454028	0.00118106	0.0223032	-0.0025306	0.00342381	0.0131776
	155	1.07975	0.831537	0.596715	0.304921	0.112787	1.07631	0.834054	0.59863	0.305094	0.111091		155	0.130334	0.0908722	0.061957	0.0378825	0.0205577	0.00419161	0.127648	0.0886327	0.0581675	0.0339321	0.0156687	0.00128096		155	0.962578	0.76669	0.550612	0.272048	0.19364	0.0975277	0.962005	0.765645	0.551374	0.272975	0.193893	0.0972317		155	0.00774981	0.0042326	0.00112758	0.0225349	-0.0028253	0.00298026	0.0138679
	155.2	1.08014	0.831531	0.597067	0.305421	0.112388	1.0763	0.834047	0.598625	0.305092	0.11109		155.2	0.131049	0.0917982	0.0620703	0.0380176	0.0206598	0.00497097	0.127611	0.0886066	0.0581504	0.0339221	0.0156641	0.00128059		155.2	0.962757	0.767107	0.551003	0.27219	0.194069	0.0973176	0.962005	0.765645	0.551374	0.272975	0.193889	0.0972317		155.2	0.00864417	0.00409263	0.00098524	0.0223624	-0.0024717	0.00288773	0.014666
	155.4	1.07953	0.83076	0.596628	0.304465	0.11216	1.07629	0.834041	0.59862	0.305089	0.111089		155.4	0.130651	0.0916758	0.0615966	0.0375485	0.0199674	0.0039753	0.127573	0.0885806	0.0581334	0.0339122	0.0156595	0.00128021		155.4	0.962743	0.767123	0.551373	0.272279	0.194516	0.0973208	0.962005	0.765645	0.551374	0.272975	0.193885	0.0972317		155.4	0.00921209	0.00470224	0.00130239	0.0223122	-0.0026475	0.00277606	0.0148368
	155.6	1.0794	0.830897	0.59677	0.304168	0.111799	1.07628	0.834034	0.598616	0.305087	0.111088		155.6	0.129824	0.0915187	0.0611138	0.0375269	0.0196116	0.00371656	0.127536	0.0885547	0.0581163	0.0339022	0.0156549	0.00127983		155.6	0.962824	0.767847	0.551182	0.271886	0.194849	0.0965367	0.962005	0.765645	0.551374	0.272975	0.193882	0.0972317		155.6	0.00960733	0.0043455	0.00095171	0.0224376	-0.0023447	0.00275217	0.0152647
	155.8	1.07896	0.830006	0.59606	0.303977	0.111653	1.07628	0.834028	0.598611	0.305084	0.111087		155.8	0.129543	0.0916059	0.0610197	0.0373283	0.0191855	0.00371214	0.127498	0.0885287	0.0580992	0.0338923	0.0156503	0.00127946		155.8	0.962955	0.767545	0.551375	0.271554	0.195246	0.0963885	0.962005	0.765645	0.551374	0.272975	0.193878	0.0972317		155.8	0.00955438	0.00474285	0.0012811	0.0229676	-0.0017679	0.00307077	0.0154022
	156	1.07783	0.829802	0.594585	0.30362	0.111122	1.07627	0.834021	0.598606	0.305082	0.111086		156	0.128979	0.09149	0.0607509	0.0365686	0.0190507	0.00306908	0.127461	0.0885027	0.0580822	0.0338823	0.0156457	0.00127908		156	0.96381	0.768155	0.551828	0.271993	0.19579	0.0968534	0.962005	0.765645	0.551374	0.272975	0.193874	0.0972317		156	0.0103165	0.00561831	0.00143954	0.0232602	-0.0013878	0.00333461	0.0156721
	156.2	1.07802	0.829891	0.594877	0.303426	0.111375	1.07626	0.834014	0.598601	0.30508	0.111085		156.2	0.128117	0.0908584	0.0602076	0.0360936	0.018361	0.00221226	0.127424	0.0884767	0.0580652	0.0338724	0.0156412	0.00127871		156.2	0.96423	0.768091	0.55211	0.272145	0.195126	0.0969354	0.962005	0.765645	0.551374	0.272975	0.19387	0.0972317		156.2	0.0104918	0.00559359	0.00155463	0.023635	-0.0013187	0.00365134	0.0157139
	156.4	1.0781	0.829605	0.594878	0.303358	0.111429	1.07625	0.834008	0.598597	0.305077	0.111084		156.4	0.126823	0.0893519	0.0589456	0.0349879	0.0167974	0.00094729	0.127386	0.0884507	0.0580481	0.0338625	0.0156366	0.00127833		156.4	0.965082	0.768005	0.552316	0.271666	0.194821	0.0968534	0.962005	0.765645	0.551374	0.272975	0.193866	0.0972317		156.4	0.00966119	0.00439097	0.00142267	0.0229415	-0.0016859	0.00387534	0.0159157
	156.6	1.07856	0.830055	0.594913	0.304027	0.111574	1.07624	0.834001	0.598592	0.305075	0.111084		156.6	0.126386	0.0886681	0.058631	0.034881	0.0159329	0.00029599	0.127349	0.0884248	0.0580311	0.0338525	0.015632	0.00127796		156.6	0.965218	0.767189	0.551647	0.270851	0.194022	0.0964558	0.962005	0.765645	0.551374	0.272975	0.193863	0.0972317		156.6	0.00939733	0.00472222	0.00145057	0.0230775	-0.0016602	0.00482412	0.0155847
	156.8	1.07852	0.830707	0.594718	0.303863	0.111884	1.07623	0.833994	0.598587	0.305072	0.111083		156.8	0.126049	0.0891212	0.0584228	0.0355347	0.0155242	9.496e-05	0.127311	0.0883989	0.0580141	0.0338426	0.0156274	0.00127758		156.8	0.965293	0.766925	0.551676	0.271184	0.193883	0.0966096	0.962005	0.765645	0.551374	0.272975	0.193859	0.0972317		156.8	0.00935583	0.00497439	0.00177805	0.0231371	-0.001589	0.00575457	0.0160408
	157	1.07844	0.83099	0.59512	0.303689	0.112422	1.07622	0.833988	0.598582	0.30507	0.111082		157	0.124259	0.0880484	0.0573241	0.0343824	0.0145506	-0.0007806	0.127274	0.0883729	0.057997	0.0338326	0.0156228	0.00127721		157	0.965547	0.766268	0.550874	0.271074	0.193278	0.0962332	0.962005	0.765645	0.551374	0.272975	0.193855	0.0972317		157	0.00863178	0.00498316	0.00188467	0.0229703	-0.0020361	0.0062828	0.0155931
	157.2	1.0788	0.830804	0.595748	0.303562	0.112328	1.07622	0.833981	0.598578	0.305067	0.111081		157.2	0.124006	0.0878335	0.0565467	0.0330438	0.0146709	-0.0012317	0.127237	0.088347	0.05798	0.0338227	0.0156182	0.00127683		157.2	0.966076	0.766192	0.550432	0.271409	0.193202	0.0960302	0.962005	0.765645	0.551374	0.272975	0.193851	0.0972317		157.2	0.0077287	0.00505156	0.0017876	0.0228237	-0.0017572	0.00583146	0.0156086
	157.4	1.0792	0.831481	0.595923	0.304	0.112841	1.07621	0.833975	0.598573	0.305065	0.11108		157.4	0.123702	0.0874239	0.0560327	0.0329559	0.0147707	-0.0012205	0.127199	0.088321	0.057963	0.0338128	0.0156136	0.00127646		157.4	0.965867	0.765785	0.550207	0.271286	0.192733	0.0958046	0.962005	0.765645	0.551374	0.272975	0.193847	0.0972317		157.4	0.00736882	0.00524422	0.00124846	0.0222495	-0.0022659	0.00600777	0.0153812
	157.6	1.07959	0.831435	0.595983	0.303148	0.113065	1.0762	0.833968	0.598568	0.305063	0.111079		157.6	0.124138	0.0873335	0.0560222	0.0334105	0.0150106	-0.0014365	0.127162	0.0882951	0.057946	0.0338029	0.0156091	0.00127608		157.6	0.965267	0.765339	0.5502	0.271155	0.1922	0.0958917	0.962005	0.765645	0.551374	0.272975	0.193844	0.0972317		157.6	0.00656407	0.00571059	0.00177059	0.0215154	-0.0028411	0.00538534	0.0146802
	157.8	1.07951	0.831091	0.59583	0.30271	0.112417	1.07619	0.833961	0.598563	0.30506	0.111078		157.8	0.123575	0.0862876	0.05573	0.0319564	0.0147376	-0.0027648	0.127125	0.0882692	0.057929	0.033793	0.0156045	0.00127571		157.8	0.965323	0.765338	0.550539	0.271107	0.192771	0.0958843	0.962005	0.765645	0.551374	0.272975	0.19384	0.0972317		157.8	0.00661446	0.0059535	0.00204439	0.0216842	-0.0022611	0.00556998	0.014907
	158	1.07933	0.831888	0.596009	0.303083	0.111857	1.07618	0.833955	0.598559	0.305058	0.111077		158	0.12368	0.0861118	0.0557807	0.031683	0.014735	-0.0029004	0.127087	0.0882433	0.057912	0.033783	0.0155999	0.00127533		158	0.965004	0.76514	0.550477	0.271541	0.192334	0.0963396	0.962005	0.765645	0.551374	0.272975	0.193836	0.0972317		158	0.00720587	0.00640541	0.00201957	0.0217663	-0.0018047	0.00550354	0.0148216
	158.2	1.07897	0.831721	0.59605	0.302444	0.111637	1.07617	0.833948	0.598554	0.305055	0.111076		158.2	0.122766	0.0861314	0.0556027	0.0314702	0.0151342	-0.0025307	0.12705	0.0882174	0.057895	0.0337731	0.0155953	0.00127496		158.2	0.964649	0.764927	0.550566	0.271836	0.192209	0.0963098	0.962005	0.765645	0.551374	0.272975	0.193832	0.0972317		158.2	0.00727694	0.00655289	0.00178057	0.0221277	-0.0021649	0.00504067	0.0148373
	158.4	1.07917	0.831463	0.596155	0.302322	0.111376	1.07616	0.833941	0.598549	0.305053	0.111076		158.4	0.121986	0.0852554	0.055578	0.0312496	0.0149944	-0.0026856	0.127013	0.0881915	0.057878	0.0337632	0.0155907	0.00127459		158.4	0.964657	0.764546	0.550277	0.272582	0.191757	0.0963942	0.962005	0.765645	0.551374	0.272975	0.193828	0.0972317		158.4	0.00712618	0.00634291	0.00177654	0.0218962	-0.0021096	0.00489275	0.0145447
	158.6	1.07916	0.831405	0.595581	0.302118	0.110301	1.07616	0.833935	0.598544	0.30505	0.111075		158.6	0.122878	0.0860044	0.0562217	0.0310387	0.0156156	-0.0014426	0.126976	0.0881656	0.057861	0.0337533	0.0155862	0.00127421		158.6	0.964518	0.764864	0.550343	0.272468	0.192416	0.0971788	0.962005	0.765645	0.551374	0.272975	0.193825	0.0972317		158.6	0.00757974	0.00507513	0.00156076	0.0221029	-0.0025314	0.00461317	0.0143125
	158.8	1.07884	0.830923	0.595122	0.301824	0.109712	1.07615	0.833928	0.59854	0.305048	0.111074		158.8	0.122727	0.0866439	0.0565516	0.031276	0.016121	-0.0006935	0.126938	0.0881398	0.057844	0.0337434	0.0155816	0.00127384		158.8	0.964426	0.764152	0.550302	0.272595	0.192048	0.0971468	0.962005	0.765645	0.551374	0.272975	0.193821	0.0972317		158.8	0.0085425	0.00489619	0.00149742	0.0224772	-0.002314	0.00487918	0.0144037
	159	1.07898	0.830402	0.595112	0.301695	0.109245	1.07614	0.833922	0.598535	0.305046	0.111073		159	0.122881	0.0874925	0.0569566	0.0319127	0.0163321	0.00024029	0.126901	0.0881139	0.0578271	0.0337335	0.015577	0.00127346		159	0.96463	0.764463	0.55073	0.273387	0.192877	0.0978492	0.962005	0.765645	0.551374	0.272975	0.193817	0.0972317		159	0.00796782	0.00432927	0.00109538	0.0230548	-0.002833	0.00413429	0.0146368
	159.2	1.07974	0.830658	0.595384	0.301944	0.108724	1.07613	0.833915	0.59853	0.305043	0.111072		159.2	0.124482	0.0886292	0.0577997	0.0330793	0.0176283	0.00188692	0.126864	0.0880881	0.0578101	0.0337236	0.0155724	0.00127309		159.2	0.965242	0.764937	0.550897	0.273399	0.19297	0.0983767	0.962005	0.765645	0.551374	0.272975	0.193813	0.0972317		159.2	0.00822038	0.00429539	0.00040817	0.0223356	-0.0028184	0.00374765	0.0141005
	159.4	1.07915	0.830369	0.594495	0.301545	0.108149	1.07612	0.833908	0.598525	0.305041	0.111071		159.4	0.124975	0.0887379	0.0583588	0.0329444	0.0177919	0.00214146	0.126827	0.0880622	0.0577931	0.0337137	0.0155679	0.00127272		159.4	0.965668	0.765237	0.551028	0.273806	0.193688	0.0988897	0.962005	0.765645	0.551374	0.272975	0.193809	0.0972317		159.4	0.00844025	0.00417762	-6.357e-05	0.0221962	-0.0033137	0.00335289	0.0132647
	159.6	1.07996	0.830724	0.594278	0.301651	0.108374	1.07611	0.833902	0.59852	0.305038	0.11107		159.6	0.124907	0.089191	0.058957	0.0336188	0.0182429	0.00299708	0.126789	0.0880364	0.0577762	0.0337038	0.0155633	0.00127234		159.6	0.966293	0.76572	0.551719	0.273707	0.193995	0.0993012	0.962005	0.765645	0.551374	0.272975	0.193805	0.0972317		159.6	0.00822786	0.00406028	-0.000382	0.0218112	-0.0034221	0.00354937	0.0135494
	159.8	1.08007	0.830514	0.593737	0.302078	0.108576	1.0761	0.833895	0.598516	0.305036	0.111069		159.8	0.125454	0.0895922	0.0597348	0.0343082	0.0184434	0.0032579	0.126752	0.0880105	0.0577592	0.0336939	0.0155587	0.00127197		159.8	0.967054	0.765557	0.552022	0.273616	0.194111	0.0993427	0.962005	0.765645	0.551374	0.272975	0.193802	0.0972317		159.8	0.00790482	0.00390778	-0.0001796	0.0217426	-0.0039781	0.00345898	0.0134584
	160	1.07999	0.830883	0.593728	0.302199	0.108939	1.0761	0.833888	0.598511	0.305033	0.111069		160	0.126645	0.0897935	0.0598498	0.0355355	0.0190023	0.00374861	0.126715	0.0879847	0.0577423	0.033684	0.0155542	0.0012716		160	0.967833	0.766069	0.552007	0.273615	0.194238	0.0996665	0.962005	0.765645	0.551374	0.272975	0.193798	0.0972317		160	0.0087657	0.00487422	9.287e-05	0.0222198	-0.0037057	0.00402855	0.0139573
	160.2	1.0804	0.830627	0.594045	0.302146	0.109927	1.07609	0.833882	0.598506	0.305031	0.111068		160.2	0.125797	0.0886635	0.0593127	0.0356827	0.0180486	0.00269019	0.126678	0.0879589	0.0577253	0.0336741	0.0155496	0.00127122		160.2	0.968034	0.766598	0.552967	0.274013	0.194439	0.100112	0.962005	0.765645	0.551374	0.272975	0.193794	0.0972317		160.2	0.00851137	0.00474359	0.00018108	0.0228149	-0.0030992	0.00440021	0.0143851
	160.4	1.08057	0.83103	0.594334	0.30277	0.110387	1.07608	0.833875	0.598501	0.305029	0.111067		160.4	0.125524	0.0879229	0.058578	0.0359276	0.0171382	0.00246597	0.126641	0.0879331	0.0577084	0.0336643	0.015545	0.00127085		160.4	0.968246	0.766489	0.553114	0.273187	0.194169	0.0996693	0.962005	0.765645	0.551374	0.272975	0.19379	0.0972317		160.4	0.00793981	0.00493338	0.0005929	0.0228545	-0.0030312	0.00492569	0.0143024
	160.6	1.08129	0.83163	0.594742	0.303497	0.110592	1.07607	0.833868	0.598497	0.305026	0.111066		160.6	0.126212	0.0882851	0.0595544	0.037004	0.0174953	0.00306757	0.126603	0.0879073	0.0576914	0.0336544	0.0155405	0.00127048		160.6	0.967825	0.766339	0.552842	0.272424	0.194278	0.0996521	0.962005	0.765645	0.551374	0.272975	0.193786	0.0972317		160.6	0.0078281	0.00589926	0.00165485	0.0236997	-0.0025395	0.00561191	0.0142047
	160.8	1.08094	0.831746	0.595171	0.303644	0.11108	1.07606	0.833862	0.598492	0.305024	0.111065		160.8	0.125155	0.088464	0.0593602	0.0365645	0.0171933	0.00268641	0.126566	0.0878815	0.0576745	0.0336445	0.0155359	0.00127011		160.8	0.96737	0.766752	0.552933	0.272501	0.194769	0.099935	0.962005	0.765645	0.551374	0.272975	0.193783	0.0972317		160.8	0.00796332	0.00626912	0.0019147	0.0234368	-0.002478	0.00549715	0.0145351
	161	1.08094	0.831579	0.595838	0.303912	0.112027	1.07605	0.833855	0.598487	0.305021	0.111064		161	0.124123	0.087467	0.0591208	0.0359474	0.0168597	0.00263307	0.126529	0.0878557	0.0576576	0.0336346	0.0155314	0.00126973		161	0.966633	0.767088	0.552799	0.272506	0.194944	0.0992056	0.962005	0.765645	0.551374	0.272975	0.193779	0.0972317		161	0.00768437	0.00643438	0.00238929	0.0231019	-0.0022289	0.0056561	0.0145401
	161.2	1.0812	0.83161	0.5967	0.304468	0.112654	1.07604	0.833849	0.598482	0.305019	0.111063		161.2	0.124348	0.0866099	0.0588812	0.0359365	0.0168065	0.00220409	0.126492	0.0878299	0.0576407	0.0336248	0.0155268	0.00126936		161.2	0.966462	0.767885	0.552613	0.272492	0.195093	0.0990464	0.962005	0.765645	0.551374	0.272975	0.193775	0.0972317		161.2	0.00794544	0.00695883	0.00314265	0.0231034	-0.0016958	0.00567217	0.0153219
	161.4	1.08052	0.83104	0.595715	0.304723	0.11273	1.07604	0.833842	0.598478	0.305017	0.111062		161.4	0.124971	0.0869662	0.0596663	0.0361095	0.0169706	0.00216415	0.126455	0.0878041	0.0576238	0.0336149	0.0155223	0.00126899		161.4	0.965627	0.767428	0.552981	0.272757	0.195354	0.0989554	0.962005	0.765645	0.551374	0.272975	0.193771	0.0972317		161.4	0.00787485	0.00716844	0.00341757	0.0229248	-0.0018297	0.00571195	0.0157866
	161.6	1.07959	0.830426	0.595105	0.304281	0.11296	1.07603	0.833835	0.598473	0.305014	0.111061		161.6	0.124642	0.0870762	0.0594647	0.0356199	0.0168469	0.00237777	0.126418	0.0877784	0.0576068	0.033605	0.0155177	0.00126861		161.6	0.96511	0.767225	0.552876	0.272735	0.194898	0.0982151	0.962005	0.765645	0.551374	0.272975	0.193767	0.0972317		161.6	0.00858768	0.00776886	0.00391932	0.0233231	-0.0013933	0.00550946	0.0168347
	161.8	1.07895	0.829927	0.595395	0.304291	0.112499	1.07602	0.833829	0.598468	0.305012	0.111061		161.8	0.123973	0.0860516	0.0588709	0.0343439	0.0160234	0.00171628	0.126381	0.0877526	0.0575899	0.0335952	0.0155131	0.00126824		161.8	0.965351	0.767775	0.553055	0.273072	0.194457	0.097714	0.962005	0.765645	0.551374	0.272975	0.193764	0.0972317		161.8	0.00878455	0.00712593	0.00357475	0.0232644	-0.0014475	0.00486557	0.0163726
	162	1.0782	0.830083	0.594929	0.303719	0.111722	1.07601	0.833822	0.598463	0.305009	0.11106		162	0.123921	0.0858821	0.0584629	0.0343378	0.0158379	0.0019134	0.126344	0.0877268	0.057573	0.0335853	0.0155086	0.00126787		162	0.965584	0.767742	0.553523	0.274174	0.195262	0.0982974	0.962005	0.765645	0.551374	0.272975	0.19376	0.0972317		162	0.00926734	0.00658203	0.00316307	0.0223866	-0.0018232	0.00426397	0.0157411
	162.2	1.07775	0.829442	0.595087	0.302299	0.111583	1.076	0.833815	0.598459	0.305007	0.111059		162.2	0.123599	0.0858597	0.0582132	0.0334927	0.0156049	0.00185648	0.126306	0.0877011	0.0575561	0.0335755	0.015504	0.0012675		162.2	0.96549	0.767229	0.553621	0.274312	0.194893	0.0986255	0.962005	0.765645	0.551374	0.272975	0.193756	0.0972317		162.2	0.00942996	0.00567123	0.00297123	0.0225736	-0.0018941	0.00391803	0.0157659
	162.4	1.07766	0.828863	0.594556	0.30276	0.111469	1.07599	0.833809	0.598454	0.305004	0.111058		162.4	0.123324	0.085636	0.0578347	0.0331577	0.015625	0.00123738	0.126269	0.0876754	0.0575393	0.0335656	0.0154995	0.00126713		162.4	0.965275	0.766647	0.55323	0.274205	0.194537	0.0983517	0.962005	0.765645	0.551374	0.272975	0.193752	0.0972317		162.4	0.00902067	0.0049363	0.00301565	0.0220008	-0.0021968	0.00369956	0.0152033
	162.6	1.07812	0.829199	0.594604	0.302977	0.110876	1.07599	0.833802	0.598449	0.305002	0.111057		162.6	0.124007	0.0854572	0.0575501	0.0326981	0.0159225	0.00141937	0.126232	0.0876496	0.0575224	0.0335558	0.015495	0.00126675		162.6	0.965194	0.766585	0.552717	0.273528	0.194762	0.099112	0.962005	0.765645	0.551374	0.272975	0.193748	0.0972317		162.6	0.00904994	0.00378922	0.00230832	0.0219922	-0.0026009	0.00312165	0.0142939
	162.8	1.07801	0.830147	0.594595	0.30329	0.111137	1.07598	0.833796	0.598444	0.305	0.111056		162.8	0.123696	0.0856452	0.0574174	0.0328348	0.0161791	0.00097207	0.126195	0.0876239	0.0575055	0.0335459	0.0154904	0.00126638		162.8	0.965284	0.765866	0.552216	0.273694	0.194811	0.099552	0.962005	0.765645	0.551374	0.272975	0.193745	0.0972317		162.8	0.00875941	0.00392515	0.00146573	0.0216418	-0.0027288	0.00297182	0.013755
	163	1.07773	0.830284	0.594398	0.303032	0.111002	1.07597	0.833789	0.59844	0.304997	0.111055		163	0.123792	0.0861673	0.0575228	0.0331354	0.0165195	0.00108761	0.126158	0.0875982	0.0574886	0.0335361	0.0154859	0.00126601		163	0.966424	0.766239	0.55276	0.274347	0.194947	0.100115	0.962005	0.765645	0.551374	0.272975	0.193741	0.0972317		163	0.00784497	0.00285421	0.00066282	0.0205881	-0.0034934	0.002094	0.0132754
	163.2	1.07809	0.830875	0.59507	0.303521	0.110497	1.07596	0.833782	0.598435	0.304995	0.111054		163.2	0.124279	0.0864799	0.0581198	0.0330861	0.017246	0.00108878	0.126121	0.0875725	0.0574717	0.0335262	0.0154813	0.00126564		163.2	0.967544	0.766466	0.552618	0.274142	0.19474	0.100044	0.962005	0.765645	0.551374	0.272975	0.193737	0.0972317		163.2	0.00816226	0.00324172	0.00028927	0.020054	-0.0035848	0.00271083	0.0128834
	163.4	1.07855	0.830784	0.594329	0.30333	0.110231	1.07595	0.833776	0.59843	0.304992	0.111053		163.4	0.124352	0.0864216	0.0581878	0.0327461	0.0173937	0.00037938	0.126084	0.0875468	0.0574549	0.0335164	0.0154768	0.00126527		163.4	0.968494	0.76643	0.552789	0.274142	0.194807	0.100188	0.962005	0.765645	0.551374	0.272975	0.193733	0.0972317		163.4	0.00787802	0.00293569	0.00012327	0.0199946	-0.0039355	0.00259301	0.0124601
	163.6	1.07909	0.830662	0.594689	0.302782	0.111099	1.07594	0.833769	0.598425	0.30499	0.111053		163.6	0.123322	0.086318	0.0581587	0.0334588	0.0173178	0.00039585	0.126047	0.0875211	0.057438	0.0335066	0.0154722	0.0012649		163.6	0.96912	0.766833	0.552966	0.27419	0.194863	0.100675	0.962005	0.765645	0.551374	0.272975	0.193729	0.0972317		163.6	0.00785559	0.00336303	6.577e-05	0.019759	-0.0037231	0.00260682	0.0131219
	163.8	1.07917	0.829752	0.594781	0.302265	0.110933	1.07593	0.833762	0.598421	0.304987	0.111052		163.8	0.123353	0.0863948	0.0578416	0.0336425	0.0173364	-3.038e-05	0.12601	0.0874954	0.0574211	0.0334967	0.0154677	0.00126453		163.8	0.969069	0.766685	0.552415	0.273885	0.194412	0.100338	0.962005	0.765645	0.551374	0.272975	0.193726	0.0972317		163.8	0.00679261	0.00369996	-0.0005135	0.020004	-0.0041243	0.00261618	0.0128021
	164	1.07935	0.829686	0.595795	0.30218	0.111173	1.07593	0.833756	0.598416	0.304985	0.111051		164	0.123755	0.0864098	0.0576591	0.0340451	0.0179981	-5.092e-05	0.125973	0.0874697	0.0574043	0.0334869	0.0154631	0.00126415		164	0.96903	0.767014	0.552153	0.273762	0.194542	0.100066	0.962005	0.765645	0.551374	0.272975	0.193722	0.0972317		164	0.0071632	0.00478786	0.00080981	0.0214386	-0.0032323	0.00361075	0.0132781
	164.2	1.07951	0.829521	0.595339	0.30211	0.111122	1.07592	0.833749	0.598411	0.304983	0.11105		164.2	0.122779	0.0863987	0.057454	0.0337819	0.01747	-0.000325	0.125936	0.0874441	0.0573875	0.0334771	0.0154586	0.00126378		164.2	0.968767	0.767423	0.552784	0.273976	0.195012	0.0997876	0.962005	0.765645	0.551374	0.272975	0.193718	0.0972317		164.2	0.00671784	0.00514989	0.00083537	0.02208	-0.0023805	0.00393071	0.0127998
	164.4	1.07992	0.829727	0.596154	0.301992	0.110943	1.07591	0.833743	0.598406	0.30498	0.111049		164.4	0.122484	0.0860371	0.0576402	0.0337349	0.0170808	3.023e-05	0.125899	0.0874184	0.0573706	0.0334672	0.0154541	0.00126341		164.4	0.968073	0.767009	0.552499	0.273106	0.194779	0.0988929	0.962005	0.765645	0.551374	0.272975	0.193714	0.0972317		164.4	0.00656036	0.00616082	0.00180947	0.0224562	-0.0019993	0.00432414	0.0128496
	164.6	1.07994	0.83012	0.596683	0.302455	0.111202	1.0759	0.833736	0.598402	0.304978	0.111048		164.6	0.121927	0.085775	0.0577351	0.0334659	0.0170146	-0.0002113	0.125862	0.0873928	0.0573538	0.0334574	0.0154495	0.00126304		164.6	0.967027	0.767111	0.551877	0.272291	0.19456	0.0984928	0.962005	0.765645	0.551374	0.272975	0.19371	0.0972317		164.6	0.00636144	0.00654457	0.00219833	0.022733	-0.0013864	0.00467878	0.0132367
	164.8	1.07999	0.830343	0.596637	0.302448	0.111317	1.07589	0.833729	0.598397	0.304975	0.111047		164.8	0.122037	0.0861672	0.0580862	0.0333767	0.0166989	0.00015537	0.125825	0.0873671	0.0573369	0.0334476	0.015445	0.00126267		164.8	0.965952	0.766935	0.551251	0.272889	0.19409	0.0982297	0.962005	0.765645	0.551374	0.272975	0.193707	0.0972317		164.8	0.00732598	0.00724348	0.00238954	0.0230315	-0.0007145	0.0051897	0.0137832
	165	1.07973	0.830742	0.59637	0.302846	0.111877	1.07588	0.833723	0.598392	0.304973	0.111046		165	0.121899	0.0858305	0.0580385	0.0333879	0.0167038	0.00014841	0.125789	0.0873415	0.0573201	0.0334378	0.0154405	0.0012623		165	0.964923	0.766965	0.55156	0.273761	0.193989	0.0978297	0.962005	0.765645	0.551374	0.272975	0.193703	0.0972317		165	0.00758053	0.0081706	0.00291997	0.0233654	-0.0002507	0.00567834	0.0143782
	165.2	1.07926	0.830317	0.596332	0.303138	0.111437	1.07587	0.833716	0.598387	0.30497	0.111046		165.2	0.121758	0.0857895	0.0580404	0.0334959	0.0171177	0.00056551	0.125752	0.0873158	0.0573033	0.033428	0.0154359	0.00126193		165.2	0.965033	0.767889	0.551686	0.274058	0.193659	0.0977796	0.962005	0.765645	0.551374	0.272975	0.193699	0.0972317		165.2	0.00800176	0.00880328	0.00321998	0.0241038	-0.0002225	0.00604346	0.0152942
	165.4	1.07878	0.829738	0.595242	0.302986	0.110386	1.07587	0.833709	0.598383	0.304968	0.111045		165.4	0.122515	0.0869919	0.0589814	0.0339717	0.0174713	0.00133705	0.125715	0.0872902	0.0572865	0.0334182	0.0154314	0.00126156		165.4	0.964312	0.767194	0.552112	0.274408	0.193505	0.0974875	0.962005	0.765645	0.551374	0.272975	0.193695	0.0972317		165.4	0.00804365	0.00849386	0.00246649	0.0241879	-0.0001324	0.00557343	0.0156888
	165.6	1.07914	0.829684	0.595203	0.302895	0.110649	1.07586	0.833703	0.598378	0.304966	0.111044		165.6	0.122763	0.0868369	0.0582984	0.0336984	0.0173345	0.00212661	0.125678	0.0872646	0.0572697	0.0334084	0.0154269	0.00126119		165.6	0.964282	0.767037	0.552074	0.274571	0.192889	0.0969532	0.962005	0.765645	0.551374	0.272975	0.193691	0.0972317		165.6	0.00850677	0.00844174	0.00181271	0.0240494	-0.0005113	0.0049247	0.0159363
	165.8	1.07889	0.829463	0.595452	0.302866	0.110354	1.07585	0.833696	0.598373	0.304963	0.111043		165.8	0.122863	0.0863216	0.0576592	0.0333556	0.017062	0.00228421	0.125641	0.087239	0.0572529	0.0333985	0.0154223	0.00126082		165.8	0.964658	0.767673	0.552668	0.274792	0.192758	0.0971407	0.962005	0.765645	0.551374	0.272975	0.193688	0.0972317		165.8	0.0085241	0.00786373	0.00176316	0.0232284	-0.0010024	0.00425204	0.0154112
	166	1.07906	0.829426	0.595119	0.302553	0.109662	1.07584	0.83369	0.598368	0.304961	0.111042		166	0.123951	0.0867985	0.0580474	0.0334799	0.0176472	0.00323341	0.125604	0.0872134	0.0572361	0.0333887	0.0154178	0.00126045		166	0.96566	0.767954	0.552866	0.274884	0.193727	0.0977197	0.962005	0.765645	0.551374	0.272975	0.193684	0.0972317		166	0.0092544	0.00705573	0.00193404	0.0230031	-0.0010287	0.00353797	0.0153335
	166.2	1.07985	0.830037	0.59575	0.302723	0.110143	1.07583	0.833683	0.598364	0.304958	0.111041		166.2	0.124974	0.0873439	0.0586288	0.0336345	0.0180231	0.00387125	0.125567	0.0871878	0.0572193	0.0333789	0.0154133	0.00126008		166.2	0.966241	0.768395	0.55266	0.274673	0.192844	0.0980833	0.962005	0.765645	0.551374	0.272975	0.19368	0.0972317		166.2	0.00925086	0.00686656	0.00189295	0.0236116	-0.0007542	0.0038266	0.0155907
	166.4	1.08036	0.829644	0.59527	0.303033	0.110013	1.07582	0.833676	0.598359	0.304956	0.11104		166.4	0.124768	0.0868543	0.0582155	0.0331375	0.0176763	0.00348495	0.12553	0.0871622	0.0572025	0.0333692	0.0154088	0.00125971		166.4	0.966992	0.768637	0.552461	0.274403	0.193085	0.0981029	0.962005	0.765645	0.551374	0.272975	0.193676	0.0972317		166.4	0.00928285	0.00709159	0.0022766	0.0234674	-0.0009734	0.00400837	0.0152588
	166.6	1.08058	0.830439	0.595817	0.303199	0.110569	1.07581	0.83367	0.598354	0.304953	0.111039		166.6	0.125085	0.0857554	0.0580558	0.0328138	0.0174796	0.00287608	0.125494	0.0871366	0.0571857	0.0333594	0.0154043	0.00125934		166.6	0.967789	0.76925	0.551817	0.274381	0.192424	0.0987032	0.962005	0.765645	0.551374	0.272975	0.193672	0.0972317		166.6	0.00966115	0.00620562	0.00201513	0.0232382	-0.0008258	0.00410908	0.0148282
	166.8	1.08057	0.831191	0.59517	0.303869	0.11177	1.07581	0.833663	0.598349	0.304951	0.111038		166.8	0.125118	0.086011	0.0586533	0.0329945	0.0176004	0.00256861	0.125457	0.0871111	0.0571689	0.0333496	0.0153997	0.00125897		166.8	0.96884	0.769013	0.551993	0.274698	0.192849	0.0990125	0.962005	0.765645	0.551374	0.272975	0.193669	0.0972317		166.8	0.00988133	0.00644317	0.00199186	0.0231835	-0.0005985	0.00420728	0.0151941
	167	1.08024	0.830595	0.594696	0.303277	0.111358	1.0758	0.833656	0.598344	0.304949	0.111038		167	0.125244	0.0858938	0.0590477	0.0332145	0.0177798	0.0031422	0.12542	0.0870855	0.0571521	0.0333398	0.0153952	0.0012586		167	0.970234	0.769675	0.552507	0.275403	0.192768	0.098912	0.962005	0.765645	0.551374	0.272975	0.193665	0.0972317		167	0.0106906	0.00619172	0.00206294	0.0232349	-0.0007549	0.00410348	0.0152651
	167.2	1.0806	0.8309	0.595489	0.30335	0.111873	1.07579	0.83365	0.59834	0.304946	0.111037		167.2	0.124973	0.0861	0.0592366	0.033239	0.0180542	0.00356937	0.125383	0.0870599	0.0571354	0.03333	0.0153907	0.00125823		167.2	0.970454	0.769709	0.55206	0.275189	0.192944	0.0992084	0.962005	0.765645	0.551374	0.272975	0.193661	0.0972317		167.2	0.0107071	0.00672188	0.00242287	0.023103	-0.0007398	0.00486734	0.0153863
	167.4	1.0807	0.83095	0.595616	0.302128	0.112294	1.07578	0.833643	0.598335	0.304944	0.111036		167.4	0.125213	0.0860703	0.0593714	0.033647	0.0180211	0.00341072	0.125346	0.0870344	0.0571186	0.0333202	0.0153862	0.00125786		167.4	0.970555	0.770412	0.552174	0.274881	0.193319	0.0994025	0.962005	0.765645	0.551374	0.272975	0.193657	0.0972317		167.4	0.00977495	0.00624333	0.00196973	0.0228951	-0.0011629	0.00408587	0.0147622
	167.6	1.08056	0.831075	0.596	0.301588	0.112942	1.07577	0.833637	0.59833	0.304941	0.111035		167.6	0.124858	0.0866016	0.0597513	0.0340196	0.0178834	0.00366073	0.12531	0.0870088	0.0571018	0.0333104	0.0153817	0.00125749		167.6	0.970435	0.770678	0.552446	0.274915	0.193833	0.0999546	0.962005	0.765645	0.551374	0.272975	0.193653	0.0972317		167.6	0.0099905	0.00640094	0.00193516	0.0225628	-0.0006112	0.00410824	0.0148908
	167.8	1.07992	0.830972	0.595547	0.301407	0.112613	1.07576	0.83363	0.598325	0.304939	0.111034		167.8	0.12469	0.0870456	0.0596894	0.0340577	0.0180282	0.00328366	0.125273	0.0869833	0.0570851	0.0333007	0.0153771	0.00125712		167.8	0.969942	0.770072	0.552399	0.274347	0.193386	0.0995768	0.962005	0.765645	0.551374	0.272975	0.19365	0.0972317		167.8	0.00918307	0.00643939	0.00228812	0.0227423	-0.0013023	0.00439724	0.0147339
	168	1.07977	0.831403	0.596103	0.30168	0.112355	1.07575	0.833623	0.598321	0.304937	0.111033		168	0.124581	0.0873917	0.0600415	0.0342445	0.0185181	0.00309002	0.125236	0.0869578	0.0570683	0.0332909	0.0153726	0.00125676		168	0.969279	0.770025	0.551893	0.27392	0.193543	0.0992516	0.962005	0.765645	0.551374	0.272975	0.193646	0.0972317		168	0.00887646	0.00598599	0.00265586	0.0224208	-0.0015711	0.00416071	0.0142249
	168.2	1.07941	0.831686	0.595697	0.301306	0.111814	1.07575	0.833617	0.598316	0.304934	0.111032		168.2	0.12354	0.0869425	0.0594815	0.0332985	0.0174726	0.0026248	0.125199	0.0869323	0.0570516	0.0332811	0.0153681	0.00125639		168.2	0.968686	0.770176	0.552048	0.27376	0.193979	0.0992765	0.962005	0.765645	0.551374	0.272975	0.193642	0.0972317		168.2	0.00864823	0.00624832	0.00246138	0.0226651	-0.0009316	0.00436169	0.0144826
	168.4	1.07914	0.832088	0.595878	0.301552	0.1116	1.07574	0.83361	0.598311	0.304932	0.111031		168.4	0.122217	0.0858969	0.0585275	0.0322411	0.0166604	0.00166786	0.125163	0.0869068	0.0570348	0.0332713	0.0153636	0.00125602		168.4	0.967851	0.769827	0.551956	0.273308	0.193763	0.0995049	0.962005	0.765645	0.551374	0.272975	0.193638	0.0972317		168.4	0.00821749	0.0064561	0.00313342	0.0226785	-0.0006592	0.0040425	0.0146399
	168.6	1.07882	0.832457	0.595609	0.302344	0.111657	1.07573	0.833603	0.598306	0.304929	0.111031		168.6	0.122039	0.0855719	0.0581069	0.0326904	0.0164767	0.0012856	0.125126	0.0868813	0.0570181	0.0332616	0.0153591	0.00125565		168.6	0.967364	0.769735	0.551843	0.273388	0.194031	0.0997156	0.962005	0.765645	0.551374	0.272975	0.193634	0.0972317		168.6	0.00783926	0.00581515	0.00279977	0.0220573	-0.0009025	0.00366759	0.0146999
	168.8	1.07925	0.832962	0.595499	0.30282	0.110912	1.07572	0.833597	0.598302	0.304927	0.11103		168.8	0.122672	0.0854836	0.0588023	0.0334969	0.0169336	0.00149814	0.125089	0.0868558	0.0570014	0.0332518	0.0153546	0.00125528		168.8	0.967075	0.769472	0.552304	0.27425	0.1947	0.10001	0.962005	0.765645	0.551374	0.272975	0.193631	0.0972317		168.8	0.00822982	0.00561785	0.00230671	0.02224	-0.0009339	0.00315713	0.0145927
	169	1.07865	0.832946	0.595471	0.303053	0.110413	1.07571	0.83359	0.598297	0.304924	0.111029		169	0.121526	0.0854782	0.0582541	0.0336649	0.0169426	0.00121504	0.125052	0.0868303	0.0569846	0.0332421	0.0153501	0.00125491		169	0.967093	0.769602	0.5533	0.274602	0.195732	0.099843	0.962005	0.765645	0.551374	0.272975	0.193627	0.0972317		169	0.00767437	0.00527778	0.00162832	0.0216866	-0.0014234	0.00226666	0.0146297
	169.2	1.0789	0.832609	0.595699	0.303566	0.109729	1.0757	0.833584	0.598292	0.304922	0.111028		169.2	0.121382	0.0855158	0.0580402	0.0344292	0.0171269	0.0016311	0.125016	0.0868048	0.0569679	0.0332323	0.0153456	0.00125454		169.2	0.967061	0.769776	0.553292	0.274404	0.196025	0.0998616	0.962005	0.765645	0.551374	0.272975	0.193623	0.0972317		169.2	0.00736736	0.00432106	0.00109257	0.0215448	-0.0024427	0.00178462	0.0141609
	169.4	1.07905	0.832223	0.595769	0.303435	0.108655	1.07569	0.833577	0.598287	0.30492	0.111027		169.4	0.122225	0.0862661	0.0586251	0.0353936	0.0171424	0.0015835	0.124979	0.0867793	0.0569512	0.0332226	0.0153411	0.00125418		169.4	0.967008	0.76915	0.553264	0.27416	0.196074	0.0996111	0.962005	0.765645	0.551374	0.272975	0.193619	0.0972317		169.4	0.00628669	0.00283522	-0.000122	0.0205987	-0.0033712	0.00042197	0.0132621
	169.6	1.07911	0.832101	0.595321	0.30326	0.108237	1.07569	0.83357	0.598283	0.304917	0.111026		169.6	0.122531	0.0859352	0.0581306	0.035445	0.0172786	0.00177765	0.124942	0.0867538	0.0569345	0.0332128	0.0153366	0.00125381		169.6	0.967895	0.769135	0.553554	0.274365	0.196022	0.099878	0.962005	0.765645	0.551374	0.272975	0.193615	0.0972317		169.6	0.00666787	0.00276358	-0.0001326	0.0206853	-0.0040622	-0.0002482	0.0132562
	169.8	1.07898	0.832063	0.595658	0.303712	0.107968	1.07568	0.833564	0.598278	0.304915	0.111025		169.8	0.122651	0.0864752	0.0582242	0.0358294	0.0181364	0.00252345	0.124906	0.0867284	0.0569178	0.0332031	0.0153321	0.00125344		169.8	0.968508	0.769314	0.553412	0.27389	0.196023	0.100342	0.962005	0.765645	0.551374	0.272975	0.193612	0.0972317		169.8	0.00625417	0.00207323	-7e-05	0.0202824	-0.0045336	-0.0006746	0.0129249
	170	1.07981	0.832501	0.596096	0.303867	0.107807	1.07567	0.833557	0.598273	0.304912	0.111024		170	0.123529	0.0869174	0.0587806	0.0359443	0.0184208	0.00292344	0.124869	0.0867029	0.0569011	0.0331933	0.0153276	0.00125307		170	0.969096	0.769651	0.553099	0.273954	0.196174	0.100167	0.962005	0.765645	0.551374	0.272975	0.193608	0.0972317		170	0.00591351	0.00127412	-0.0004324	0.0207335	-0.0049834	-0.0007772	0.0125046
	170.2	1.0802	0.832705	0.596122	0.304447	0.107983	1.07566	0.83355	0.598268	0.30491	0.111023		170.2	0.124494	0.0875858	0.0595342	0.0364189	0.0184786	0.00402423	0.124832	0.0866775	0.0568844	0.0331836	0.0153231	0.0012527		170.2	0.969365	0.769509	0.553109	0.274349	0.196036	0.100309	0.962005	0.765645	0.551374	0.272975	0.193604	0.0972317		170.2	0.0060751	0.00225403	-0.0003048	0.021494	-0.0047993	0.0001619	0.0127338
	170.4	1.07988	0.832088	0.595199	0.303941	0.108093	1.07565	0.833544	0.598264	0.304907	0.111023		170.4	0.123734	0.0870077	0.0586176	0.0358506	0.017627	0.00324085	0.124796	0.0866521	0.0568677	0.0331738	0.0153186	0.00125234		170.4	0.969723	0.769351	0.553365	0.274098	0.196448	0.100576	0.962005	0.765645	0.551374	0.272975	0.1936	0.0972317		170.4	0.00605604	0.00186391	-0.0005219	0.021047	-0.0050764	0.00039805	0.0129292
	170.6	1.08004	0.8324	0.595362	0.304523	0.10924	1.07564	0.833537	0.598259	0.304905	0.111022		170.6	0.123936	0.0865125	0.0584454	0.0357108	0.0176865	0.00321505	0.124759	0.0866266	0.056851	0.0331641	0.0153141	0.00125197		170.6	0.969595	0.769296	0.553214	0.274107	0.196202	0.100526	0.962005	0.765645	0.551374	0.272975	0.193597	0.0972317		170.6	0.00596396	0.0014106	-0.0004507	0.0206174	-0.0049236	0.00085699	0.0127934
	170.8	1.08025	0.83229	0.594905	0.304524	0.109285	1.07563	0.833531	0.598254	0.304903	0.111021		170.8	0.124255	0.087228	0.0585571	0.0354011	0.0177495	0.00344627	0.124722	0.0866012	0.0568343	0.0331544	0.0153096	0.0012516		170.8	0.969084	0.769216	0.554069	0.274125	0.196478	0.101159	0.962005	0.765645	0.551374	0.272975	0.193593	0.0972317		170.8	0.00625426	0.00236669	-0.0002824	0.0210014	-0.0046135	0.0012047	0.0129752
	171	1.08053	0.832169	0.595488	0.304127	0.109668	1.07563	0.833524	0.598249	0.3049	0.11102		171	0.123656	0.0872774	0.0586431	0.0350186	0.0182816	0.00361642	0.124686	0.0865758	0.0568176	0.0331446	0.0153051	0.00125123		171	0.968831	0.769555	0.554307	0.27409	0.196171	0.10127	0.962005	0.765645	0.551374	0.272975	0.193589	0.0972317		171	0.00652386	0.00294816	-0.000305	0.0210692	-0.0049426	0.00166342	0.0129459
	171.2	1.08074	0.832506	0.596718	0.304233	0.111015	1.07562	0.833517	0.598245	0.304898	0.111019		171.2	0.123177	0.0876781	0.0583343	0.0349238	0.0183461	0.00305723	0.124649	0.0865504	0.056801	0.0331349	0.0153006	0.00125087		171.2	0.967798	0.769381	0.55431	0.273519	0.195586	0.100953	0.962005	0.765645	0.551374	0.272975	0.193585	0.0972317		171.2	0.00626785	0.00376983	0.00010394	0.0211939	-0.0045492	0.00224987	0.0135183
	171.4	1.08049	0.832325	0.596792	0.303989	0.111006	1.07561	0.833511	0.59824	0.304895	0.111018		171.4	0.123298	0.0879581	0.0583211	0.0353388	0.0182443	0.00297337	0.124613	0.086525	0.0567843	0.0331252	0.0152961	0.0012505		171.4	0.967447	0.769546	0.554675	0.273458	0.195267	0.100839	0.962005	0.765645	0.551374	0.272975	0.193581	0.0972317		171.4	0.00649457	0.00420568	-4.885e-05	0.0218874	-0.0041913	0.00216282	0.013721
	171.6	1.08014	0.832009	0.596775	0.304376	0.110949	1.0756	0.833504	0.598235	0.304893	0.111017		171.6	0.123509	0.0884991	0.0589378	0.0355299	0.0184223	0.00368562	0.124576	0.0864996	0.0567676	0.0331155	0.0152916	0.00125013		171.6	0.966646	0.768725	0.554695	0.273696	0.194533	0.100927	0.962005	0.765645	0.551374	0.272975	0.193578	0.0972317		171.6	0.00783618	0.00500052	-0.0001631	0.0222846	-0.0034891	0.00278194	0.0138742
	171.8	1.08014	0.832137	0.597282	0.304547	0.111402	1.07559	0.833497	0.59823	0.30489	0.111016		171.8	0.122282	0.089065	0.058824	0.0355879	0.018092	0.00383472	0.12454	0.0864742	0.056751	0.0331058	0.0152871	0.00124977		171.8	0.965611	0.768361	0.553765	0.273125	0.193221	0.0999876	0.962005	0.765645	0.551374	0.272975	0.193574	0.0972317		171.8	0.00846592	0.00580029	0.00027162	0.0229723	-0.0038231	0.00324553	0.0141222
	172	1.08046	0.83207	0.597814	0.305131	0.111779	1.07558	0.833491	0.598226	0.304888	0.111016		172	0.122099	0.0889511	0.0587552	0.0352751	0.0182033	0.00355804	0.124503	0.0864488	0.0567343	0.033096	0.0152827	0.0012494		172	0.965522	0.768599	0.552782	0.273138	0.193076	0.0996943	0.962005	0.765645	0.551374	0.272975	0.19357	0.0972317		172	0.00868551	0.00614023	0.00045061	0.0234372	-0.0031735	0.00368684	0.0141974
	172.2	1.08047	0.831882	0.597507	0.30458	0.111511	1.07557	0.833484	0.598221	0.304886	0.111015		172.2	0.122077	0.0888598	0.0586948	0.0345534	0.0180021	0.00352866	0.124466	0.0864235	0.0567177	0.0330863	0.0152782	0.00124903		172.2	0.965492	0.768486	0.553443	0.273996	0.193617	0.0994882	0.962005	0.765645	0.551374	0.272975	0.193566	0.0972317		172.2	0.00983703	0.00690569	0.00142444	0.0240296	-0.0016812	0.0045248	0.0149142
	172.4	1.08068	0.831551	0.597179	0.304626	0.111775	1.07557	0.833478	0.598216	0.304883	0.111014		172.4	0.121842	0.0890247	0.0585914	0.0346639	0.0175322	0.00376587	0.12443	0.0863981	0.056701	0.0330766	0.0152737	0.00124867		172.4	0.965361	0.768028	0.553599	0.27468	0.193704	0.100057	0.962005	0.765645	0.551374	0.272975	0.193562	0.0972317		172.4	0.0103208	0.00757102	0.00182056	0.0243787	-0.0013042	0.00457674	0.0149471
	172.6	1.08045	0.831244	0.596384	0.304435	0.111004	1.07556	0.833471	0.598211	0.304881	0.111013		172.6	0.121681	0.0888006	0.0589953	0.0350898	0.0179313	0.00413719	0.124393	0.0863728	0.0566844	0.0330669	0.0152692	0.0012483		172.6	0.965627	0.768329	0.553772	0.275176	0.193408	0.0998575	0.962005	0.765645	0.551374	0.272975	0.193559	0.0972317		172.6	0.0113418	0.00721661	0.00181128	0.0242738	-0.0004921	0.00447544	0.0152624
	172.8	1.08116	0.831423	0.596687	0.304896	0.110156	1.07555	0.833464	0.598207	0.304878	0.111012		172.8	0.121634	0.0886188	0.0584988	0.0345417	0.0176948	0.0035312	0.124357	0.0863474	0.0566678	0.0330572	0.0152647	0.00124793		172.8	0.966102	0.768264	0.553485	0.275001	0.193149	0.0996641	0.962005	0.765645	0.551374	0.272975	0.193555	0.0972317		172.8	0.0123214	0.00682648	0.00138662	0.0247904	-0.000128	0.00445256	0.0149406
	173	1.08061	0.830632	0.59628	0.303704	0.109322	1.07554	0.833458	0.598202	0.304876	0.111011		173	0.120932	0.0885586	0.0583798	0.034192	0.0172737	0.00347205	0.12432	0.0863221	0.0566511	0.0330475	0.0152603	0.00124757		173	0.966896	0.76805	0.553705	0.275178	0.192132	0.0996621	0.962005	0.765645	0.551374	0.272975	0.193551	0.0972317		173	0.0126946	0.00658702	0.0016017	0.0242356	-0.0004273	0.00406046	0.0146656
	173.2	1.08013	0.829956	0.595375	0.303546	0.108226	1.07553	0.833451	0.598197	0.304874	0.11101		173.2	0.121051	0.0886054	0.0584574	0.0349233	0.0174685	0.00359353	0.124284	0.0862967	0.0566345	0.0330378	0.0152558	0.0012472		173.2	0.966788	0.768204	0.55315	0.274682	0.19167	0.0994819	0.962005	0.765645	0.551374	0.272975	0.193547	0.0972317		173.2	0.0124819	0.00569061	0.00149463	0.0240082	-0.0007813	0.00381657	0.0137172
	173.4	1.07985	0.82954	0.595186	0.303183	0.107162	1.07552	0.833444	0.598192	0.304871	0.111009		173.4	0.121939	0.0885194	0.0590688	0.0349651	0.017737	0.00331307	0.124247	0.0862714	0.0566179	0.0330281	0.0152513	0.00124684		173.4	0.96706	0.768653	0.552828	0.274487	0.191054	0.09943	0.962005	0.765645	0.551374	0.272975	0.193543	0.0972317		173.4	0.0120341	0.00520307	0.00138122	0.0237415	-0.0007242	0.00309739	0.0132006
	173.6	1.07978	0.829739	0.594157	0.302515	0.106928	1.07551	0.833438	0.598188	0.304869	0.111008		173.6	0.122391	0.088474	0.0600385	0.0353223	0.018822	0.00376825	0.124211	0.0862461	0.0566013	0.0330184	0.0152468	0.00124647		173.6	0.967247	0.768141	0.552562	0.275024	0.190735	0.0995404	0.962005	0.765645	0.551374	0.272975	0.19354	0.0972317		173.6	0.0126817	0.00598123	0.00156454	0.024212	-0.0008311	0.00351997	0.0134
	173.8	1.07988	0.829767	0.594799	0.302618	0.107668	1.07551	0.833431	0.598183	0.304866	0.111008		173.8	0.12221	0.088451	0.0603355	0.0356724	0.0191322	0.00399534	0.124175	0.0862208	0.0565847	0.0330087	0.0152423	0.0012461		173.8	0.966862	0.768086	0.551877	0.275285	0.190533	0.0993496	0.962005	0.765645	0.551374	0.272975	0.193536	0.0972317		173.8	0.01167	0.00564416	0.00131455	0.0238803	-0.0013329	0.00331786	0.0130322
	174	1.07997	0.829609	0.594009	0.302761	0.107181	1.0755	0.833425	0.598178	0.304864	0.111007		174	0.122221	0.0879815	0.0607318	0.0352544	0.0186867	0.00389883	0.124138	0.0861955	0.056568	0.0329991	0.0152379	0.00124574		174	0.967015	0.768542	0.552583	0.276149	0.191088	0.0992922	0.962005	0.765645	0.551374	0.272975	0.193532	0.0972317		174	0.0118525	0.00552606	0.00174968	0.0242114	-0.0008134	0.00375387	0.0132972
	174.2	1.07933	0.82909	0.59269	0.30248	0.106709	1.07549	0.833418	0.598173	0.304861	0.111006		174.2	0.122878	0.0878697	0.0614219	0.0356545	0.0185989	0.0043666	0.124102	0.0861702	0.0565514	0.0329894	0.0152334	0.00124537		174.2	0.966666	0.768845	0.552864	0.275955	0.191502	0.0998963	0.962005	0.765645	0.551374	0.272975	0.193528	0.0972317		174.2	0.0114414	0.00611311	0.00202466	0.0238706	-0.0003639	0.0035164	0.0138714
	174.4	1.07894	0.8287	0.59156	0.301734	0.10628	1.07548	0.833411	0.598169	0.304859	0.111005		174.4	0.121979	0.0871269	0.0609633	0.0352261	0.0181997	0.00341733	0.124065	0.0861449	0.0565348	0.0329797	0.0152289	0.00124501		174.4	0.966727	0.76905	0.552808	0.275304	0.192068	0.100082	0.962005	0.765645	0.551374	0.272975	0.193524	0.0972317		174.4	0.010385	0.00565755	0.00217653	0.023069	-0.0006961	0.00310832	0.0134564
	174.6	1.07892	0.828608	0.592586	0.3022	0.106705	1.07547	0.833405	0.598164	0.304857	0.111004		174.6	0.121882	0.0868053	0.0609744	0.0348293	0.0184599	0.0029418	0.124029	0.0861196	0.0565182	0.03297	0.0152245	0.00124464		174.6	0.966415	0.769325	0.552894	0.275397	0.192337	0.100085	0.962005	0.765645	0.551374	0.272975	0.193521	0.0972317		174.6	0.00891065	0.0053316	0.00235261	0.0218072	-0.0014873	0.00287815	0.0127072
	174.8	1.07883	0.829338	0.592979	0.302151	0.107107	1.07546	0.833398	0.598159	0.304854	0.111003		174.8	0.122595	0.0874744	0.062156	0.0356491	0.019229	0.00305032	0.123992	0.0860944	0.0565017	0.0329603	0.01522	0.00124428		174.8	0.965999	0.769473	0.552871	0.275199	0.192495	0.100128	0.962005	0.765645	0.551374	0.272975	0.193517	0.0972317		174.8	0.00816298	0.00544982	0.00229013	0.0215262	-0.0019224	0.00225139	0.0128866
	175	1.07873	0.830028	0.593826	0.302557	0.108021	1.07545	0.833391	0.598154	0.304852	0.111002		175	0.122189	0.0870641	0.0622813	0.0359841	0.0194102	0.0023178	0.123956	0.0860691	0.0564851	0.0329507	0.0152155	0.00124391		175	0.966096	0.768859	0.553105	0.275131	0.19313	0.100328	0.962005	0.765645	0.551374	0.272975	0.193513	0.0972317		175	0.00771122	0.00543622	0.00204889	0.0213267	-0.0021959	0.00223041	0.0133647
	175.2	1.07809	0.830797	0.594777	0.302889	0.108581	1.07545	0.833385	0.59815	0.304849	0.111001		175.2	0.122733	0.0878948	0.0626426	0.0371537	0.0197818	0.00268673	0.12392	0.0860438	0.0564685	0.032941	0.0152111	0.00124355		175.2	0.965886	0.768963	0.55347	0.275147	0.192998	0.100175	0.962005	0.765645	0.551374	0.272975	0.193509	0.0972317		175.2	0.00703085	0.00565481	0.00237815	0.0213127	-0.0021989	0.00187843	0.0143318
	175.4	1.07755	0.830374	0.594271	0.302834	0.108109	1.07544	0.833378	0.598145	0.304847	0.111001		175.4	0.123354	0.0875103	0.0626625	0.0376805	0.0195221	0.00289385	0.123883	0.0860186	0.0564519	0.0329313	0.0152066	0.00124318		175.4	0.965882	0.768798	0.553238	0.275421	0.193426	0.100977	0.962005	0.765645	0.551374	0.272975	0.193505	0.0972317		175.4	0.00637601	0.00501986	0.00174938	0.020761	-0.0035197	0.00084849	0.0134812
	175.6	1.07722	0.830804	0.594694	0.303114	0.10851	1.07543	0.833372	0.59814	0.304844	0.111		175.6	0.123397	0.0874982	0.062884	0.037637	0.0192115	0.00316613	0.123847	0.0859933	0.0564354	0.0329217	0.0152021	0.00124282		175.6	0.965976	0.768535	0.553324	0.275755	0.193869	0.100809	0.962005	0.765645	0.551374	0.272975	0.193502	0.0972317		175.6	0.00693258	0.0053722	0.00192551	0.0212632	-0.0032246	0.00161526	0.0133369
	175.8	1.07684	0.831293	0.594803	0.302519	0.109357	1.07542	0.833365	0.598135	0.304842	0.110999		175.8	0.122429	0.0877449	0.0625131	0.0378769	0.0190261	0.00307845	0.123811	0.0859681	0.0564188	0.032912	0.0151977	0.00124245		175.8	0.966164	0.768803	0.553042	0.275969	0.194361	0.100298	0.962005	0.765645	0.551374	0.272975	0.193498	0.0972317		175.8	0.00736958	0.00609913	0.00262828	0.0213646	-0.0028307	0.0020305	0.0144859
	176	1.07643	0.831415	0.594088	0.302868	0.109109	1.07541	0.833358	0.598131	0.30484	0.110998		176	0.12235	0.0866703	0.0620281	0.037113	0.0184538	0.00258934	0.123774	0.0859429	0.0564023	0.0329023	0.0151932	0.00124209		176	0.966571	0.769028	0.553176	0.276722	0.195251	0.10077	0.962005	0.765645	0.551374	0.272975	0.193494	0.0972317		176	0.0068469	0.0050174	0.00207287	0.0211321	-0.003515	0.00179728	0.0144391
	176.2	1.07695	0.832001	0.593975	0.302329	0.109023	1.0754	0.833352	0.598126	0.304837	0.110997		176.2	0.122616	0.0864436	0.0622884	0.037158	0.0182004	0.00280132	0.123738	0.0859176	0.0563857	0.0328927	0.0151888	0.00124172		176.2	0.966922	0.76875	0.553554	0.277073	0.195819	0.100907	0.962005	0.765645	0.551374	0.272975	0.19349	0.0972317		176.2	0.00791596	0.00537003	0.00200429	0.021175	-0.0032212	0.00192056	0.0151142
	176.4	1.07702	0.831891	0.593447	0.302096	0.109039	1.0754	0.833345	0.598121	0.304835	0.110996		176.4	0.121716	0.0862143	0.0619196	0.0370626	0.0174824	0.00282181	0.123702	0.0858924	0.0563692	0.032883	0.0151843	0.00124136		176.4	0.967741	0.768585	0.553725	0.276747	0.195567	0.101213	0.962005	0.765645	0.551374	0.272975	0.193486	0.0972317		176.4	0.00858528	0.00578893	0.00186498	0.0220641	-0.0032341	0.00161813	0.0151918
	176.6	1.07763	0.831891	0.592753	0.302109	0.108792	1.07539	0.833338	0.598116	0.304832	0.110995		176.6	0.120393	0.085639	0.0610713	0.0360118	0.0170286	0.00227819	0.123665	0.0858672	0.0563526	0.0328734	0.0151798	0.00124099		176.6	0.9684	0.769199	0.553812	0.275691	0.194646	0.100763	0.962005	0.765645	0.551374	0.272975	0.193483	0.0972317		176.6	0.00957915	0.00573931	0.00209549	0.0224011	-0.0032161	0.00205569	0.0154927
	176.8	1.07788	0.83132	0.593488	0.301902	0.108275	1.07538	0.833332	0.598112	0.30483	0.110994		176.8	0.120472	0.0857423	0.060673	0.0358952	0.0163409	0.00201077	0.123629	0.085842	0.0563361	0.0328637	0.0151754	0.00124063		176.8	0.969806	0.769393	0.554013	0.274455	0.194685	0.100748	0.962005	0.765645	0.551374	0.272975	0.193479	0.0972317		176.8	0.00998169	0.00535037	0.00197113	0.0230717	-0.0036649	0.00250742	0.014901
	177	1.07798	0.830406	0.593122	0.301237	0.10775	1.07537	0.833325	0.598107	0.304827	0.110993		177	0.120101	0.0853498	0.0608911	0.0357343	0.0161657	0.00225383	0.123593	0.0858168	0.0563196	0.0328541	0.0151709	0.00124027		177	0.970047	0.769519	0.554253	0.274862	0.19418	0.101102	0.962005	0.765645	0.551374	0.272975	0.193475	0.0972317		177	0.0102642	0.0054031	0.00200263	0.0230806	-0.0034516	0.00227915	0.0147625
	177.2	1.07835	0.830308	0.5934	0.301344	0.108084	1.07536	0.833319	0.598102	0.304825	0.110993		177.2	0.119694	0.085185	0.0601622	0.035507	0.0154311	0.00196633	0.123557	0.0857917	0.056303	0.0328444	0.0151665	0.0012399		177.2	0.969984	0.77003	0.553779	0.274924	0.194534	0.100946	0.962005	0.765645	0.551374	0.272975	0.193471	0.0972317		177.2	0.010252	0.00561075	0.00203225	0.0239134	-0.0033394	0.00268651	0.0148777
	177.4	1.07913	0.829868	0.593631	0.301359	0.108212	1.07535	0.833312	0.598097	0.304823	0.110992		177.4	0.119707	0.0845814	0.0600138	0.0346256	0.0149345	0.00155772	0.12352	0.0857665	0.0562865	0.0328348	0.015162	0.00123954		177.4	0.969798	0.770082	0.55336	0.275146	0.193961	0.101366	0.962005	0.765645	0.551374	0.272975	0.193467	0.0972317		177.4	0.0105423	0.00588139	0.00228175	0.0247253	-0.0029186	0.00352857	0.0150494
	177.6	1.07998	0.83001	0.59319	0.301379	0.108735	1.07534	0.833305	0.598093	0.30482	0.110991		177.6	0.119532	0.084514	0.0602783	0.0343098	0.0150691	0.00128554	0.123484	0.0857413	0.05627	0.0328252	0.0151576	0.00123917		177.6	0.969899	0.770006	0.553194	0.275734	0.194202	0.101807	0.962005	0.765645	0.551374	0.272975	0.193464	0.0972317		177.6	0.0109582	0.00676269	0.00208546	0.0250235	-0.0028028	0.00418958	0.0152578
	177.8	1.0798	0.829363	0.593104	0.301244	0.108794	1.07534	0.833299	0.598088	0.304818	0.11099		177.8	0.118739	0.0840656	0.0594411	0.0340683	0.0145319	0.00025699	0.123448	0.0857162	0.0562535	0.0328155	0.0151531	0.00123881		177.8	0.969652	0.77072	0.553608	0.276101	0.194776	0.102346	0.962005	0.765645	0.551374	0.272975	0.19346	0.0972317		177.8	0.0109208	0.00729552	0.00227311	0.024973	-0.0022185	0.00455063	0.0156486
	178	1.08033	0.828879	0.592687	0.301323	0.10804	1.07533	0.833292	0.598083	0.304815	0.110989		178	0.117817	0.0837524	0.0587469	0.0330919	0.0142013	-0.0001159	0.123412	0.085691	0.056237	0.0328059	0.0151487	0.00123845		178	0.969311	0.770916	0.553444	0.275471	0.194326	0.10203	0.962005	0.765645	0.551374	0.272975	0.193456	0.0972317		178	0.0105626	0.00707805	0.00240524	0.0246887	-0.0017697	0.00469539	0.0154692
	178.2	1.07994	0.828332	0.592487	0.300663	0.107428	1.07532	0.833285	0.598078	0.304813	0.110988		178.2	0.118339	0.0839147	0.0588054	0.0336461	0.0152058	0.00020787	0.123375	0.0856659	0.0562204	0.0327963	0.0151442	0.00123808		178.2	0.968991	0.770806	0.553046	0.275017	0.19424	0.102248	0.962005	0.765645	0.551374	0.272975	0.193452	0.0972317		178.2	0.00987591	0.00760205	0.00191002	0.0241838	-0.0019478	0.00408199	0.0150574
	178.4	1.08037	0.828831	0.593637	0.301067	0.107702	1.07531	0.833279	0.598073	0.304811	0.110987		178.4	0.118487	0.0839703	0.0590618	0.033646	0.0161082	0.00013992	0.123339	0.0856407	0.056204	0.0327867	0.0151398	0.00123772		178.4	0.96908	0.770813	0.55302	0.274859	0.194607	0.10209	0.962005	0.765645	0.551374	0.272975	0.193448	0.0972317		178.4	0.00934957	0.00789666	0.00156035	0.0235931	-0.0024846	0.00370229	0.0142815
	178.6	1.08096	0.829404	0.59533	0.301481	0.108439	1.0753	0.833272	0.598069	0.304808	0.110986		178.6	0.119138	0.0842827	0.0587174	0.0342341	0.016918	-9.642e-05	0.123303	0.0856156	0.0561875	0.032777	0.0151354	0.00123736		178.6	0.968807	0.770784	0.553217	0.275196	0.194894	0.102687	0.962005	0.765645	0.551374	0.272975	0.193445	0.0972317		178.6	0.00855144	0.00752211	0.00135709	0.0225096	-0.0029431	0.00383707	0.0139466
	178.8	1.08062	0.830188	0.595542	0.301396	0.108538	1.07529	0.833266	0.598064	0.304806	0.110986		178.8	0.119939	0.0845844	0.0591626	0.0349858	0.0174089	-0.0001194	0.123267	0.0855904	0.056171	0.0327674	0.0151309	0.00123699		178.8	0.968992	0.771001	0.553195	0.275089	0.195207	0.103312	0.962005	0.765645	0.551374	0.272975	0.193441	0.0972317		178.8	0.00889712	0.00786665	0.00175705	0.023238	-0.0022863	0.0041428	0.0146012
	179	1.08125	0.830589	0.595894	0.30167	0.10823	1.07528	0.833259	0.598059	0.304803	0.110985		179	0.119858	0.0848535	0.0590721	0.0352161	0.0177043	-0.0005391	0.123231	0.0855653	0.0561545	0.0327578	0.0151265	0.00123663		179	0.969167	0.771191	0.553834	0.275966	0.195426	0.103917	0.962005	0.765645	0.551374	0.272975	0.193437	0.0972317		179	0.00917466	0.00787054	0.00167746	0.023465	-0.0016751	0.00451842	0.0148379
	179.2	1.08101	0.831019	0.595728	0.301711	0.108325	1.07528	0.833252	0.598054	0.304801	0.110984		179.2	0.119676	0.0853084	0.0593996	0.0354514	0.0180462	-0.0002214	0.123194	0.0855402	0.056138	0.0327482	0.015122	0.00123627		179.2	0.96919	0.771965	0.554029	0.27642	0.195238	0.104162	0.962005	0.765645	0.551374	0.272975	0.193433	0.0972317		179.2	0.00913728	0.00796371	0.002145	0.0241973	-0.0018324	0.00397788	0.0151295
	179.4	1.08117	0.831004	0.595571	0.302417	0.108273	1.07527	0.833246	0.59805	0.304798	0.110983		179.4	0.120055	0.0848087	0.0594773	0.0355469	0.0178133	-0.0004094	0.123158	0.0855151	0.0561215	0.0327386	0.0151176	0.00123591		179.4	0.969896	0.771988	0.553935	0.276988	0.195349	0.104397	0.962005	0.765645	0.551374	0.272975	0.193429	0.0972317		179.4	0.00899196	0.00737899	0.00184905	0.0240243	-0.0018278	0.00419661	0.0145766
	179.6	1.0817	0.831624	0.596237	0.302561	0.108728	1.07526	0.833239	0.598045	0.304796	0.110982		179.6	0.12002	0.0855199	0.0598747	0.0358437	0.0178805	4.852e-05	0.123122	0.08549	0.0561051	0.032729	0.0151132	0.00123554		179.6	0.970437	0.771495	0.553995	0.277	0.19569	0.103869	0.962005	0.765645	0.551374	0.272975	0.193426	0.0972317		179.6	0.00989871	0.00766811	0.00234968	0.0248434	-0.0008774	0.00486453	0.0152741
	179.8	1.08195	0.832262	0.596338	0.302694	0.109259	1.07525	0.833232	0.59804	0.304794	0.110981		179.8	0.119079	0.0857437	0.0600943	0.0362809	0.0178637	-9.7e-07	0.123086	0.0854649	0.0560886	0.0327194	0.0151087	0.00123518		179.8	0.970619	0.771619	0.554107	0.276953	0.195456	0.103438	0.962005	0.765645	0.551374	0.272975	0.193422	0.0972317		179.8	0.0103253	0.00743771	0.00205648	0.0246995	-0.001181	0.00439969	0.0158653
	180	1.08215	0.832713	0.596502	0.303541	0.109639	1.07524	0.833226	0.598035	0.304791	0.11098		180	0.118766	0.085967	0.0601846	0.0365488	0.0178271	0.00034933	0.12305	0.0854399	0.0560721	0.0327098	0.0151043	0.00123482		180	0.970994	0.771826	0.554192	0.276534	0.194962	0.10324	0.962005	0.765645	0.551374	0.272975	0.193418	0.0972317		180	0.0105772	0.00632475	0.00150973	0.024659	-0.0018486	0.00362925	0.0153587
	180.2	1.08247	0.833307	0.596758	0.30375	0.109884	1.07523	0.833219	0.598031	0.304789	0.110979		180.2	0.11958	0.0870705	0.0612305	0.0372704	0.0184865	0.00084329	0.123014	0.0854148	0.0560557	0.0327002	0.0150999	0.00123446		180.2	0.971709	0.771275	0.554059	0.275776	0.194609	0.102347	0.962005	0.765645	0.551374	0.272975	0.193414	0.0972317		180.2	0.0115041	0.00611421	0.00114671	0.0245127	-0.0018583	0.00322677	0.0155604
	180.4	1.08205	0.833065	0.596645	0.303563	0.110182	1.07522	0.833213	0.598026	0.304786	0.110978		180.4	0.119596	0.0879223	0.0615499	0.0375602	0.018353	0.00135043	0.122978	0.0853897	0.0560392	0.0326906	0.0150954	0.00123409		180.4	0.972354	0.771072	0.554851	0.275674	0.194693	0.102136	0.962005	0.765645	0.551374	0.272975	0.193411	0.0972317		180.4	0.0118903	0.00627098	0.00184707	0.0256149	-0.0014605	0.00336745	0.0153506
	180.6	1.08242	0.833233	0.596109	0.303794	0.11043	1.07522	0.833206	0.598021	0.304784	0.110978		180.6	0.119596	0.0879896	0.0614727	0.037232	0.0183594	0.00211767	0.122942	0.0853647	0.0560228	0.032681	0.015091	0.00123373		180.6	0.97242	0.771336	0.554571	0.275237	0.194354	0.101563	0.962005	0.765645	0.551374	0.272975	0.193407	0.0972317		180.6	0.0118939	0.00618418	0.00210235	0.0256146	-0.0019174	0.00356721	0.0153895
	180.8	1.08136	0.832437	0.596276	0.303951	0.109799	1.07521	0.833199	0.598016	0.304781	0.110977		180.8	0.120249	0.0878017	0.0615602	0.0376393	0.0183557	0.00242232	0.122906	0.0853396	0.0560064	0.0326714	0.0150866	0.00123337		180.8	0.972087	0.770942	0.553935	0.27493	0.193705	0.100936	0.962005	0.765645	0.551374	0.272975	0.193403	0.0972317		180.8	0.0113611	0.00526443	0.00192977	0.0252788	-0.0019374	0.00312832	0.0146673
	181	1.08155	0.832442	0.595497	0.303906	0.110065	1.0752	0.833193	0.598012	0.304779	0.110976		181	0.120675	0.0878273	0.0618972	0.0371844	0.0187491	0.00292948	0.122869	0.0853146	0.0559899	0.0326618	0.0150822	0.00123301		181	0.971047	0.770702	0.553561	0.275613	0.193867	0.100367	0.962005	0.765645	0.551374	0.272975	0.193399	0.0972317		181	0.0115524	0.00518028	0.00220738	0.0251707	-0.0018239	0.00288429	0.0152089
	181.2	1.08089	0.831754	0.595242	0.303362	0.110625	1.07519	0.833186	0.598007	0.304777	0.110975		181.2	0.120738	0.0875509	0.0611449	0.036918	0.0180848	0.00311767	0.122833	0.0852895	0.0559735	0.0326522	0.0150777	0.00123265		181.2	0.971035	0.770674	0.553385	0.275648	0.193648	0.0998915	0.962005	0.765645	0.551374	0.272975	0.193395	0.0972317		181.2	0.0112324	0.00545168	0.00250456	0.0255748	-0.0022574	0.00318645	0.0155382
	181.4	1.08006	0.830689	0.59346	0.303067	0.110149	1.07518	0.833179	0.598002	0.304774	0.110974		181.4	0.121291	0.0870582	0.0608056	0.0365081	0.0183274	0.00316315	0.122797	0.0852645	0.0559571	0.0326426	0.0150733	0.00123228		181.4	0.969883	0.770073	0.55285	0.275192	0.193522	0.0995837	0.962005	0.765645	0.551374	0.272975	0.193392	0.0972317		181.4	0.011109	0.00554013	0.00249506	0.0249453	-0.0018975	0.00354879	0.0153979
	181.6	1.07927	0.830438	0.593044	0.302958	0.109788	1.07517	0.833173	0.597997	0.304772	0.110973		181.6	0.121861	0.0863928	0.0611232	0.0362138	0.018372	0.00290253	0.122761	0.0852395	0.0559406	0.032633	0.0150689	0.00123192		181.6	0.969331	0.770108	0.552556	0.275321	0.194017	0.0992256	0.962005	0.765645	0.551374	0.272975	0.193388	0.0972317		181.6	0.0107496	0.00587949	0.00190575	0.0242748	-0.0020601	0.00347219	0.0154572
	181.8	1.07768	0.829139	0.592162	0.30138	0.108993	1.07516	0.833166	0.597993	0.304769	0.110972		181.8	0.121485	0.0861119	0.0610603	0.0363614	0.0184134	0.00316065	0.122725	0.0852145	0.0559242	0.0326235	0.0150645	0.00123156		181.8	0.968205	0.76974	0.55264	0.275308	0.19397	0.0986942	0.962005	0.765645	0.551374	0.272975	0.193384	0.0972317		181.8	0.0101839	0.00619033	0.00190411	0.0236004	-0.0020951	0.00353715	0.0152453
	182	1.07725	0.828949	0.592788	0.301576	0.108813	1.07516	0.83316	0.597988	0.304767	0.110971		182	0.121253	0.0854678	0.0606898	0.035846	0.0187965	0.00323817	0.122689	0.0851895	0.0559078	0.0326139	0.01506	0.0012312		182	0.967743	0.769568	0.551885	0.274841	0.193463	0.0980263	0.962005	0.765645	0.551374	0.272975	0.19338	0.0972317		182	0.00893062	0.00537294	0.0012892	0.0226798	-0.0026617	0.00353917	0.0142272
	182.2	1.07694	0.828481	0.592747	0.301634	0.108236	1.07515	0.833153	0.597983	0.304764	0.110971		182.2	0.122009	0.0847577	0.0612874	0.0360222	0.0192467	0.003178	0.122653	0.0851645	0.0558914	0.0326043	0.0150556	0.00123084		182.2	0.966945	0.769616	0.552288	0.275396	0.194032	0.0986749	0.962005	0.765645	0.551374	0.272975	0.193376	0.0972317		182.2	0.00878056	0.00569433	0.00149131	0.0227895	-0.0026463	0.0035999	0.0142595
	182.4	1.07776	0.829031	0.593427	0.302207	0.108606	1.07514	0.833146	0.597978	0.304762	0.11097		182.4	0.122971	0.0844571	0.0618232	0.0358023	0.0192021	0.00336973	0.122617	0.0851395	0.055875	0.0325948	0.0150512	0.00123048		182.4	0.966589	0.770007	0.552935	0.275728	0.194669	0.0988678	0.962005	0.765645	0.551374	0.272975	0.193373	0.0972317		182.4	0.00907041	0.00656146	0.00179877	0.0229736	-0.0026932	0.00397751	0.0143082
	182.6	1.0781	0.828636	0.593499	0.301672	0.108485	1.07513	0.83314	0.597974	0.30476	0.110969		182.6	0.121898	0.0837743	0.0607268	0.0352614	0.0184255	0.00277385	0.122581	0.0851145	0.0558586	0.0325852	0.0150468	0.00123012		182.6	0.966092	0.769957	0.552528	0.275972	0.194464	0.0991607	0.962005	0.765645	0.551374	0.272975	0.193369	0.0972317		182.6	0.00892175	0.00721832	0.00243801	0.0230351	-0.0023869	0.00453609	0.0144755
	182.8	1.07796	0.828668	0.592897	0.301356	0.108154	1.07512	0.833133	0.597969	0.304757	0.110968		182.8	0.121301	0.0836527	0.060375	0.0351587	0.0180951	0.00223976	0.122545	0.0850895	0.0558422	0.0325756	0.0150424	0.00122975		182.8	0.966639	0.770862	0.552395	0.276188	0.194439	0.0996331	0.962005	0.765645	0.551374	0.272975	0.193365	0.0972317		182.8	0.00983561	0.00821035	0.00311713	0.0244581	-0.0014439	0.0054999	0.0152669
	183	1.07953	0.82945	0.593465	0.301769	0.108746	1.07511	0.833127	0.597964	0.304755	0.110967		183	0.121421	0.0845993	0.061127	0.0353001	0.0181188	0.00249848	0.122509	0.0850645	0.0558258	0.0325661	0.0150379	0.00122939		183	0.967294	0.771495	0.55281	0.277431	0.19448	0.0996671	0.962005	0.765645	0.551374	0.272975	0.193361	0.0972317		183	0.00966155	0.00845593	0.00305613	0.02491	-0.0014744	0.00525165	0.0153726
	183.2	1.08034	0.829572	0.594064	0.302033	0.109734	1.0751	0.83312	0.597959	0.304752	0.110966		183.2	0.119882	0.0838095	0.0606175	0.0344104	0.0169936	0.00177977	0.122473	0.0850396	0.0558094	0.0325565	0.0150335	0.00122903		183.2	0.967968	0.771604	0.553414	0.2779	0.19464	0.100611	0.962005	0.765645	0.551374	0.272975	0.193357	0.0972317		183.2	0.00983917	0.0089086	0.00353792	0.0259664	-0.0012675	0.00545917	0.0159462
	183.4	1.08158	0.8294	0.594874	0.302714	0.110237	1.0751	0.833113	0.597955	0.30475	0.110965		183.4	0.119111	0.0837796	0.0602494	0.0346381	0.0169387	0.00168528	0.122437	0.0850146	0.0557931	0.032547	0.0150291	0.00122867		183.4	0.969419	0.772013	0.5536	0.278292	0.194433	0.100983	0.962005	0.765645	0.551374	0.272975	0.193354	0.0972317		183.4	0.00990551	0.00886193	0.0038159	0.0260794	-0.0010313	0.00608109	0.0160437
	183.6	1.08265	0.829697	0.594996	0.302118	0.11029	1.07509	0.833107	0.59795	0.304748	0.110964		183.6	0.118741	0.0844278	0.0604913	0.0347468	0.0166513	0.00180019	0.122402	0.0849897	0.0557767	0.0325374	0.0150247	0.00122831		183.6	0.969841	0.771858	0.55377	0.277821	0.19416	0.101107	0.962005	0.765645	0.551374	0.272975	0.19335	0.0972317		183.6	0.0104035	0.00894987	0.00369696	0.0270248	-0.0014315	0.00586971	0.0162803
	183.8	1.08264	0.830194	0.595462	0.302113	0.110572	1.07508	0.8331	0.597945	0.304745	0.110964		183.8	0.117621	0.0848974	0.0604403	0.0345628	0.0165001	0.001802	0.122366	0.0849647	0.0557603	0.0325279	0.0150203	0.00122795		183.8	0.970506	0.772759	0.554523	0.278449	0.19361	0.101369	0.962005	0.765645	0.551374	0.272975	0.193346	0.0972317		183.8	0.0112284	0.00850729	0.0032562	0.0270686	-0.0017265	0.00602491	0.0163593
	184	1.0829	0.830646	0.59567	0.302211	0.110753	1.07507	0.833093	0.59794	0.304743	0.110963		184	0.117889	0.0856496	0.0603277	0.0348037	0.017264	0.00258758	0.12233	0.0849398	0.055744	0.0325183	0.0150159	0.00122759		184	0.971007	0.773323	0.554361	0.278181	0.193321	0.101178	0.962005	0.765645	0.551374	0.272975	0.193342	0.0972317		184	0.0117541	0.00830084	0.00323916	0.0266982	-0.0014827	0.00575599	0.0165051
	184.2	1.08302	0.831356	0.595516	0.302241	0.110165	1.07506	0.833087	0.597936	0.30474	0.110962		184.2	0.118691	0.0859862	0.0606232	0.0351351	0.0182508	0.00273941	0.122294	0.0849149	0.0557276	0.0325088	0.0150115	0.00122723		184.2	0.971778	0.773242	0.554563	0.278377	0.194047	0.101779	0.962005	0.765645	0.551374	0.272975	0.193338	0.0972317		184.2	0.0117074	0.00816303	0.00307212	0.0271323	-0.0015987	0.0059037	0.0166999
	184.4	1.08256	0.831155	0.595433	0.30244	0.10988	1.07505	0.83308	0.597931	0.304738	0.110961		184.4	0.119232	0.0861883	0.0604032	0.0351938	0.0187449	0.00273901	0.122258	0.08489	0.0557112	0.0324992	0.0150071	0.00122687		184.4	0.972427	0.773497	0.554832	0.278508	0.194153	0.102172	0.962005	0.765645	0.551374	0.272975	0.193335	0.0972317		184.4	0.0120754	0.00862858	0.00341074	0.027668	-0.0011851	0.00608102	0.0170436
	184.6	1.08305	0.831408	0.594816	0.302919	0.109991	1.07504	0.833074	0.597926	0.304735	0.11096		184.6	0.119388	0.0861975	0.0604079	0.0354945	0.0196433	0.00280205	0.122222	0.084865	0.0556949	0.0324897	0.0150027	0.00122651		184.6	0.972052	0.773718	0.55469	0.278351	0.193834	0.10188	0.962005	0.765645	0.551374	0.272975	0.193331	0.0972317		184.6	0.0111652	0.00760892	0.00289936	0.0270695	-0.0021075	0.00527864	0.0166887
	184.8	1.08261	0.831126	0.595185	0.303022	0.109726	1.07504	0.833067	0.597921	0.304733	0.110959		184.8	0.119682	0.0856509	0.0596147	0.0358016	0.0196235	0.00275239	0.122186	0.0848401	0.0556786	0.0324802	0.0149983	0.00122615		184.8	0.971834	0.774061	0.554307	0.278016	0.193168	0.101715	0.962005	0.765645	0.551374	0.272975	0.193327	0.0972317		184.8	0.0105661	0.0065082	0.00266381	0.0269614	-0.0021085	0.00468409	0.0161621
	185	1.08268	0.831335	0.59425	0.302567	0.109954	1.07503	0.83306	0.597917	0.304731	0.110958		185	0.120162	0.0861867	0.0600294	0.0362239	0.0209532	0.00319373	0.12215	0.0848152	0.0556622	0.0324706	0.0149939	0.00122579		185	0.971967	0.774789	0.555014	0.278542	0.194393	0.102081	0.962005	0.765645	0.551374	0.272975	0.193323	0.0972317		185	0.0103536	0.00567585	0.00203706	0.0271365	-0.0023492	0.00429743	0.0164462
	185.2	1.08188	0.831202	0.593829	0.30238	0.110265	1.07502	0.833054	0.597912	0.304728	0.110957		185.2	0.120077	0.0859394	0.0594485	0.0368735	0.0206679	0.00300412	0.122114	0.0847904	0.0556459	0.0324611	0.0149895	0.00122543		185.2	0.971963	0.774562	0.555335	0.27832	0.193729	0.101854	0.962005	0.765645	0.551374	0.272975	0.193319	0.0972317		185.2	0.00938154	0.00524749	0.00136067	0.0266648	-0.0026032	0.0038943	0.0161039
	185.4	1.08092	0.830799	0.592986	0.302348	0.109456	1.07501	0.833047	0.597907	0.304726	0.110956		185.4	0.119285	0.0852166	0.0592836	0.0366075	0.0211037	0.00241329	0.122079	0.0847655	0.0556295	0.0324516	0.0149851	0.00122507		185.4	0.970901	0.77409	0.554349	0.277928	0.193396	0.101912	0.962005	0.765645	0.551374	0.272975	0.193316	0.0972317		185.4	0.00856711	0.00412907	0.00034073	0.0255006	-0.0028834	0.0030103	0.015384
	185.6	1.0805	0.831472	0.59412	0.302562	0.109617	1.075	0.83304	0.597902	0.304723	0.110956		185.6	0.120289	0.0850993	0.0607094	0.0369151	0.0211061	0.00252404	0.122043	0.0847406	0.0556132	0.0324421	0.0149807	0.00122471		185.6	0.970509	0.774449	0.554537	0.277946	0.193943	0.101537	0.962005	0.765645	0.551374	0.272975	0.193312	0.0972317		185.6	0.0081152	0.00335186	-0.0001674	0.0249248	-0.0036916	0.00259806	0.0152214
	185.8	1.07989	0.83122	0.593548	0.301879	0.10981	1.07499	0.833034	0.597898	0.304721	0.110955		185.8	0.120651	0.085699	0.0611177	0.0376556	0.0215596	0.00305161	0.122007	0.0847157	0.0555969	0.0324325	0.0149763	0.00122435		185.8	0.970211	0.774092	0.55491	0.277961	0.193804	0.101445	0.962005	0.765645	0.551374	0.272975	0.193308	0.0972317		185.8	0.00795151	0.00305091	-0.0006416	0.024687	-0.003759	0.00189019	0.0146929
	186	1.07941	0.831406	0.59417	0.302302	0.109418	1.07498	0.833027	0.597893	0.304718	0.110954		186	0.121141	0.0860088	0.0612223	0.0382176	0.0217738	0.00324862	0.121971	0.0846909	0.0555806	0.032423	0.0149719	0.00122399		186	0.970047	0.773982	0.555228	0.277885	0.194551	0.101727	0.962005	0.765645	0.551374	0.272975	0.193304	0.0972317		186	0.00753975	0.00270804	-0.0010951	0.0244163	-0.0041978	0.00229736	0.0145918
	186.2	1.08002	0.831665	0.593726	0.302086	0.108399	1.07498	0.833021	0.597888	0.304716	0.110953		186.2	0.121138	0.0857496	0.0613886	0.0380601	0.0209892	0.00341682	0.121935	0.084666	0.0555643	0.0324135	0.0149675	0.00122363		186.2	0.969422	0.773941	0.555346	0.277965	0.19472	0.102126	0.962005	0.765645	0.551374	0.272975	0.193301	0.0972317		186.2	0.00775383	0.0030441	-0.000595	0.0247002	-0.0040381	0.00145136	0.0143597
	186.4	1.0802	0.831559	0.593855	0.302064	0.108366	1.07497	0.833014	0.597883	0.304714	0.110952		186.4	0.121033	0.0862639	0.0615398	0.0379177	0.0205788	0.00335562	0.1219	0.0846412	0.055548	0.032404	0.0149631	0.00122327		186.4	0.968968	0.773373	0.555066	0.277754	0.194908	0.102049	0.962005	0.765645	0.551374	0.272975	0.193297	0.0972317		186.4	0.00891001	0.00443785	-0.0004982	0.0252794	-0.0032368	0.00221104	0.0149598
	186.6	1.0793	0.830543	0.593168	0.300783	0.108224	1.07496	0.833007	0.597879	0.304711	0.110951		186.6	0.119765	0.0860261	0.0606422	0.0373847	0.0193613	0.00279684	0.121864	0.0846163	0.0555317	0.0323945	0.0149587	0.00122292		186.6	0.968228	0.772758	0.554474	0.277034	0.194151	0.101444	0.962005	0.765645	0.551374	0.272975	0.193293	0.0972317		186.6	0.00914114	0.00506639	0.00013309	0.0255279	-0.0022552	0.00277774	0.0162304
	186.8	1.07978	0.830993	0.593655	0.301396	0.108889	1.07495	0.833001	0.597874	0.304709	0.11095		186.8	0.119691	0.086287	0.0609201	0.0375718	0.0188086	0.00241675	0.121828	0.0845915	0.0555154	0.032385	0.0149543	0.00122256		186.8	0.968395	0.772875	0.554185	0.277071	0.194497	0.101721	0.962005	0.765645	0.551374	0.272975	0.193289	0.0972317		186.8	0.00998334	0.00577243	0.00047781	0.0264043	-0.0018334	0.00338419	0.0165052
	187	1.08016	0.830831	0.594406	0.301554	0.109147	1.07494	0.832994	0.597869	0.304706	0.110949		187	0.119592	0.0861969	0.0613668	0.0371032	0.0183184	0.00225742	0.121792	0.0845667	0.0554991	0.0323755	0.0149499	0.0012222		187	0.968599	0.772755	0.554889	0.277781	0.194648	0.101824	0.962005	0.765645	0.551374	0.272975	0.193285	0.0972317		187	0.0104191	0.0061148	0.00074455	0.0259386	-0.0018187	0.00329951	0.0169383
	187.2	1.07963	0.829943	0.593988	0.301118	0.10844	1.07493	0.832987	0.597864	0.304704	0.110949		187.2	0.117898	0.0851962	0.060542	0.036231	0.0173993	0.00134708	0.121757	0.0845419	0.0554828	0.032366	0.0149455	0.00122184		187.2	0.968245	0.771897	0.55445	0.277656	0.194094	0.101919	0.962005	0.765645	0.551374	0.272975	0.193282	0.0972317		187.2	0.0109019	0.00643107	0.00097153	0.026157	-0.0017532	0.0036497	0.0176606
	187.4	1.07978	0.829437	0.594457	0.300914	0.107741	1.07493	0.832981	0.59786	0.304702	0.110948		187.4	0.117016	0.085019	0.0604208	0.035918	0.0166672	0.00108873	0.121721	0.084517	0.0554665	0.0323565	0.0149412	0.00122148		187.4	0.968888	0.772416	0.554572	0.277842	0.193728	0.101766	0.962005	0.765645	0.551374	0.272975	0.193278	0.0972317		187.4	0.0113336	0.00745068	0.00184209	0.0263154	-0.0016467	0.00408585	0.0174785
	187.6	1.07984	0.829492	0.594499	0.300473	0.107083	1.07492	0.832974	0.597855	0.304699	0.110947		187.6	0.116881	0.0847381	0.0602656	0.035313	0.0155629	0.00038027	0.121685	0.0844922	0.0554502	0.032347	0.0149368	0.00122112		187.6	0.969162	0.772463	0.555209	0.277744	0.193151	0.101809	0.962005	0.765645	0.551374	0.272975	0.193274	0.0972317		187.6	0.0121855	0.00808432	0.00198027	0.0265278	-0.0015766	0.00460411	0.017476
	187.8	1.08019	0.829769	0.595128	0.300519	0.107141	1.07491	0.832968	0.59785	0.304697	0.110946		187.8	0.116105	0.0848137	0.0602459	0.0343999	0.0154647	0.00012534	0.121649	0.0844674	0.055434	0.0323375	0.0149324	0.00122076		187.8	0.969985	0.772436	0.555384	0.278487	0.193395	0.101574	0.962005	0.765645	0.551374	0.272975	0.19327	0.0972317		187.8	0.0125237	0.00832789	0.00183719	0.0260777	-0.001597	0.00457141	0.0172468
	188	1.08009	0.829662	0.594543	0.300377	0.106496	1.0749	0.832961	0.597845	0.304694	0.110945		188	0.116182	0.0851429	0.0605592	0.0346144	0.0160237	0.00040263	0.121614	0.0844427	0.0554177	0.032328	0.014928	0.00122041		188	0.970276	0.772457	0.554871	0.277988	0.19347	0.101584	0.962005	0.765645	0.551374	0.272975	0.193266	0.0972317		188	0.012114	0.00863202	0.00175429	0.0258704	-0.0016778	0.00411766	0.0170974
	188.2	1.07997	0.829464	0.59473	0.300554	0.106243	1.07489	0.832954	0.597841	0.304692	0.110944		188.2	0.116161	0.0845609	0.0599466	0.0343561	0.0158099	-0.0005484	0.121578	0.0844179	0.0554014	0.0323185	0.0149236	0.00122005		188.2	0.970645	0.772392	0.555141	0.278336	0.193392	0.102065	0.962005	0.765645	0.551374	0.272975	0.193263	0.0972317		188.2	0.0117696	0.00890405	0.00236992	0.0263764	-0.0016286	0.00456428	0.0168814
	188.4	1.07978	0.829848	0.595096	0.301448	0.106098	1.07488	0.832948	0.597836	0.304689	0.110943		188.4	0.116812	0.0848286	0.060263	0.0342273	0.0161653	-0.0006787	0.121542	0.0843931	0.0553852	0.032309	0.0149193	0.00121969		188.4	0.970565	0.772339	0.555323	0.278072	0.192853	0.101847	0.962005	0.765645	0.551374	0.272975	0.193259	0.0972317		188.4	0.0114063	0.00905904	0.00227668	0.0262337	-0.0013278	0.00459664	0.0167153
	188.6	1.08036	0.830651	0.59514	0.301924	0.106906	1.07487	0.832941	0.597831	0.304687	0.110942		188.6	0.116227	0.0843964	0.060228	0.0345929	0.0163288	-0.0008707	0.121507	0.0843683	0.0553689	0.0322995	0.0149149	0.00121933		188.6	0.970183	0.772544	0.555673	0.27838	0.192893	0.101382	0.962005	0.765645	0.551374	0.272975	0.193255	0.0972317		188.6	0.0104254	0.00855192	0.00217788	0.0268333	-0.0013401	0.00457528	0.0160237
	188.8	1.08016	0.830694	0.594849	0.301986	0.10691	1.07487	0.832935	0.597826	0.304685	0.110941		188.8	0.116375	0.0844312	0.059563	0.0349158	0.0165916	-0.0009083	0.121471	0.0843436	0.0553527	0.0322901	0.0149105	0.00121897		188.8	0.970284	0.772914	0.555689	0.278429	0.193026	0.101633	0.962005	0.765645	0.551374	0.272975	0.193251	0.0972317		188.8	0.0100731	0.00770337	0.00192093	0.0270744	-0.0012316	0.00452701	0.0152319
	189	1.07935	0.831169	0.593765	0.302002	0.107111	1.07486	0.832928	0.597822	0.304682	0.110941		189	0.116761	0.0847219	0.0603074	0.0356765	0.0182315	-0.0004371	0.121435	0.0843188	0.0553364	0.0322806	0.0149061	0.00121862		189	0.96997	0.773133	0.556178	0.279062	0.1938	0.101887	0.962005	0.765645	0.551374	0.272975	0.193247	0.0972317		189	0.0101157	0.00759945	0.00171088	0.0268983	-0.0011472	0.00439464	0.0150053
	189.2	1.07936	0.83133	0.593949	0.302253	0.108001	1.07485	0.832921	0.597817	0.30468	0.11094		189.2	0.117543	0.0848885	0.0609216	0.0364555	0.0185085	0.00068408	0.1214	0.0842941	0.0553202	0.0322711	0.0149017	0.00121826		189.2	0.969339	0.772671	0.556601	0.278891	0.193391	0.10177	0.962005	0.765645	0.551374	0.272975	0.193244	0.0972317		189.2	0.0099275	0.00731752	0.00147435	0.0263039	-0.0011497	0.00367071	0.014428
	189.4	1.07954	0.830746	0.593632	0.302467	0.108701	1.07484	0.832915	0.597812	0.304677	0.110939		189.4	0.117121	0.084364	0.0606128	0.0363762	0.0186701	0.00091123	0.121364	0.0842694	0.055304	0.0322617	0.0148974	0.0012179		189.4	0.96881	0.772287	0.555794	0.278721	0.193838	0.101944	0.962005	0.765645	0.551374	0.272975	0.19324	0.0972317		189.4	0.0100727	0.00703849	0.00158059	0.0264524	-0.0009609	0.00332154	0.0142006
[truncated: 552 more rows]

## Sheet: Fig 1d
			Ca Flux response of igL CH01 Cell line
			Start t	End t	Peak t	Peak	Mean Y	Slope	AUC	dt
		Q23 soluble 4nM	0	224	167	212481	188441	285	42000000	224
[truncated: 2 more rows]

## Sheet: Fig 1g
		EMPEM magnitude
[truncated: 13 more rows]
