# Supplementary material for: Vaccination generates broadly cross-neutralizing antibodies to the HIV Env apex
Source: Nature. 2026 Apr 29;654(8119):777–85. doi: 10.1038/s41586-026-10429-3 (PMC13275315; doi:10.1038/s41586-026-10429-3)
Supplement: Supplementary file 5 — Source Data Fig. 3 [file 41586_2026_10429_MOESM5_ESM.xlsx]

## Sheet: Figure 3a_ring plots
	Number of antibody lineages and corresponding paired heavy-light chain sequences
	Q7				Q9				Q10				Q12
	lineage nr	number of paired HC and LC sequences			lineage nr	number of paired HC and LC sequences			lineage nr	number of paired HC and LC sequences			lineage nr	number of paired HC and LC sequences
	1	14			1	28			1	9			1	18
	2	7			2	8			2	8			2	10
	3	7			3	6			3	5			3	9
	4	5			4	6			4	5			4	8
	5	5			5	6			5	4			5	8
	6	5			6	5			6	4			6	7
	7	5			7	4			7	3			7	7
	8	5			8	4			8	3			8	6
	9	4			9	4			9	3			9	6
	10	4			10	4			10	3			10	6
	11	4			11	4			11	3			11	6
	12	4			12	4			12	2			12	6
	13	3			13	3			13	2			13	5
	14	3			14	3			14	2			14	4
	15	3			15	3			15	2			15	4
	16	3			16	3			16	2			16	4
	17	3			17	3			17	2			17	4
	18	3			18	3			18	2			18	4
	19	3			19	3			19	2			19	4
	20	3			20	3			20	2			20	4
	21	3			21	3			21	2			21	3
	22	3			22	2			22	2			22	3
	23	3			23	2			23	2			23	3
	24	3			24	2			24	2			24	3
	25	2			25	2			25	2			25	3
	26	2			26	2			26	1			26	3
	27	2			27	2			27	1			27	3
	28	2			28	2			28	1			28	3
	29	2			29	2			29	1			29	3
	30	2			30	2			30	1			30	3
	31	2			31	2			31	1			31	3
	32	2			32	2			32	1			32	3
	33	2			33	1			33	1			33	3
	34	2			34	1			34	1			34	3
	35	2			35	1			35	1			35	3
	36	2			36	1			36	1			36	3
	37	2			37	1			37	1			37	3
	38	2			38	1			38	1			38	3
	39	2			39	1			39	1			39	3
	40	2			40	1			40	1			40	3
	41	1			41	1			41	1			41	3
	42	1			42	1			42	1			42	3
	43	1			43	1			43	1			43	3
	44	1			44	1			44	1			44	3
	45	1			45	1			45	1			45	3
	46	1			46	1			46	1			46	2
	47	1			47	1			47	1			47	2
	48	1			48	1			48	1			48	2
	49	1			49	1			49	1			49	2
	50	1			50	1			50	1			50	2
	51	1			51	1			51	1			51	2
	52	1			52	1			52	1			52	2
	53	1			53	1			53	1			53	2
	54	1			54	1			54	1			54	2
	55	1			55	1			55	1			55	2
	56	1			56	1			56	1			56	2
	57	1			57	1			57	1			57	2
	58	1			58	1			58	1			58	2
	59	1			59	1			59	1			59	2
	60	1			60	1			60	1			60	2
	61	1			61	1			61	1			61	2
	62	1			62	1			62	1			62	2
	63	1			63	1			63	1			63	2
	64	1			64	1			64	1			64	2
	65	1			65	1			65	1			65	2
	66	1			66	1			66	1			66	2
	67	1			67	1			67	1			67	2
	68	1			68	1			68	1			68	2
	69	1			69	1			69	1			69	2
	70	1			70	1			70	1			70	2
	71	1			71	1			71	1			71	2
	72	1			72	1			72	1			72	2
	73	1			73	1			73	1			73	2
	74	1			74	1			74	1			74	2
	75	1			75	1			75	1			75	2
	76	1			76	1			76	1			76	1
	77	1			77	1			77	1			77	1
	78	1			78	1			78	1			78	1
	79	1			79	1			79	1			79	1
	80	1			80	1			80	1			80	1
	81	1			81	1			81	1			81	1
	82	1			82	1			82	1			82	1
	83	1			83	1			83	1			83	1
	84	1			84	1			84	1			84	1
	85	1			85	1			85	1			85	1
	86	1			86	1			86	1			86	1
	87	1			87	1			87	1			87	1
	88	1			88	1			88	1			88	1
	89	1			89	1			89	1			89	1
	90	1			90	1			90	1			90	1
	91	1			91	1			91	1			91	1
	92	1			92	1			92	1			92	1
	93	1			93	1			93	1			93	1
	94	1			94	1			94	1			94	1
	95	1			95	1			95	1			95	1
	96	1			96	1			96	1			96	1
	97	1			97	1			97	1			97	1
	98	1			98	1			98	1			98	1
	99	1			99	1			99	1			99	1
	100	1			100	1			100	1			100	1
	101	1			101	1			101	1			101	1
	102	1			102	1			102	1			102	1
	103	1			103	1			103	1			103	1
	104	1			104	1			104	1			104	1
	105	1			105	1			105	1			105	1
	106	1			106	1			106	1			106	1
	107	1			107	1			total HC and LC pairs:	159			107	1
	108	1			108	1							108	1
	109	1			109	1							109	1
	110	1			110	1							110	1
	111	1			111	1							111	1
	total HC and LC pairs:	208			112	1							112	1
					113	1							113	1
					114	1							114	1
					115	1							115	1
					116	1							116	1
					117	1							117	1
					total HC and LC pairs:	217							118	1
													119	1
													120	1
													121	1
													122	1
													123	1
													124	1
													125	1
													126	1
													127	1
													128	1
													129	1
													130	1
													131	1
													132	1
													133	1
													134	1
													135	1
													136	1
													137	1
													138	1
													139	1
													140	1
													141	1
													142	1
													143	1
													144	1
													145	1
													146	1
													147	1
													148	1
													149	1
													150	1
													151	1
													152	1
													153	1
													154	1
													155	1
													156	1
													157	1
													158	1
													159	1
													160	1
													161	1
													162	1
													163	1
													164	1
													165	1
													166	1
													167	1
													168	1
													169	1
													170	1
													171	1
													172	1
													173	1
													174	1
													175	1
													176	1
													177	1
													178	1
													179	1
													180	1
													181	1
													182	1
													183	1
													184	1
													185	1
													186	1
													187	1
													188	1
													189	1
													190	1
													191	1
													192	1
													193	1
													194	1
													195	1
													196	1
													197	1
													198	1
													199	1
													200	1
													201	1
													202	1
													203	1
													total HC and LC pairs:	393

## Sheet: Figure 3a_bar graphs
	Number of antibody lineages and corresponding paired heavy-light chain sequences
					IGHD3-15 and HCDR3 ≥ 20 aa
			Pairs	Lineages	Pairs	Lineages
		Q7	208	111	34	13
		Q9	217	117	38	4
		Q10	159	106	30	12
		Q12	393	203	58	17
		total:	977	537	160	46
