# Supplementary material for: Vaccination generates broadly cross-neutralizing antibodies to the HIV Env apex
Source: Nature. 2026 Apr 29;654(8119):777–85. doi: 10.1038/s41586-026-10429-3 (PMC13275315; doi:10.1038/s41586-026-10429-3)
Supplement: Supplementary file 6 — Source Data Extended Data Fig. 1 [file 41586_2026_10429_MOESM6_ESM.xlsx]

## Sheet: Extended Data Fig 1a
		BLI measurements of selected mAbs and NFL trimers
		Q23 NFL (TD CC3+)								WITO NFL (TD CC3+)								001428 NFL (TD CC3+)
	Time (sec)	PGT145	VRC01	F105	447-52D	VRC26	BG18		Time (sec)	PGT145	VRC01	F105	447-52D	VRC26	BG18		Time (sec)	PGT145	VRC01	F105	447-52D	VRC26	BG18
	0	0	0	0	0	0	0		0	0	0	0	0	0	0		0	0	0	0	0	0	0
	0.2	0.00030668	-0.0006145	-0.0007203	0.00025087	5.827e-05	0.00205254		0.2	0.00012898	-0.0009396	5.599e-05	-6.145e-05	-0.0005003	0.00066531		0.2	0.00706148	-0.0058135	-0.0033127	-0.0052015	-0.0012615	0.00125633
	0.4	0.00086701	-0.0007287	-0.0014845	0.00084332	0.00023945	0.00567594		0.4	0.0006495	-0.0021563	0.00010155	0.00015134	-0.0009905	0.00271681		0.4	0.00808501	-0.0042489	0.00297999	-0.0014824	0.00099266	0.00311704
	0.6	0.00220797	-0.0011344	-0.001638	0.00120441	0.0001956	0.0105603		0.6	0.0015218	-0.0032388	2.031e-05	0.00074386	-0.0010549	0.00574854		0.6	0.00458312	-0.0069715	0.00258851	-0.0063957	0.00134724	0.00552516
	0.8	0.00411187	-0.001692	-0.0024228	0.00204659	0.00079899	0.0166618		0.8	0.00274633	-0.0041899	1.067e-05	0.00194811	-0.0008426	0.0104902		0.8	0.00619453	-0.0025191	-0.0034092	-0.0030946	0.0051505	0.00897659
	1	0.00717078	-0.0022136	-0.0033223	0.00288149	0.00145838	0.0242177		1	0.00466654	-0.005151	-0.0005973	0.00375903	-0.0001684	0.0165419		1	0.00875324	-0.0028138	-0.0033159	-0.0052213	0.00944155	0.0132228
	1.2	0.0110522	-0.002369	-0.0037985	0.00395488	0.0024961	0.0333336		1.2	0.00721835	-0.0060568	-0.0012226	0.00562113	0.00072867	0.0242094		1.2	0.0120397	-0.0046654	-0.0051778	-0.0081946	0.0118014	0.0182657
	1.4	0.0155733	-0.0027289	-0.0037537	0.00523462	0.00341459	0.0437459		1.4	0.00973663	-0.0071019	-0.0017907	0.007924	0.00182963	0.033294		1.4	0.01525	-0.0046834	-0.0012932	-0.0039232	0.0197557	0.0244232
	1.6	0.0215015	-0.003049	-0.0036065	0.00677519	0.00499868	0.0557324		1.6	0.0135453	-0.0075918	-0.0029431	0.0109288	0.00301179	0.0438836		1.6	0.0210659	-0.0055565	-0.0016098	-0.0091046	0.0222963	0.0316217
	1.8	0.0280075	-0.0028321	-0.0033864	0.0080483	0.00686982	0.0690506		1.8	0.0178101	-0.0078737	-0.004131	0.0148297	0.00427265	0.0557701		1.8	0.0264356	-0.0039097	0.00203168	-0.006107	0.029088	0.0400536
	2	0.0353053	-0.002866	-0.0028663	0.00962403	0.00895691	0.0832159		2	0.0222907	-0.0080217	-0.0053006	0.0190199	0.00614762	0.0686339		2	0.0329182	0.00391757	-0.001681	-0.004029	0.0348938	0.0496229
	2.2	0.0437997	-0.0023674	-0.0022434	0.0112224	0.0115696	0.0979269		2.2	0.0270987	-0.0077727	-0.0062701	0.0234674	0.00790506	0.0829716		2.2	0.0385678	0.00019491	0.00530815	-0.0115547	0.038448	0.0596297
	2.4	0.0528651	-0.001262	-0.0014961	0.0126337	0.0138698	0.113762		2.4	0.0323201	-0.0080446	-0.0069912	0.0278499	0.00911248	0.097971		2.4	0.0448915	0.00044107	-0.0024717	-0.0084734	0.0475258	0.0706801
	2.6	0.0624912	4.012e-05	-0.0012925	0.0141847	0.0167546	0.130015		2.6	0.0381591	-0.0077554	-0.0075064	0.0321539	0.0101969	0.113199		2.6	0.048701	-0.0034827	0.0036875	-0.0107724	0.0530433	0.0827271
	2.8	0.0725533	0.00133138	-0.0013766	0.0155894	0.0193576	0.146499		2.8	0.0434601	-0.0077617	-0.0080809	0.0367329	0.0116675	0.129509		2.8	0.0566702	0.00305879	-0.000792	-0.0057476	0.0523841	0.0953439
	3	0.0827859	0.0026344	-0.0012579	0.0168017	0.0222027	0.162628		3	0.0490725	-0.0078879	-0.0079081	0.0412972	0.0127181	0.145226		3	0.0651475	-0.0024042	0.00146425	0.00102496	0.0632093	0.108429
	3.2	0.0934553	0.00382205	-0.0012381	0.0175202	0.0253257	0.178475		3.2	0.0546648	-0.0074112	-0.0078152	0.0460613	0.0140899	0.161027		3.2	0.0653616	0.00530565	-0.0005465	0.00271332	0.0676654	0.121762
	3.4	0.103971	0.00474845	-0.0010694	0.018228	0.0283092	0.194093		3.4	0.0605865	-0.0069764	-0.0077284	0.0504431	0.0148826	0.176276		3.4	0.0748642	0.00700772	0.00460291	-0.0053538	0.0726836	0.13546
	3.6	0.11504	0.00627205	-0.001027	0.019407	0.0315663	0.209625		3.6	0.0670194	-0.0070322	-0.0076927	0.0550582	0.0163964	0.191132		3.6	0.0857721	0.00156927	0.00034106	-0.0041508	0.08302	0.148613
	3.8	0.12643	0.00790726	-0.0007619	0.0205944	0.0350804	0.225079		3.8	0.0724414	-0.0073804	-0.006894	0.059087	0.0178608	0.205473		3.8	0.0938651	0.00625217	-0.0014978	0.00392568	0.0869055	0.162574
	4	0.137633	0.00948186	-0.0008984	0.0212045	0.0380181	0.239813		4	0.0780513	-0.006886	-0.0070321	0.0629242	0.0193987	0.219575		4	0.10343	0.00779366	0.0012635	-8.255e-05	0.0980886	0.176346
	4.2	0.148794	0.0110662	-0.0012442	0.0220807	0.04149	0.254222		4.2	0.0837061	-0.0070743	-0.0061401	0.0673442	0.0205834	0.233166		4.2	0.114243	0.0100476	0.00366271	-0.0013322	0.104856	0.189888
	4.4	0.159577	0.0132331	-0.0010796	0.022932	0.0453756	0.268815		4.4	0.0889939	-0.0072087	-0.0059363	0.0712868	0.0221211	0.246702		4.4	0.118665	0.0171325	-0.0009913	-0.0012031	0.11285	0.203175
	4.6	0.170723	0.0149038	-0.0009297	0.0238284	0.0486926	0.282715		4.6	0.0943883	-0.0075474	-0.0054937	0.0753174	0.0239247	0.259416		4.6	0.127861	0.0128239	-0.0006115	-0.0042566	0.118769	0.215805
	4.8	0.181694	0.0164693	-0.0014919	0.0250962	0.0528913	0.2962		4.8	0.0999252	-0.0074614	-0.0054543	0.0794677	0.0253553	0.271736		4.8	0.134469	0.0116843	0.00117028	0.00043446	0.128822	0.228346
	5	0.19305	0.0183328	-0.0017697	0.0263459	0.0563532	0.309361		5	0.105369	-0.0076161	-0.0058547	0.0835397	0.0273055	0.283423		5	0.142475	0.0164884	0.00406694	0.00457025	0.138125	0.240283
	5.2	0.20337	0.0201181	-0.00142	0.0276136	0.0602053	0.322035		5.2	0.110687	-0.0078152	-0.0056766	0.0872165	0.0286226	0.294604		5.2	0.149429	0.0192022	0.00011981	0.00782871	0.143732	0.25125
	5.4	0.213295	0.0217729	-0.0012266	0.0293272	0.0639496	0.334035		5.4	0.116118	-0.0078412	-0.0056133	0.0916527	0.0295329	0.30536		5.4	0.152961	0.0160941	0.00398886	0.00731337	0.14916	0.262404
	5.6	0.223675	0.0235047	-0.0010588	0.0312388	0.0680314	0.346225		5.6	0.12227	-0.0072346	-0.0064744	0.0962986	0.0302718	0.31587		5.6	0.164589	0.0189809	0.00144064	0.00205612	0.160576	0.272621
	5.8	0.233381	0.0253004	-0.0010709	0.0331269	0.071787	0.357792		5.8	0.127756	-0.0071252	-0.0068156	0.100911	0.0311259	0.325481		5.8	0.167448	0.0177753	0.00554967	0.00751591	0.170128	0.282943
	6	0.243116	0.0263828	-0.0006691	0.035265	0.0759174	0.368654		6	0.133078	-0.0073172	-0.0075286	0.105069	0.0322765	0.334755		6	0.179602	0.0288271	0.0068022	0.00195217	0.17386	0.293036
	6.2	0.252648	0.0285463	0.00015824	0.0373059	0.0801687	0.379063		6.2	0.138959	-0.0075923	-0.0079938	0.109348	0.0328009	0.344791		6.2	0.187137	0.0227447	0.00514078	0.00364631	0.181337	0.302451
	6.4	0.262137	0.0306423	0.00048959	0.0394164	0.0839302	0.389618		6.4	0.14501	-0.0078331	-0.0086457	0.113383	0.0333306	0.353678		6.4	0.192648	0.0306054	0.00732327	0.00851136	0.189155	0.312046
	6.6	0.271091	0.0323876	0.00061682	0.0416877	0.0874887	0.399554		6.6	0.150837	-0.0079808	-0.0091042	0.11783	0.0340115	0.362525		6.6	0.201617	0.0292451	0.00998199	0.00305939	0.194268	0.321077
	6.8	0.279731	0.0341381	0.00052104	0.0431682	0.0909159	0.408644		6.8	0.15625	-0.0082945	-0.0096584	0.122697	0.0346181	0.371134		6.8	0.205824	0.0290207	0.00563526	0.0065068	0.198904	0.329929
	7	0.288358	0.0356807	0.0005756	0.0447302	0.0946702	0.417595		7	0.161973	-0.0085995	-0.009814	0.126887	0.0349827	0.37932		7	0.219768	0.035576	0.00819993	0.0066179	0.209313	0.339121
	7.2	0.297235	0.0375508	0.00132789	0.0466357	0.0978904	0.425891		7.2	0.167524	-0.0087172	-0.010543	0.131128	0.03581	0.387321		7.2	0.222403	0.03696	0.00826907	0.00621307	0.209564	0.347982
	7.4	0.305641	0.0392751	0.00178447	0.0487573	0.100827	0.433896		7.4	0.172472	-0.008628	-0.0111128	0.134845	0.0365053	0.394806		7.4	0.231466	0.0376162	0.00391614	0.0052799	0.215579	0.356543
	7.6	0.314311	0.0408525	0.00241603	0.0504735	0.103729	0.441768		7.6	0.177411	-0.0087306	-0.0111725	0.137981	0.0375606	0.402208		7.6	0.240961	0.0399318	0.00352013	0.00411683	0.224191	0.365171
	7.8	0.322062	0.0426694	0.00307945	0.0515446	0.106705	0.449221		7.8	0.182685	-0.0080942	-0.0111694	0.1411	0.038239	0.409083		7.8	0.244325	0.0415664	0.00897288	0.0129286	0.22717	0.374407
	8	0.330705	0.044231	0.00274193	0.0531228	0.109331	0.456215		8	0.187835	-0.0076426	-0.0115267	0.144622	0.0388868	0.416332		8	0.253067	0.043376	0.00322747	0.00499797	0.2357	0.383502
	8.2	0.338773	0.0462981	0.00312962	0.0542363	0.112549	0.463419		8.2	0.192494	-0.0075032	-0.0112319	0.148078	0.0401183	0.423066		8.2	0.264786	0.0425218	0.00939369	0.00442219	0.241467	0.392298
	8.4	0.346957	0.0485222	0.00340687	0.0553198	0.115734	0.470601		8.4	0.196913	-0.0074365	-0.0114575	0.151079	0.041237	0.429407		8.4	0.27164	0.0428326	0.00649333	0.00431287	0.238798	0.401331
	8.6	0.355496	0.0504204	0.00325108	0.0561507	0.118471	0.477521		8.6	0.201836	-0.0071494	-0.0107448	0.154191	0.0421652	0.435917		8.6	0.278852	0.0460447	0.00395858	0.00691241	0.241197	0.409895
	8.8	0.363628	0.052321	0.00293414	0.0566807	0.121636	0.48414		8.8	0.206836	-0.0064409	-0.0103947	0.15737	0.0428716	0.441701		8.8	0.292194	0.0469532	0.0133896	0.00983673	0.249387	0.419092
	9	0.371398	0.0542475	0.00252395	0.0577447	0.12437	0.490693		9	0.211449	-0.0058905	-0.0094754	0.160791	0.0438634	0.447341		9	0.303929	0.048308	0.00432241	0.00893116	0.258037	0.427387
	9.2	0.378568	0.0564221	0.0026601	0.0582834	0.127398	0.496851		9.2	0.21589	-0.0051078	-0.0085386	0.163847	0.0443383	0.453177		9.2	0.307152	0.0519078	0.00407505	0.0051133	0.263645	0.435254
	9.4	0.386576	0.0582212	0.00258659	0.0592734	0.130561	0.502967		9.4	0.220624	-0.0045696	-0.0076795	0.167352	0.0451044	0.458803		9.4	0.315316	0.0553335	0.0078398	0.00987715	0.267928	0.443449
	9.6	0.395124	0.060213	0.00291024	0.0601667	0.133394	0.509738		9.6	0.225315	-0.0043175	-0.0076086	0.170687	0.0456379	0.464226		9.6	0.322726	0.0524721	0.00516713	0.00479418	0.273699	0.450708
	9.8	0.402988	0.0621386	0.00323811	0.0615516	0.136296	0.516316		9.8	0.229842	-0.0043679	-0.0073387	0.173984	0.046371	0.469182		9.8	0.332287	0.0555109	-0.000973	0.0135858	0.275341	0.458698
	10	0.410368	0.063635	0.00392469	0.0623126	0.139602	0.522167		10	0.234909	-0.0047294	-0.0070231	0.177491	0.0472609	0.474751		10	0.337685	0.057792	0.00778651	0.0148898	0.279913	0.465662
	10.2	0.417554	0.0660131	0.00421662	0.0633705	0.142773	0.52796		10.2	0.239608	-0.0047537	-0.0069617	0.180865	0.0480322	0.480144		10.2	0.347831	0.0629981	0.00568724	0.0103996	0.28733	0.471945
	10.4	0.424875	0.0673982	0.00437532	0.0645195	0.145295	0.533632		10.4	0.244487	-0.0049601	-0.0068585	0.183464	0.0480384	0.484369		10.4	0.348789	0.0680848	0.00510418	0.0116057	0.294892	0.478152
	10.6	0.431373	0.0692788	0.00470698	0.0655564	0.147997	0.539057		10.6	0.249051	-0.0050638	-0.0073407	0.187391	0.0486777	0.488689		10.6	0.358646	0.061192	0.00934303	0.0123815	0.29843	0.483808
	10.8	0.43753	0.0704196	0.00520408	0.0666143	0.15089	0.543998		10.8	0.253612	-0.0054095	-0.0083182	0.190679	0.0490654	0.493011		10.8	0.370794	0.0629505	0.00825834	0.0112513	0.302931	0.489493
	11	0.444089	0.0719967	0.00573282	0.0683305	0.153976	0.548884		11	0.257895	-0.00585	-0.0085796	0.193616	0.0496261	0.497308		11	0.371971	0.0670049	0.00989032	0.0140171	0.313769	0.494703
	11.2	0.451135	0.0739292	0.00696083	0.0701085	0.156213	0.553805		11.2	0.262128	-0.0057235	-0.0097105	0.196917	0.0501587	0.501377		11.2	0.379082	0.0687153	0.00983334	0.0180363	0.307651	0.499804
	11.4	0.457833	0.0751778	0.00719537	0.0715177	0.158947	0.558736		11.4	0.266522	-0.005802	-0.0106465	0.199747	0.0504548	0.505305		11.4	0.385073	0.0739834	0.0107573	0.0101244	0.31898	0.504713
	11.6	0.463925	0.0766232	0.00766036	0.0728695	0.161543	0.563727		11.6	0.271264	-0.0059861	-0.0110053	0.202835	0.0505811	0.509355		11.6	0.392429	0.072217	0.0074569	0.0119229	0.321102	0.509998
	11.8	0.469425	0.0781094	0.00782781	0.0736363	0.163694	0.56815		11.8	0.27571	-0.005653	-0.0118276	0.206324	0.0509706	0.512803		11.8	0.399862	0.0718715	0.0112778	0.0133359	0.326503	0.515311
	12	0.475629	0.0799049	0.00801065	0.0746046	0.166131	0.572698		12	0.280288	-0.0059109	-0.0120795	0.209208	0.051503	0.516618		12	0.405941	0.0708702	0.00570011	0.0116675	0.329273	0.520591
	12.2	0.480981	0.0817034	0.00885476	0.0751785	0.16851	0.577184		12.2	0.284597	-0.0053424	-0.0126285	0.212306	0.0524127	0.519814		12.2	0.408042	0.0724312	0.00768745	0.0154342	0.3322	0.525882
	12.4	0.48672	0.0832909	0.00877444	0.0756518	0.170749	0.581501		12.4	0.289007	-0.0053576	-0.0126904	0.215242	0.0528539	0.523518		12.4	0.420561	0.0773797	0.0113611	0.0137648	0.336151	0.531657
	12.6	0.492048	0.0848858	0.00850943	0.0760796	0.172894	0.585646		12.6	0.29311	-0.0050126	-0.0126321	0.217999	0.0532738	0.527177		12.6	0.425761	0.0759039	0.0118574	0.0160975	0.341008	0.537273
	12.8	0.496951	0.0867584	0.00888302	0.0771059	0.174841	0.589721		12.8	0.297582	-0.0050537	-0.0122869	0.220746	0.0537028	0.530401		12.8	0.432793	0.0752331	0.00855792	0.0130809	0.341562	0.543284
	13	0.501945	0.088005	0.00885521	0.0777347	0.176652	0.593281		13	0.301301	-0.0045142	-0.0119325	0.223554	0.0540985	0.534022		13	0.442263	0.0811475	0.00800121	0.00934786	0.347289	0.548624
	13.2	0.507538	0.0904643	0.00946821	0.0780762	0.178454	0.596905		13.2	0.304727	-0.003992	-0.0114949	0.225938	0.0542605	0.537556		13.2	0.453304	0.08541	0.00673759	0.0138992	0.345126	0.554567
	13.4	0.513427	0.0925937	0.00984011	0.0784144	0.18057	0.600863		13.4	0.308912	-0.0037028	-0.0109405	0.228866	0.0547107	0.540755		13.4	0.45392	0.0882207	0.00640583	0.0169063	0.353482	0.560009
	13.6	0.518687	0.0947734	0.00989724	0.0789451	0.182303	0.605051		13.6	0.312893	-0.003444	-0.0106795	0.231518	0.0549713	0.544005		13.6	0.460444	0.0846103	0.00966108	0.015124	0.35032	0.565442
	13.8	0.52378	0.096728	0.0100806	0.0796266	0.184188	0.609165		13.8	0.316742	-0.0027306	-0.0098721	0.233514	0.0557522	0.546826		13.8	0.46754	0.0856501	0.0119867	0.0151095	0.355876	0.570975
	14	0.529174	0.0984724	0.0100176	0.0792634	0.186135	0.612444		14	0.320717	-0.0026605	-0.0090756	0.235978	0.0566315	0.549928		14	0.471292	0.0913111	0.0111054	0.0127682	0.359744	0.575589
	14.2	0.534208	0.100538	0.00999774	0.0800014	0.188325	0.615616		14.2	0.323963	-0.0024399	-0.0088989	0.237986	0.0568884	0.552519		14.2	0.486582	0.093259	0.0106593	0.0138506	0.356792	0.580269
	14.4	0.539008	0.10185	0.0100753	0.0807323	0.190288	0.619166		14.4	0.32819	-0.0029622	-0.0082639	0.239992	0.0573024	0.555092		14.4	0.485754	0.0915184	0.0108557	0.0109535	0.365599	0.585126
	14.6	0.543778	0.104449	0.00981715	0.0812604	0.192341	0.622638		14.6	0.331856	-0.0028253	-0.0078334	0.242432	0.057935	0.557719		14.6	0.492702	0.0928951	0.014019	0.014702	0.372031	0.589257
	14.8	0.548845	0.106106	0.00994375	0.0826232	0.19432	0.625448		14.8	0.33562	-0.0030415	-0.0075654	0.244381	0.0581971	0.560318		14.8	0.498073	0.0991609	0.0144485	0.0198984	0.376408	0.593346
	15	0.553731	0.1081	0.00982055	0.0839609	0.196729	0.628422		15	0.339274	-0.0035063	-0.0070041	0.247057	0.0583875	0.562718		15	0.501725	0.0985645	0.0128967	0.0187099	0.374009	0.596825
	15.2	0.559124	0.109888	0.00956811	0.0856023	0.199023	0.631992		15.2	0.343113	-0.003164	-0.0079202	0.249335	0.0582644	0.56498		15.2	0.508969	0.102369	0.0123264	0.0144538	0.382855	0.600222
	15.4	0.563546	0.111212	0.00887144	0.0870026	0.201519	0.634879		15.4	0.347194	-0.003576	-0.0078963	0.251557	0.0583894	0.567417		15.4	0.518991	0.10672	0.0166244	0.0195745	0.388854	0.603612
	15.6	0.567643	0.113324	0.00875521	0.0883161	0.203784	0.637994		15.6	0.351158	-0.0039038	-0.0080045	0.254081	0.0588963	0.569325		15.6	0.519481	0.104087	0.00801051	0.0158396	0.397001	0.607086
	15.8	0.571771	0.115264	0.00881995	0.0894717	0.205641	0.641073		15.8	0.354785	-0.0040915	-0.008619	0.256306	0.0599038	0.570802		15.8	0.525456	0.107737	0.0106907	0.0157772	0.397415	0.610293
	16	0.575827	0.116796	0.00901958	0.0905624	0.208328	0.644147		16	0.358545	-0.0042876	-0.0090448	0.258264	0.0605222	0.572942		16	0.526347	0.103295	0.015918	0.020387	0.398825	0.613693
	16.2	0.579542	0.11804	0.00951709	0.0921512	0.210397	0.647191		16.2	0.361867	-0.004318	-0.0101648	0.260815	0.061252	0.575294		16.2	0.532426	0.108816	0.0201666	0.0170232	0.39948	0.616818
	16.4	0.583756	0.119466	0.00960371	0.0936524	0.211959	0.649936		16.4	0.36556	-0.0046959	-0.0110701	0.263603	0.0618709	0.578046		16.4	0.540994	0.114442	0.0194897	0.0152026	0.404322	0.620001
	16.6	0.587594	0.120571	0.00964628	0.095329	0.214241	0.652622		16.6	0.369527	-0.0046191	-0.0125692	0.265636	0.0624314	0.580774		16.6	0.537999	0.117835	0.0171771	0.0242379	0.406293	0.623417
	16.8	0.591508	0.122257	0.0100803	0.0971706	0.216124	0.655221		16.8	0.373465	-0.0047664	-0.0131974	0.268396	0.0627497	0.583454		16.8	0.548075	0.117175	0.0119991	0.0183377	0.414647	0.627268
	17	0.595514	0.123407	0.0100447	0.0974821	0.217642	0.657613		17	0.376422	-0.0041737	-0.0138053	0.270895	0.0631477	0.586016		17	0.552509	0.118656	0.0194707	0.0219219	0.40678	0.630877
	17.2	0.599836	0.125461	0.0109904	0.0986942	0.21917	0.660279		17.2	0.379696	-0.0034152	-0.014205	0.273175	0.06316	0.588105		17.2	0.562728	0.118831	0.0145971	0.0181504	0.412541	0.63485
	17.4	0.603405	0.126879	0.0113966	0.0991441	0.220939	0.662932		17.4	0.383135	-0.002946	-0.0143179	0.275468	0.0637726	0.590431		17.4	0.564972	0.119088	0.0105618	0.0221341	0.415443	0.63863
	17.6	0.606703	0.128359	0.0115752	0.0994011	0.222509	0.666001		17.6	0.386455	-0.0024273	-0.0139209	0.277716	0.0644043	0.592464		17.6	0.565966	0.121272	0.0145772	0.0184746	0.417601	0.642946
	17.8	0.610744	0.130087	0.0118815	0.0997004	0.224142	0.668499		17.8	0.390072	-0.0019191	-0.0132136	0.279642	0.0650156	0.594724		17.8	0.574586	0.120542	0.0128915	0.0206572	0.411172	0.647006
	18	0.614832	0.131608	0.0121908	0.0995972	0.225337	0.670862		18	0.393476	-0.0019499	-0.012	0.282169	0.0655319	0.597204		18	0.578451	0.125692	0.0146295	0.0229131	0.419553	0.650909
	18.2	0.618837	0.133137	0.0124656	0.100491	0.227094	0.673088		18.2	0.396814	-0.0016459	-0.0108135	0.284296	0.0659326	0.599305		18.2	0.58779	0.128134	0.0146191	0.0258503	0.423492	0.655044
	18.4	0.622943	0.134668	0.0123328	0.100706	0.228784	0.675728		18.4	0.400507	-0.0016242	-0.0098731	0.285757	0.0660701	0.601325		18.4	0.587369	0.130097	0.0145266	0.0224494	0.426344	0.659017
	18.6	0.627064	0.136411	0.0127422	0.100791	0.230203	0.677652		18.6	0.4037	-0.0010963	-0.0086589	0.287058	0.0660487	0.603073		18.6	0.595622	0.133005	0.014923	0.0231652	0.423619	0.662838
	18.8	0.630678	0.137929	0.0129521	0.101793	0.231726	0.67954		18.8	0.406909	-0.001047	-0.0080587	0.288943	0.0662093	0.60507		18.8	0.603709	0.13194	0.0157321	0.0227664	0.425187	0.666163
	19	0.634276	0.139263	0.0130289	0.102573	0.233786	0.681602		19	0.409969	-0.0010527	-0.007982	0.291222	0.0662426	0.606996		19	0.602524	0.133217	0.0153068	0.0238164	0.427733	0.669037
	19.2	0.638073	0.140973	0.0127343	0.103214	0.235888	0.684078		19.2	0.413473	-0.000755	-0.0075406	0.292455	0.0663224	0.608674		19.2	0.607927	0.132782	0.0167934	0.0222159	0.437242	0.67195
	19.4	0.641368	0.142519	0.013327	0.103679	0.237715	0.686284		19.4	0.416979	-0.0010531	-0.0070563	0.29356	0.0667325	0.610625		19.4	0.61375	0.140687	0.00958467	0.0256817	0.437725	0.674763
	19.6	0.644386	0.143922	0.013398	0.103928	0.239759	0.688717		19.6	0.420118	-0.0013535	-0.0066564	0.295141	0.0674253	0.611878		19.6	0.616813	0.142052	0.0168245	0.0222343	0.443158	0.67701
	19.8	0.647439	0.145776	0.0138355	0.104418	0.241483	0.690751		19.8	0.423	-0.0010363	-0.0064019	0.296587	0.0681981	0.613531		19.8	0.625007	0.139603	0.0184464	0.0264859	0.441567	0.678875
	20	0.650914	0.147026	0.0145947	0.10513	0.243622	0.693028		20	0.42563	-0.0011153	-0.0066473	0.298595	0.0684766	0.615515		20	0.632133	0.142871	0.0173553	0.0283726	0.446887	0.680998
	20.2	0.654307	0.148588	0.0155353	0.106286	0.245379	0.695207		20.2	0.42899	-0.0007772	-0.0075931	0.300766	0.0688954	0.61762		20.2	0.626662	0.140566	0.0140289	0.0258323	0.448624	0.682299
	20.4	0.657843	0.15035	0.0159396	0.107317	0.247273	0.697065		20.4	0.432743	-0.0004944	-0.0083375	0.30299	0.0699402	0.619256		20.4	0.633277	0.147002	0.0183734	0.0231656	0.456698	0.683782
	20.6	0.660603	0.151734	0.0159235	0.108543	0.249182	0.699215		20.6	0.436357	-0.0001942	-0.0092041	0.304828	0.070282	0.620879		20.6	0.640128	0.148188	0.0202673	0.0228842	0.452994	0.685416
	20.8	0.663307	0.153685	0.0161248	0.109733	0.250666	0.701271		20.8	0.43895	-6.133e-05	-0.0093272	0.307407	0.0701552	0.622084		20.8	0.642352	0.149611	0.0189732	0.0273262	0.452813	0.687499
	21	0.666175	0.154902	0.0166925	0.110413	0.251718	0.703338		21	0.441736	0.00037179	-0.0103378	0.309304	0.0709597	0.623814		21	0.643143	0.151386	0.0198391	0.024595	0.46088	0.689357
	21.2	0.66907	0.156499	0.0171646	0.111949	0.253071	0.705211		21.2	0.444919	0.00093825	-0.0107889	0.311476	0.0710927	0.625		21.2	0.642198	0.152923	0.0138665	0.0274468	0.45806	0.691228
	21.4	0.670897	0.158581	0.0175845	0.11237	0.254884	0.707232		21.4	0.448169	0.00102714	-0.0113905	0.313488	0.0715335	0.626141		21.4	0.651027	0.153911	0.015431	0.0257775	0.463021	0.693285
	21.6	0.673811	0.160508	0.0183812	0.112496	0.255685	0.709096		21.6	0.451283	0.00134673	-0.0111947	0.315447	0.0717543	0.627641		21.6	0.653255	0.157187	0.0220553	0.0225925	0.463661	0.695849
	21.8	0.676732	0.161898	0.0186783	0.113744	0.256852	0.710857		21.8	0.454629	0.00144242	-0.0114718	0.3171	0.0719653	0.629117		21.8	0.666012	0.159254	0.013895	0.0291324	0.464782	0.698536
	22	0.679859	0.16351	0.0189566	0.114109	0.257661	0.713225		22	0.457674	0.00158994	-0.0111468	0.318889	0.0722065	0.630387		22	0.662433	0.160694	0.0245212	0.0277474	0.463893	0.701105
	22.2	0.682887	0.164938	0.0188251	0.114965	0.259049	0.714696		22.2	0.460417	0.00187204	-0.0118879	0.320536	0.0721529	0.631262		22.2	0.670262	0.163549	0.0199739	0.0304753	0.46606	0.704389
	22.4	0.685638	0.166294	0.0189217	0.115514	0.260369	0.716316		22.4	0.463003	0.00150967	-0.0124758	0.321749	0.0720148	0.632699		22.4	0.67243	0.162613	0.0159806	0.0266221	0.465917	0.707051
	22.6	0.688202	0.16772	0.0191484	0.115919	0.261875	0.717961		22.6	0.465559	0.00142535	-0.0124622	0.323709	0.0723061	0.633619		22.6	0.680212	0.15957	0.0203466	0.02302	0.47186	0.71045
	22.8	0.690848	0.169741	0.0186317	0.116508	0.263003	0.71957		22.8	0.468342	0.00113317	-0.0126625	0.325263	0.0723625	0.635171		22.8	0.680369	0.161433	0.0169449	0.0260054	0.466736	0.712996
	23	0.693858	0.171112	0.0185104	0.116574	0.264318	0.720641		23	0.471048	0.00080038	-0.0124238	0.32667	0.0722229	0.636372		23	0.6866	0.16674	0.0192729	0.0277795	0.469476	0.715888
	23.2	0.696627	0.172835	0.0184724	0.116202	0.265613	0.722368		23.2	0.473694	0.00053703	-0.0114527	0.327704	0.0720838	0.637684		23.2	0.688748	0.173426	0.0161862	0.0241068	0.468875	0.719396
	23.4	0.699454	0.174549	0.0185774	0.115956	0.266691	0.723323		23.4	0.476131	0.00030301	-0.0110051	0.329093	0.0724279	0.639252		23.4	0.696796	0.172654	0.0204362	0.0321706	0.47037	0.722151
	23.6	0.701968	0.175855	0.0190947	0.116193	0.267865	0.724412		23.6	0.478541	-3.352e-05	-0.0097177	0.330666	0.0726138	0.640595		23.6	0.704127	0.17021	0.0196848	0.0292485	0.478364	0.724289
	23.8	0.705089	0.178046	0.0198106	0.1165	0.269137	0.725718		23.8	0.481125	-1.43e-06	-0.0088144	0.332022	0.0727317	0.64212		23.8	0.709801	0.172861	0.0166542	0.0281193	0.479027	0.726373
	24	0.708755	0.179506	0.019978	0.117468	0.270662	0.727847		24	0.483817	-0.0002791	-0.0083101	0.333628	0.0727183	0.64364		24	0.70529	0.174409	0.016137	0.0310667	0.478471	0.728415
	24.2	0.711658	0.181301	0.0196081	0.118029	0.271899	0.729377		24.2	0.48715	0.00026352	-0.0078692	0.334951	0.0728524	0.644773		24.2	0.711885	0.178549	0.0278728	0.0244883	0.482461	0.729757
	24.4	0.714247	0.182764	0.0194516	0.119254	0.273073	0.731331		24.4	0.49007	5.418e-05	-0.0072612	0.335995	0.0731214	0.646178		24.4	0.717616	0.185322	0.0238502	0.0310314	0.486252	0.731151
	24.6	0.71666	0.184045	0.0193917	0.120456	0.27422	0.73305		24.6	0.493066	-0.0001625	-0.0073247	0.337375	0.0728863	0.647388		24.6	0.716719	0.182903	0.0197637	0.0264575	0.485264	0.732416
	24.8	0.719178	0.185625	0.020196	0.121806	0.275647	0.734761		24.8	0.495502	-0.0002773	-0.0072721	0.338948	0.0729441	0.648401		24.8	0.726234	0.180316	0.0195497	0.0294259	0.491557	0.733444
	25	0.72177	0.186894	0.0207334	0.122783	0.276481	0.73663		25	0.498674	-0.0001424	-0.0081945	0.340243	0.0733378	0.649407		25	0.725559	0.184051	0.0193664	0.0300993	0.489619	0.734208
	25.2	0.723845	0.18847	0.0210201	0.123652	0.278078	0.738599		25.2	0.501394	-0.0001433	-0.0083407	0.341486	0.0732931	0.649845		25.2	0.72934	0.193031	0.0191743	0.0329031	0.494364	0.735222
	25.4	0.725796	0.19012	0.0222003	0.124518	0.279513	0.740485		25.4	0.504108	0.00036968	-0.008892	0.342495	0.0738978	0.651005		25.4	0.730202	0.191875	0.0241488	0.0348104	0.49537	0.736094
	25.6	0.728303	0.191263	0.0226846	0.125648	0.280406	0.742451		25.6	0.506596	0.00074562	-0.009273	0.343642	0.0744331	0.652153		25.6	0.734239	0.188797	0.0268925	0.0338992	0.501799	0.737372
	25.8	0.730205	0.192726	0.022718	0.127017	0.281705	0.744879		25.8	0.509485	0.00132721	-0.0099477	0.345286	0.0753865	0.652982		25.8	0.742988	0.193266	0.0242839	0.0324637	0.503646	0.738428
	26	0.732308	0.194035	0.022409	0.127432	0.282802	0.746824		26	0.511736	0.00144475	-0.0107414	0.346677	0.0761659	0.654539		26	0.741726	0.192394	0.0210289	0.0290862	0.499734	0.739702
	26.2	0.734166	0.195389	0.0222494	0.128074	0.284041	0.748187		26.2	0.513714	0.00202839	-0.0121925	0.348503	0.0763227	0.655376		26.2	0.744895	0.198244	0.0239201	0.0351263	0.507282	0.741262
	26.4	0.735775	0.196756	0.0223611	0.12861	0.28518	0.749471		26.4	0.516252	0.0021575	-0.0132644	0.350247	0.0770634	0.65696		26.4	0.746493	0.194257	0.02754	0.0314268	0.503891	0.742778
	26.6	0.737452	0.198014	0.0220118	0.12871	0.286536	0.750941		26.6	0.51866	0.00263662	-0.0144001	0.351651	0.0773283	0.658581		26.6	0.749227	0.19666	0.0218604	0.0314754	0.503438	0.7452
	26.8	0.739529	0.19976	0.0214489	0.128566	0.286933	0.751853		26.8	0.520771	0.00286426	-0.0147195	0.352752	0.0774495	0.660324		26.8	0.755951	0.199503	0.0233223	0.0315259	0.508842	0.747123
	27	0.741438	0.201321	0.0214903	0.128567	0.28772	0.752771		27	0.522804	0.0029137	-0.0146026	0.354613	0.0777189	0.661538		27	0.761884	0.197256	0.0232245	0.0361676	0.501365	0.749676
	27.2	0.743347	0.202619	0.0217639	0.128515	0.288595	0.753728		27.2	0.525151	0.00362739	-0.0140651	0.355916	0.0781427	0.663236		27.2	0.764651	0.198248	0.0281593	0.0309787	0.501247	0.752777
	27.4	0.745394	0.204082	0.022005	0.128545	0.289633	0.754361		27.4	0.52765	0.00368102	-0.0137417	0.357246	0.0784693	0.664631		27.4	0.764568	0.204668	0.0224235	0.0250208	0.505692	0.754984
	27.6	0.747381	0.205259	0.0222177	0.128796	0.290544	0.755353		27.6	0.530173	0.00397356	-0.0132989	0.358462	0.0784773	0.665904		27.6	0.770207	0.206218	0.0201095	0.0326334	0.504546	0.757521
	27.8	0.749389	0.207221	0.0220246	0.128703	0.291403	0.756559		27.8	0.532859	0.00433137	-0.0128036	0.359717	0.0786331	0.667295		27.8	0.775292	0.208688	0.0241955	0.03359	0.510445	0.760149
	28	0.75202	0.208294	0.0216118	0.128866	0.292223	0.757704		28	0.535336	0.00446706	-0.0125193	0.360784	0.0788677	0.668508		28	0.781414	0.207954	0.0173711	0.026674	0.50729	0.76254
	28.2	0.754297	0.210319	0.0216235	0.128641	0.293145	0.758589		28.2	0.538002	0.00454704	-0.0115764	0.361768	0.0787261	0.669035		28.2	0.782432	0.213753	0.0238437	0.0312571	0.5107	0.764773
	28.4	0.756445	0.211599	0.0218667	0.129259	0.294148	0.760104		28.4	0.540362	0.00463665	-0.0105368	0.362608	0.078788	0.670133		28.4	0.787199	0.217277	0.0226386	0.0299053	0.509535	0.766874
	28.6	0.758789	0.213154	0.0227569	0.129527	0.295388	0.760944		28.6	0.542761	0.00488537	-0.0102158	0.364316	0.0786997	0.670396		28.6	0.78783	0.216356	0.0221633	0.029931	0.515321	0.768377
	28.8	0.761102	0.214616	0.0237188	0.129778	0.296547	0.762457		28.8	0.545302	0.00471248	-0.0095172	0.365592	0.0787788	0.670581		28.8	0.790708	0.218401	0.021215	0.0327472	0.516332	0.76959
	29	0.763333	0.216112	0.0234703	0.129701	0.297614	0.764008		29	0.547957	0.00519484	-0.0091675	0.366517	0.0789835	0.670822		29	0.793331	0.216668	0.0235643	0.0314238	0.516573	0.770933
	29.2	0.765008	0.217652	0.0239145	0.130471	0.299094	0.765933		29.2	0.55026	0.00507992	-0.00861	0.367714	0.0797228	0.671481		29.2	0.796986	0.220175	0.0301788	0.034856	0.516833	0.772546
	29.4	0.767458	0.219052	0.0243744	0.131602	0.300123	0.767717		29.4	0.552694	0.00548048	-0.0083876	0.3693	0.0807551	0.671943		29.4	0.800752	0.221811	0.0273968	0.0355533	0.520228	0.773014
	29.6	0.769495	0.220329	0.0243047	0.132257	0.301566	0.769134		29.6	0.555157	0.0052447	-0.0090596	0.37077	0.0812844	0.672316		29.6	0.801903	0.219037	0.0211773	0.0330815	0.517564	0.773812
	29.8	0.771492	0.22114	0.0247404	0.132766	0.30251	0.770827		29.8	0.557705	0.00503339	-0.0092718	0.372288	0.0819566	0.673157		29.8	0.811568	0.218301	0.026009	0.0380005	0.527668	0.774288
	30	0.773394	0.221952	0.0247145	0.133611	0.30366	0.771892		30	0.560195	0.0045908	-0.0107022	0.373569	0.0822565	0.674244		30	0.813282	0.228375	0.0262707	0.0358372	0.531655	0.77501
	30.2	0.774821	0.223092	0.0253595	0.134717	0.304662	0.772956		30.2	0.562857	0.00438311	-0.0118019	0.37516	0.0821973	0.674739		30.2	0.813169	0.225065	0.0244299	0.0321962	0.52632	0.775444
	30.4	0.776463	0.22415	0.0256657	0.135883	0.305444	0.774295		30.4	0.565497	0.00396991	-0.0129135	0.37612	0.08245	0.676145		30.4	0.809587	0.231823	0.0246873	0.0369641	0.533221	0.776358
	30.6	0.777928	0.225074	0.0258698	0.136937	0.306614	0.775974		30.6	0.567648	0.003283	-0.0139123	0.376894	0.0825847	0.677557		30.6	0.8137	0.228545	0.0311785	0.0353451	0.534619	0.777283
	30.8	0.779347	0.22656	0.0259895	0.138167	0.307249	0.776895		30.8	0.569517	0.0030456	-0.0141089	0.378303	0.0825136	0.67843		30.8	0.823677	0.238303	0.0297548	0.0358153	0.532916	0.778338
	31	0.780431	0.227675	0.0265317	0.139656	0.308087	0.777961		31	0.571828	0.00293133	-0.0144484	0.379754	0.0832774	0.679427		31	0.817891	0.230106	0.0282592	0.0370782	0.532706	0.779915
	31.2	0.781578	0.228673	0.0269609	0.140954	0.3085	0.77841		31.2	0.573936	0.0034454	-0.0148852	0.380594	0.083402	0.680732		31.2	0.815319	0.239535	0.0240145	0.0379584	0.532931	0.781615
	31.4	0.782835	0.230425	0.0268939	0.141765	0.309687	0.779057		31.4	0.575759	0.00333273	-0.0153326	0.381796	0.083662	0.681905		31.4	0.827119	0.235692	0.0256969	0.0362008	0.53497	0.783226
	31.6	0.78396	0.232159	0.0267233	0.141882	0.3105	0.77972		31.6	0.577719	0.00382472	-0.0157616	0.382407	0.0839605	0.683034		31.6	0.82991	0.236545	0.0278813	0.0390436	0.534748	0.785114
	31.8	0.785164	0.233566	0.0267993	0.142487	0.311318	0.780676		31.8	0.579802	0.00413462	-0.0156345	0.38347	0.0840254	0.684123		31.8	0.833182	0.239881	0.0311407	0.0353544	0.53039	0.78696
	32	0.787284	0.234855	0.0264664	0.142156	0.312257	0.781826		32	0.581538	0.00419591	-0.0153006	0.383941	0.0838317	0.684752		32	0.838364	0.243663	0.0305741	0.0328444	0.534095	0.788893
	32.2	0.788845	0.236579	0.0264977	0.142145	0.312997	0.782591		32.2	0.583582	0.00463425	-0.0141761	0.385009	0.0831713	0.68539		32.2	0.836633	0.244628	0.0232445	0.0360293	0.536495	0.791295
	32.4	0.790731	0.237911	0.0263803	0.141844	0.313813	0.783768		32.4	0.585635	0.00530644	-0.0136651	0.385876	0.0832718	0.686465		32.4	0.844326	0.239051	0.0225354	0.0343492	0.535967	0.793176
	32.6	0.792851	0.239308	0.0270728	0.142016	0.314599	0.784669		32.6	0.587756	0.0057356	-0.0137924	0.38641	0.0829947	0.687212		32.6	0.848899	0.245635	0.0301874	0.03774	0.533868	0.795092
	32.8	0.794541	0.24074	0.0271	0.141637	0.315434	0.785893		32.8	0.590553	0.00613399	-0.0128497	0.386894	0.0834515	0.688137		32.8	0.847415	0.249617	0.0256283	0.0363779	0.542969	0.79703
	33	0.796115	0.242484	0.0266876	0.141488	0.315873	0.787017		33	0.592906	0.00667377	-0.0122215	0.387863	0.0833272	0.688871		33	0.848363	0.249106	0.0275879	0.0364879	0.535235	0.799179
	33.2	0.797721	0.243892	0.0269352	0.141663	0.317163	0.787975		33.2	0.595217	0.00677229	-0.0117085	0.388866	0.0834985	0.689596		33.2	0.858553	0.250837	0.0283223	0.0419708	0.538731	0.801365
	33.4	0.800134	0.24549	0.0270151	0.141851	0.318385	0.788886		33.4	0.597315	0.00654746	-0.0114994	0.389969	0.0837631	0.690051		33.4	0.856539	0.253282	0.0277004	0.0397024	0.539102	0.802473
	33.6	0.801903	0.246757	0.0274727	0.14202	0.31991	0.789928		33.6	0.59968	0.00629882	-0.0111941	0.390311	0.0839643	0.691171		33.6	0.860319	0.25189	0.033736	0.0370743	0.550532	0.803482
	33.8	0.80393	0.247924	0.0281096	0.142571	0.320464	0.790819		33.8	0.602381	0.00591194	-0.0104971	0.391088	0.0840696	0.691909		33.8	0.860764	0.25275	0.0271696	0.043905	0.539282	0.804075
	34	0.805932	0.249682	0.0289258	0.143652	0.321298	0.791867		34	0.604684	0.00581644	-0.010794	0.392133	0.08429	0.692563		34	0.86537	0.253084	0.0251847	0.0406923	0.547538	0.804802
	34.2	0.807019	0.251131	0.029894	0.144682	0.32222	0.792854		34.2	0.606543	0.00511246	-0.010918	0.393262	0.0847643	0.693057		34.2	0.866018	0.261814	0.0289046	0.0407743	0.548929	0.805243
	34.4	0.808553	0.252511	0.0305252	0.145913	0.323517	0.794523		34.4	0.608364	0.00448032	-0.0110933	0.394483	0.0847564	0.694293		34.4	0.869252	0.263907	0.0303863	0.0365984	0.54959	0.805763
	34.6	0.809688	0.253573	0.0311829	0.147455	0.32498	0.795441		34.6	0.610463	0.00442607	-0.0115619	0.395962	0.0849841	0.695311		34.6	0.869953	0.257317	0.0290457	0.0410785	0.553733	0.806515
	34.8	0.811402	0.254922	0.0315594	0.149037	0.325671	0.796222		34.8	0.612215	0.0048292	-0.0118821	0.397687	0.085358	0.696048		34.8	0.871146	0.261714	0.0291525	0.039479	0.555193	0.80702
	35	0.812816	0.25637	0.0316865	0.150371	0.326479	0.797337		35	0.614222	0.00523022	-0.0128719	0.398855	0.0859996	0.696802		35	0.876908	0.259958	0.0287111	0.0455455	0.554707	0.807208
	35.2	0.81393	0.258066	0.0320796	0.151764	0.327474	0.79836		35.2	0.615809	0.00576153	-0.0135464	0.400081	0.086274	0.697744		35.2	0.870732	0.264261	0.0325288	0.0397262	0.555151	0.807139
	35.4	0.815484	0.259539	0.0324769	0.152443	0.32911	0.799517		35.4	0.617441	0.00570276	-0.0137184	0.401268	0.0865595	0.698559		35.4	0.879454	0.26406	0.0297241	0.0397812	0.555413	0.807622
	35.6	0.816632	0.260841	0.0324369	0.15285	0.329777	0.800246		35.6	0.619442	0.00594123	-0.0146834	0.4024	0.08666	0.698956		35.6	0.882614	0.267487	0.0384051	0.0432235	0.558269	0.808204
	35.8	0.81807	0.261924	0.0318684	0.153514	0.330505	0.801091		35.8	0.621445	0.00596999	-0.0148924	0.403495	0.0867108	0.699419		35.8	0.879897	0.26385	0.0344496	0.0407183	0.557756	0.809035
	36	0.819584	0.262772	0.0320702	0.153598	0.331066	0.802261		36	0.623263	0.0058191	-0.0151562	0.404644	0.0862094	0.700252		36	0.883283	0.27536	0.0297466	0.0386452	0.560573	0.809756
	36.2	0.820483	0.263723	0.0320594	0.153942	0.331801	0.802914		36.2	0.625176	0.00608157	-0.0154302	0.40557	0.0861902	0.701076		36.2	0.883529	0.267052	0.036991	0.0339592	0.556329	0.810886
	36.4	0.822098	0.265217	0.0315932	0.153633	0.332336	0.803841		36.4	0.627105	0.00660607	-0.0159485	0.406248	0.0866332	0.70187		36.4	0.894378	0.273305	0.0299523	0.0353062	0.560136	0.811921
	36.6	0.823096	0.266283	0.0313531	0.154383	0.332635	0.804573		36.6	0.629212	0.00714965	-0.0162161	0.406596	0.0867474	0.702392		36.6	0.89467	0.275513	0.0263513	0.0444788	0.55542	0.813506
	36.8	0.824038	0.267385	0.0312324	0.15392	0.33302	0.805145		36.8	0.631026	0.0073378	-0.0159679	0.40787	0.0871327	0.703461		36.8	0.889897	0.277389	0.0315576	0.0407062	0.556351	0.815447
	37	0.825348	0.268484	0.0306897	0.153799	0.333317	0.805491		37	0.632392	0.00745567	-0.015355	0.408097	0.0870973	0.703903		37	0.902914	0.272728	0.0370009	0.0377137	0.555362	0.817633
	37.2	0.826909	0.270509	0.030219	0.153693	0.334168	0.805954		37.2	0.634213	0.00800545	-0.0147531	0.408104	0.0873271	0.704578		37.2	0.898504	0.276173	0.0266504	0.0388424	0.561558	0.819348
	37.4	0.82804	0.272149	0.0302156	0.153625	0.334295	0.806852		37.4	0.636108	0.00775695	-0.0139013	0.408574	0.0880584	0.705409		37.4	0.901764	0.274759	0.0293926	0.0370385	0.558902	0.820905
	37.6	0.828889	0.273729	0.030166	0.153596	0.334596	0.807797		37.6	0.638071	0.00783079	-0.0128541	0.408846	0.088364	0.706294		37.6	0.907634	0.277944	0.0326078	0.043655	0.562429	0.82232
	37.8	0.829934	0.275359	0.0301678	0.153525	0.334616	0.808064		37.8	0.640124	0.00780012	-0.0125764	0.409894	0.0886353	0.706917		37.8	0.908967	0.281077	0.0266571	0.0389308	0.560278	0.823532
	38	0.831033	0.277011	0.0307175	0.153813	0.335781	0.809253		38	0.641564	0.00770442	-0.0120033	0.411106	0.0888236	0.707561		38	0.913839	0.280517	0.0334638	0.0401015	0.560682	0.825229
	38.2	0.831681	0.278583	0.0310893	0.153938	0.336649	0.810452		38.2	0.64338	0.0075499	-0.0113449	0.412181	0.0894957	0.708068		38.2	0.917783	0.279353	0.031436	0.0443118	0.557256	0.826445
	38.4	0.833052	0.280007	0.0315012	0.154462	0.337826	0.811698		38.4	0.645258	0.00746478	-0.0107451	0.413193	0.0890751	0.708793		38.4	0.914375	0.28152	0.0339166	0.0430449	0.568149	0.827515
	38.6	0.835001	0.281178	0.0315723	0.15514	0.338754	0.812344		38.6	0.647139	0.00801553	-0.0108195	0.413976	0.0891081	0.708722		38.6	0.913146	0.286359	0.0300385	0.0465794	0.567215	0.82886
	38.8	0.836643	0.282047	0.0314349	0.156159	0.339575	0.81331		38.8	0.648873	0.00810454	-0.0110728	0.415255	0.0895787	0.708947		38.8	0.922863	0.286721	0.0288124	0.0432417	0.571714	0.829404
	39	0.837798	0.283502	0.0318686	0.157226	0.340174	0.814406		39	0.650639	0.00858161	-0.0118461	0.41647	0.0898874	0.708905		39	0.922113	0.289609	0.0403131	0.0480432	0.572099	0.829641
	39.2	0.838894	0.284563	0.032997	0.158394	0.340919	0.815286		39.2	0.652028	0.00857423	-0.0117193	0.417877	0.0901116	0.709738		39.2	0.925747	0.283505	0.0383701	0.0465208	0.573131	0.830038
	39.4	0.839871	0.285704	0.0333166	0.159373	0.341892	0.815674		39.4	0.653973	0.00868954	-0.0121565	0.418978	0.0903196	0.70997		39.4	0.926701	0.293125	0.0323734	0.044701	0.572022	0.830608
	39.6	0.841167	0.286778	0.0336045	0.160606	0.342861	0.816222		39.6	0.655855	0.00882426	-0.0123591	0.420255	0.090565	0.710186		39.6	0.92845	0.291701	0.0363817	0.0430075	0.576368	0.830838
	39.8	0.842734	0.287871	0.0340219	0.161931	0.344274	0.817158		39.8	0.657329	0.00923903	-0.0125571	0.421083	0.0907981	0.710888		39.8	0.931778	0.293754	0.0349215	0.0451777	0.572116	0.831214
	40	0.843861	0.288505	0.03482	0.163134	0.344871	0.818211		40	0.658874	0.00905436	-0.0137288	0.422016	0.0908643	0.711698		40	0.92873	0.298724	0.0386614	0.0394916	0.578768	0.831166
	40.2	0.844556	0.290146	0.035118	0.164249	0.345655	0.818576		40.2	0.660653	0.00923249	-0.0143604	0.422425	0.0909709	0.712278		40.2	0.933651	0.297859	0.0355859	0.0430561	0.577745	0.831794
	40.4	0.845411	0.290984	0.0353443	0.165085	0.345818	0.819385		40.4	0.662418	0.0100097	-0.0153732	0.423462	0.0909971	0.713014		40.4	0.939697	0.294548	0.0337447	0.0425229	0.577382	0.832335
	40.6	0.846254	0.291833	0.0362086	0.166243	0.34655	0.819899		40.6	0.664461	0.0104801	-0.0158072	0.424186	0.0912275	0.71382		40.6	0.932442	0.299157	0.0340294	0.0438351	0.577884	0.832829
	40.8	0.847463	0.292574	0.036742	0.166639	0.346938	0.819996		40.8	0.66593	0.0109709	-0.016005	0.425012	0.091678	0.714872		40.8	0.934964	0.305623	0.0369149	0.0370768	0.579262	0.834026
	41	0.848438	0.293595	0.0371257	0.166954	0.347467	0.820532		41	0.667791	0.0114437	-0.0158472	0.425027	0.0918949	0.715471		41	0.937754	0.300455	0.0364403	0.0451859	0.578403	0.834847
	41.2	0.84962	0.295242	0.0368146	0.16708	0.348074	0.821106		41.2	0.670016	0.0117596	-0.0161916	0.425741	0.0916484	0.716388		41.2	0.944311	0.305905	0.0324161	0.0460353	0.578915	0.835709
	41.4	0.85016	0.296276	0.037168	0.166853	0.348626	0.822		41.4	0.672074	0.0119378	-0.0161007	0.426626	0.091852	0.717293		41.4	0.946042	0.306409	0.0354417	0.0449401	0.574795	0.836957
	41.6	0.851216	0.298136	0.037226	0.166466	0.349468	0.822963		41.6	0.674023	0.0122789	-0.0155831	0.427145	0.0915804	0.718399		41.6	0.938197	0.308705	0.0316635	0.0405461	0.579657	0.838212
	41.8	0.852316	0.299283	0.0369909	0.166029	0.350014	0.823791		41.8	0.675845	0.0124989	-0.0153788	0.427706	0.0915901	0.719076		41.8	0.946388	0.30799	0.0322396	0.0485721	0.572442	0.839782
	42	0.853979	0.300714	0.0368322	0.165966	0.350915	0.825129		42	0.67713	0.0124162	-0.014513	0.428183	0.0909854	0.719879		42	0.947421	0.304175	0.032387	0.0422017	0.580653	0.841606
	42.2	0.855175	0.302141	0.036641	0.165232	0.351349	0.826175		42.2	0.678764	0.0128081	-0.0145081	0.428646	0.0912023	0.720386		42.2	0.948832	0.310042	0.033029	0.0474247	0.577507	0.84298
	42.4	0.856745	0.303128	0.0361052	0.165175	0.351705	0.82675		42.4	0.680211	0.0125504	-0.0138974	0.429092	0.090867	0.720922		42.4	0.954729	0.31268	0.0351814	0.0413096	0.578851	0.844685
	42.6	0.858385	0.304491	0.0357113	0.165076	0.351765	0.827492		42.6	0.681413	0.0123183	-0.0136997	0.429712	0.0909107	0.721324		42.6	0.961663	0.313474	0.0315177	0.0442989	0.581723	0.846309
	42.8	0.859317	0.306122	0.0351066	0.165543	0.35185	0.828438		42.8	0.68291	0.0125385	-0.0135193	0.43076	0.0911083	0.721958		42.8	0.958793	0.317777	0.0365099	0.0461734	0.577994	0.847263
	43	0.860705	0.308148	0.0351823	0.165966	0.351806	0.829091		43	0.684283	0.012528	-0.0133101	0.431723	0.0913224	0.722249		43	0.954798	0.31815	0.0362051	0.0481825	0.583833	0.848186
	43.2	0.862201	0.309143	0.034544	0.166569	0.352577	0.830221		43.2	0.686118	0.012175	-0.0121621	0.43246	0.0918256	0.723211		43.2	0.964223	0.318954	0.0342908	0.0458238	0.586213	0.849264
	43.4	0.863894	0.310801	0.0337156	0.167188	0.353316	0.83076		43.4	0.68788	0.0118506	-0.0119003	0.432876	0.0920252	0.723587		43.4	0.964477	0.319907	0.032032	0.0479944	0.585727	0.849689
	43.6	0.865242	0.311909	0.0336015	0.168063	0.354434	0.83113		43.6	0.689263	0.0115487	-0.0115696	0.433598	0.0921278	0.724253		43.6	0.966258	0.32582	0.0337188	0.0461022	0.591672	0.849913
	43.8	0.866062	0.31398	0.0333222	0.169071	0.355583	0.831297		43.8	0.690782	0.0113001	-0.011739	0.434177	0.0923753	0.724893		43.8	0.966043	0.321568	0.037281	0.0487004	0.586836	0.850173
	44	0.866937	0.315088	0.0330766	0.170138	0.356077	0.832034		44	0.692926	0.0101671	-0.0121898	0.434571	0.092296	0.724996		44	0.968815	0.321191	0.0362221	0.0447178	0.592135	0.850091
	44.2	0.867785	0.316735	0.0333006	0.171133	0.357305	0.832718		44.2	0.694795	0.0100177	-0.0123396	0.435417	0.09219	0.72552		44.2	0.968557	0.319413	0.0410353	0.0445469	0.588142	0.850259
	44.4	0.868835	0.31698	0.0338417	0.171701	0.357866	0.833395		44.4	0.696505	0.00994916	-0.0130055	0.436378	0.0925837	0.72595		44.4	0.972096	0.326671	0.0423518	0.0491726	0.593981	0.849638
	44.6	0.869673	0.318049	0.0344761	0.172548	0.35903	0.833767		44.6	0.698224	0.00946301	-0.0133132	0.437173	0.0930724	0.726291		44.6	0.969195	0.324846	0.0435939	0.0455726	0.591127	0.848964
	44.8	0.870519	0.319113	0.0347807	0.173301	0.360098	0.834164		44.8	0.699901	0.0093414	-0.0142902	0.438447	0.0937197	0.726157		44.8	0.972616	0.321528	0.0400356	0.0471919	0.592817	0.849366
	45	0.871377	0.319798	0.0354954	0.173747	0.361208	0.834718		45	0.701439	0.00937971	-0.0155041	0.439205	0.093694	0.726626		45	0.977395	0.326985	0.0438063	0.0456309	0.593361	0.849625
	45.2	0.871579	0.320957	0.0358111	0.174375	0.362025	0.835383		45.2	0.703339	0.0100199	-0.0162512	0.439876	0.0935263	0.726791		45.2	0.978272	0.327129	0.0411624	0.0457678	0.597662	0.850167
	45.4	0.87186	0.322472	0.036851	0.174687	0.36268	0.836526		45.4	0.705016	0.0104719	-0.0165367	0.440437	0.0939676	0.726832		45.4	0.971003	0.335854	0.0404822	0.04239	0.591635	0.850844
	45.6	0.87256	0.323201	0.0375915	0.174896	0.363292	0.836805		45.6	0.706428	0.0105862	-0.0167774	0.441066	0.0941889	0.726765		45.6	0.97652	0.332461	0.0394596	0.0464302	0.595571	0.85184
	45.8	0.873162	0.323631	0.0378432	0.174707	0.3636	0.837295		45.8	0.707873	0.0114049	-0.0175562	0.442119	0.0941331	0.726852		45.8	0.981588	0.332921	0.0371864	0.0439441	0.593169	0.853127
	46	0.873852	0.324795	0.0383449	0.175232	0.364026	0.837695		46	0.708897	0.0118461	-0.0178992	0.4429	0.0943878	0.727538		46	0.974638	0.335842	0.037001	0.0542842	0.589861	0.854385
	46.2	0.874535	0.326233	0.0393251	0.174825	0.364043	0.838068		46.2	0.710483	0.0125519	-0.0177618	0.443557	0.0949277	0.727853		46.2	0.980665	0.3328	0.0394206	0.047731	0.592135	0.855752
	46.4	0.875325	0.328007	0.0395512	0.174726	0.363694	0.838411		46.4	0.711962	0.0126769	-0.0174207	0.444153	0.095374	0.728566		46.4	0.983321	0.334926	0.0395781	0.0480576	0.596504	0.857903
	46.6	0.875972	0.329822	0.0404675	0.174371	0.363446	0.838402		46.6	0.713287	0.0129477	-0.0173816	0.444976	0.0955162	0.728765		46.6	0.989078	0.332769	0.0411291	0.0448996	0.590896	0.859195
	46.8	0.87688	0.331607	0.0401257	0.174798	0.363815	0.83867		46.8	0.71487	0.0134954	-0.016479	0.445865	0.0953122	0.729374		46.8	0.986608	0.342613	0.0308024	0.0460942	0.591861	0.8612
	47	0.878028	0.332781	0.0401457	0.17427	0.363908	0.839086		47	0.716305	0.0138326	-0.0157478	0.446511	0.0954093	0.729798		47	0.991802	0.338984	0.0392882	0.0513253	0.599171	0.86302
	47.2	0.879295	0.33381	0.0396846	0.173919	0.364057	0.839619		47.2	0.717887	0.0139653	-0.0145746	0.447078	0.0953126	0.730698		47.2	0.990884	0.344696	0.0392781	0.0473826	0.593427	0.864597
	47.4	0.880513	0.335484	0.0390877	0.173777	0.364452	0.839881		47.4	0.719241	0.0140965	-0.0141792	0.447061	0.0949469	0.731611		47.4	0.992608	0.341969	0.0368186	0.0515463	0.595019	0.865534
	47.6	0.880773	0.336877	0.0389773	0.17398	0.365283	0.840301		47.6	0.720317	0.0139686	-0.0130486	0.447769	0.0950834	0.73207		47.6	0.996287	0.341287	0.0387015	0.0512599	0.590687	0.866755
	47.8	0.881821	0.338221	0.0387578	0.174235	0.36607	0.841072		47.8	0.721802	0.0137893	-0.0125006	0.448514	0.0950278	0.732436		47.8	1.00355	0.342372	0.0318232	0.0500879	0.592913	0.867548
	48	0.883222	0.33907	0.0383009	0.174763	0.366441	0.842197		48	0.723357	0.0137383	-0.01226	0.449115	0.094624	0.73269		48	0.996156	0.343943	0.0373054	0.0502784	0.597804	0.867984
	48.2	0.884479	0.340214	0.0384678	0.174748	0.367097	0.842972		48.2	0.724231	0.0140148	-0.011797	0.450002	0.0948937	0.733814		48.2	1.00231	0.348383	0.0392935	0.049974	0.596865	0.868002
	48.4	0.88537	0.341194	0.0387865	0.175599	0.36756	0.843627		48.4	0.725426	0.0134797	-0.0120121	0.451127	0.0947485	0.734177		48.4	1.0007	0.347398	0.039574	0.0516012	0.603551	0.867415
	48.6	0.885826	0.34286	0.0387988	0.17658	0.368461	0.844508		48.6	0.727102	0.0135122	-0.012104	0.451624	0.0944246	0.734839		48.6	0.999148	0.350557	0.0380977	0.0524994	0.604539	0.867482
	48.8	0.886817	0.344191	0.0391794	0.177545	0.369625	0.845166		48.8	0.728802	0.0136766	-0.0125641	0.452595	0.0943749	0.735142		48.8	1.00821	0.352271	0.0406281	0.042534	0.607489	0.867924
	49	0.887345	0.344936	0.0396014	0.179183	0.369953	0.84624		49	0.73035	0.0139961	-0.0129728	0.452607	0.0941059	0.735366		49	1.00333	0.351427	0.040307	0.0523141	0.613597	0.867419
	49.2	0.887716	0.345682	0.0402146	0.180372	0.370287	0.847553		49.2	0.732374	0.0138829	-0.0138961	0.45316	0.0943004	0.735027		49.2	1.00293	0.358752	0.0445464	0.0524338	0.604865	0.866909
	49.4	0.889128	0.346468	0.041034	0.181391	0.370891	0.84844		49.4	0.733651	0.0132432	-0.0141988	0.453867	0.0944104	0.735264		49.4	1.00571	0.357666	0.0433054	0.0527396	0.606904	0.866336
	49.6	0.889909	0.346646	0.0411012	0.182153	0.371688	0.849062		49.6	0.735007	0.0131468	-0.0153762	0.454984	0.094623	0.735309		49.6	1.01	0.354308	0.0457133	0.0501004	0.60293	0.866004
	49.8	0.890108	0.347494	0.0414504	0.182954	0.372394	0.850175		49.8	0.73678	0.0138308	-0.0162729	0.455609	0.0951322	0.735918		49.8	1.00918	0.354819	0.0405637	0.0507206	0.608548	0.866138
	50	0.890694	0.348274	0.0419779	0.184274	0.373039	0.850677		50	0.738032	0.0137865	-0.01671	0.456039	0.0958352	0.736365		50	1.01168	0.357601	0.0393539	0.05183	0.611581	0.866245
	50.2	0.891599	0.349237	0.042751	0.185074	0.373265	0.851407		50.2	0.739413	0.0135967	-0.0172652	0.456704	0.0961516	0.736894		50.2	1.0071	0.360278	0.0428282	0.0513511	0.606594	0.866695
	50.4	0.892111	0.350109	0.0429125	0.18561	0.373577	0.851755		50.4	0.740677	0.0135783	-0.0179497	0.457075	0.0965565	0.737145		50.4	1.011	0.361695	0.0438446	0.0492218	0.607382	0.867636
	50.6	0.892608	0.350955	0.043021	0.186007	0.373904	0.852305		50.6	0.741776	0.0135957	-0.0181054	0.457759	0.0964278	0.737831		50.6	1.01559	0.363021	0.0414637	0.0556253	0.606496	0.868637
	50.8	0.893121	0.351971	0.0426672	0.186069	0.374171	0.852996		50.8	0.742867	0.0140922	-0.0175263	0.457782	0.0967341	0.738668		50.8	1.02091	0.366216	0.0434753	0.0508465	0.605607	0.870443
	51	0.894048	0.352976	0.0426544	0.185114	0.373812	0.853613		51	0.743798	0.0142958	-0.0176654	0.457804	0.0968863	0.738709		51	1.01926	0.364612	0.0469708	0.0550987	0.611394	0.871474
	51.2	0.895181	0.353768	0.0423543	0.185221	0.374083	0.85337		51.2	0.744949	0.0141926	-0.0168346	0.457995	0.0971743	0.739362		51.2	1.01544	0.36532	0.0403217	0.0519995	0.60762	0.872893
	51.4	0.895856	0.354977	0.0418696	0.184993	0.374695	0.854223		51.4	0.746318	0.014361	-0.0163341	0.458163	0.0974887	0.73967		51.4	1.01886	0.362428	0.0366354	0.0509384	0.604296	0.87423
	51.6	0.896674	0.355696	0.0423114	0.18419	0.374969	0.854672		51.6	0.747327	0.0146364	-0.0157316	0.458733	0.0976328	0.74016		51.6	1.02229	0.368272	0.0432426	0.0535894	0.60363	0.875732
	51.8	0.898013	0.35701	0.0424228	0.183884	0.375399	0.854863		51.8	0.748806	0.0149668	-0.0154027	0.45909	0.0975187	0.74094		51.8	1.02792	0.367466	0.0422562	0.0528114	0.601995	0.877027
	52	0.899609	0.358426	0.0423752	0.183754	0.375899	0.8548		52	0.749904	0.015213	-0.0145236	0.459466	0.097213	0.741536		52	1.02335	0.37184	0.039718	0.0509103	0.610498	0.878357
	52.2	0.900946	0.359846	0.042534	0.183623	0.376646	0.855051		52.2	0.750719	0.0151883	-0.0135744	0.460128	0.0970373	0.74266		52.2	1.0323	0.372018	0.0437275	0.0510253	0.615883	0.87971
	52.4	0.901697	0.361901	0.0428101	0.18357	0.377313	0.855153		52.4	0.752638	0.0145822	-0.0134493	0.460557	0.0961826	0.742937		52.4	1.02897	0.368506	0.0384868	0.0525967	0.607228	0.881006
	52.6	0.902365	0.363697	0.0431433	0.183585	0.377895	0.855577		52.6	0.754725	0.0150495	-0.0127054	0.460722	0.0961369	0.743609		52.6	1.03205	0.371051	0.0426027	0.0516679	0.614067	0.882143
	52.8	0.90332	0.364509	0.0435579	0.183863	0.378514	0.855969		52.8	0.756475	0.0147042	-0.0129828	0.461183	0.0961459	0.743765		52.8	1.03274	0.372353	0.0427186	0.0556449	0.611422	0.882749
	53	0.904535	0.36514	0.0438168	0.184621	0.378637	0.85665		53	0.758013	0.0147111	-0.0133981	0.461727	0.0959316	0.743741		53	1.02927	0.374683	0.0475409	0.0550356	0.614795	0.882513
	53.2	0.905706	0.366017	0.0442639	0.184799	0.379387	0.857573		53.2	0.75948	0.0144334	-0.0137878	0.462671	0.09598	0.744453		53.2	1.03574	0.377336	0.0397915	0.0580042	0.617359	0.882538
	53.4	0.906668	0.367201	0.044474	0.186013	0.379848	0.85798		53.4	0.76058	0.0143066	-0.013384	0.463475	0.095743	0.745543		53.4	1.03652	0.374796	0.0447398	0.0499648	0.61473	0.882143
	53.6	0.907128	0.368046	0.0441337	0.187091	0.38078	0.8588		53.6	0.762015	0.0144397	-0.0144114	0.464016	0.0961635	0.745552		53.6	1.03491	0.37716	0.0457029	0.0556812	0.617966	0.882158
	53.8	0.90774	0.368966	0.0447253	0.188221	0.381452	0.859586		53.8	0.763107	0.015232	-0.0149772	0.464492	0.0966489	0.745885		53.8	1.03327	0.379701	0.047593	0.0637315	0.618036	0.882306
	54	0.908347	0.3701	0.045189	0.189644	0.382216	0.860183		54	0.764055	0.0153846	-0.0155969	0.465413	0.096906	0.746411		54	1.03913	0.37689	0.0461555	0.0554006	0.620107	0.882039
	54.2	0.908633	0.371098	0.0455201	0.191232	0.382608	0.861197		54.2	0.764897	0.0154368	-0.0161768	0.466373	0.0974182	0.746961		54.2	1.03453	0.38671	0.0442727	0.056365	0.620333	0.882061
	54.4	0.908586	0.371998	0.0450671	0.192169	0.383225	0.862173		54.4	0.765718	0.0159967	-0.0169859	0.467186	0.0979763	0.747058		54.4	1.03421	0.381269	0.0461415	0.0547054	0.620812	0.882231
	54.6	0.90871	0.373049	0.0446858	0.193258	0.383767	0.863095		54.6	0.766844	0.016195	-0.0176476	0.468258	0.0984306	0.747528		54.6	1.03949	0.378118	0.0448749	0.0584547	0.622275	0.882607
	54.8	0.909137	0.373997	0.045104	0.193784	0.384092	0.863628		54.8	0.767868	0.0162058	-0.0183539	0.468475	0.0990589	0.747206		54.8	1.04436	0.387574	0.0489846	0.0549573	0.621542	0.882497
	55	0.909859	0.375128	0.0448721	0.193907	0.384363	0.863776		55	0.768615	0.0164225	-0.0188908	0.469152	0.0991613	0.747105		55	1.04709	0.385973	0.0497392	0.0553591	0.619859	0.882772
	55.2	0.910008	0.375413	0.0448854	0.194862	0.385034	0.864322		55.2	0.770229	0.0166254	-0.018923	0.469449	0.0996078	0.747559		55.2	1.04426	0.395686	0.0434628	0.0565684	0.625194	0.883349
	55.4	0.910083	0.376844	0.0448352	0.195086	0.385617	0.865188		55.4	0.771892	0.0166496	-0.0194654	0.469902	0.099928	0.747626		55.4	1.04145	0.385205	0.0465077	0.0561782	0.618533	0.884296
	55.6	0.91104	0.3779	0.0456396	0.195137	0.385945	0.865599		55.6	0.773011	0.0167208	-0.0200444	0.470089	0.100183	0.747991		55.6	1.04553	0.389582	0.0483844	0.0518042	0.625256	0.885799
	55.8	0.911501	0.37933	0.0455644	0.195584	0.386316	0.865893		55.8	0.773997	0.0167978	-0.0193942	0.470351	0.100027	0.748498		55.8	1.04774	0.393095	0.045244	0.0504854	0.615592	0.88693
	56	0.911722	0.380429	0.0454682	0.195529	0.386965	0.865992		56	0.775126	0.0173715	-0.0190444	0.470627	0.0995323	0.748822		56	1.0494	0.391051	0.0482364	0.0524505	0.618876	0.888488
	56.2	0.911537	0.382013	0.0456011	0.194806	0.386882	0.866734		56.2	0.77622	0.0175814	-0.0182409	0.471218	0.0990861	0.749619		56.2	1.05041	0.391958	0.0475488	0.0576598	0.620263	0.890579
	56.4	0.911563	0.383431	0.045911	0.194273	0.386879	0.867331		56.4	0.777952	0.0175373	-0.0178159	0.471423	0.0986701	0.749766		56.4	1.05699	0.391537	0.0474812	0.0554096	0.615124	0.892199
	56.6	0.912065	0.384221	0.0461212	0.194142	0.387003	0.867473		56.6	0.779451	0.0179845	-0.0170933	0.471729	0.0992069	0.750463		56.6	1.05572	0.392225	0.0444603	0.0538768	0.617957	0.893465
	56.8	0.912962	0.384638	0.0458762	0.193979	0.386753	0.867784		56.8	0.780646	0.0178308	-0.0169613	0.471463	0.0988978	0.750948		56.8	1.05673	0.395033	0.0442399	0.0614698	0.616426	0.89476
	57	0.913889	0.385753	0.0458388	0.193768	0.38722	0.868751		57	0.781853	0.0180556	-0.0162156	0.472135	0.0985906	0.751235		57	1.05358	0.395779	0.0455972	0.0557041	0.621793	0.895484
	57.2	0.91481	0.386902	0.0458715	0.194023	0.387729	0.869211		57.2	0.783305	0.0181303	-0.0149893	0.472756	0.098467	0.752242		57.2	1.05552	0.399113	0.0462475	0.0600117	0.621834	0.896131
	57.4	0.915906	0.388094	0.0457425	0.19457	0.38776	0.868965		57.4	0.784589	0.0184086	-0.0143695	0.472977	0.0982576	0.752725		57.4	1.05647	0.399564	0.045903	0.0587688	0.621861	0.89675
	57.6	0.916948	0.388977	0.0460936	0.194847	0.388539	0.869744		57.6	0.785802	0.0184226	-0.0144246	0.473578	0.0981609	0.752711		57.6	1.05423	0.402913	0.0555935	0.0593877	0.622361	0.897797
	57.8	0.917624	0.390049	0.0466118	0.195206	0.38884	0.870345		57.8	0.786814	0.0184546	-0.0143772	0.474594	0.0982358	0.753157		57.8	1.06015	0.397784	0.0469794	0.0548003	0.628968	0.897816
	58	0.918135	0.391148	0.0469489	0.196018	0.389329	0.870913		58	0.78826	0.0179526	-0.0144701	0.475698	0.0982487	0.753642		58	1.06356	0.406232	0.0494903	0.0588964	0.627258	0.897713
	58.2	0.918833	0.391935	0.0470171	0.196841	0.389572	0.87172		58.2	0.789578	0.0177339	-0.0148056	0.476849	0.0985575	0.753804		58.2	1.06272	0.399681	0.0480185	0.0568532	0.630697	0.897632
	58.4	0.919487	0.392792	0.0471316	0.197611	0.389912	0.872447		58.4	0.790934	0.0175622	-0.0156419	0.47779	0.0989018	0.753897		58.4	1.05993	0.408432	0.0492621	0.0597455	0.630771	0.897345
	58.6	0.920383	0.393705	0.0475862	0.198429	0.390133	0.872816		58.6	0.792518	0.0171272	-0.0163745	0.478372	0.0991376	0.754013		58.6	1.05696	0.4078	0.0510024	0.0578474	0.634824	0.897073
	58.8	0.921206	0.394626	0.0481755	0.198862	0.390309	0.873215		58.8	0.793692	0.0168733	-0.0173323	0.478716	0.099346	0.75417		58.8	1.06211	0.407907	0.0514065	0.0630417	0.631393	0.896773
	59	0.921633	0.395352	0.0483446	0.199592	0.390411	0.873588		59	0.79502	0.0172291	-0.0178715	0.479193	0.0996596	0.754455		59	1.06066	0.407449	0.0495335	0.0609776	0.634718	0.896776
	59.2	0.921946	0.395934	0.0487463	0.200692	0.39061	0.874297		59.2	0.796636	0.0169813	-0.018684	0.479437	0.0999982	0.754536		59.2	1.06065	0.404062	0.0500717	0.0570794	0.633788	0.896573
	59.4	0.922422	0.397211	0.0490409	0.201238	0.3908	0.874462		59.4	0.797648	0.0169867	-0.0195	0.479783	0.100432	0.754485		59.4	1.06399	0.407349	0.0486769	0.0546607	0.629722	0.896815
	59.6	0.922936	0.397893	0.0496647	0.20159	0.390782	0.874871		59.6	0.798149	0.0174007	-0.0201597	0.47997	0.100543	0.754793		59.6	1.06104	0.408201	0.049364	0.0606956	0.631742	0.897019
	59.8	0.922741	0.398377	0.0496372	0.201895	0.390688	0.875166		59.8	0.798692	0.0180616	-0.02006	0.480061	0.100512	0.755164		59.8	1.06542	0.41069	0.0512555	0.0579341	0.629117	0.896957
	60	0.922741	0.398377	0.0496372	0.201895	0.390688	0.875166		60	0.798692	0.0180616	-0.02006	0.480061	0.100512	0.755164		60	1.06542	0.41069	0.0512555	0.0579341	0.629117	0.896957
	60.2	0.922334	0.39847	0.0483239	0.201644	0.389916	0.874412		60.2	0.799303	0.0182867	-0.0200141	0.480332	0.0999089	0.755		60.2	1.06729	0.410756	0.0503635	0.0546584	0.626288	0.896746
	60.4	0.921781	0.398188	0.0478532	0.201388	0.38889	0.873761		60.4	0.799761	0.0188833	-0.0200324	0.481004	0.099342	0.755276		60.4	1.06267	0.41371	0.0443771	0.051535	0.623334	0.896549
	60.6	0.921709	0.398711	0.0468674	0.200824	0.388068	0.873125		60.6	0.800592	0.0198705	-0.0202272	0.481452	0.0984297	0.755606		60.6	1.06584	0.410938	0.0478843	0.0564969	0.625816	0.896593
	60.8	0.921753	0.399413	0.0460474	0.200637	0.387212	0.872471		60.8	0.801353	0.0208164	-0.020297	0.481925	0.0980111	0.756162		60.8	1.06829	0.418995	0.047662	0.0495672	0.6252	0.89655
	61	0.92198	0.400366	0.045178	0.200094	0.386173	0.872376		61	0.80189	0.0220048	-0.0199322	0.482658	0.0979351	0.75649		61	1.06654	0.414081	0.0485259	0.0533711	0.624657	0.897026
	61.2	0.92267	0.401573	0.0445611	0.199503	0.385288	0.872518		61.2	0.802522	0.022734	-0.0198436	0.483403	0.0974319	0.757073		61.2	1.06878	0.415198	0.0512162	0.048349	0.626399	0.897298
	61.4	0.923405	0.403231	0.0437206	0.199358	0.384678	0.872508		61.4	0.80287	0.0231568	-0.0191944	0.483939	0.0963347	0.757613		61.4	1.07049	0.413504	0.0521007	0.0505137	0.623902	0.897769
	61.6	0.923977	0.40507	0.0432794	0.19898	0.384013	0.872717		61.6	0.803433	0.0238504	-0.0184187	0.484676	0.0955931	0.758109		61.6	1.06957	0.413312	0.0544574	0.0555151	0.624947	0.89797
	61.8	0.924967	0.406957	0.0429081	0.198344	0.383647	0.873128		61.8	0.804369	0.0244251	-0.0180048	0.485068	0.0946843	0.758467		61.8	1.06878	0.417201	0.0521164	0.0507329	0.627999	0.898592
	62	0.925931	0.408748	0.0435471	0.197969	0.383788	0.873981		62	0.804961	0.0246514	-0.0176354	0.485392	0.0940886	0.758636		62	1.06629	0.417751	0.0512872	0.0525335	0.623014	0.899163
	62.2	0.926938	0.41091	0.0436945	0.197659	0.384312	0.87494		62.2	0.805808	0.0249632	-0.0173788	0.485904	0.0934789	0.759125		62.2	1.07483	0.422156	0.0526034	0.0516381	0.621579	0.899627
	62.4	0.927773	0.412841	0.0439026	0.197201	0.383908	0.875557		62.4	0.806406	0.0252186	-0.0176509	0.485993	0.0920176	0.759123		62.4	1.07331	0.417826	0.0565175	0.0462825	0.622174	0.900161
	62.6	0.928213	0.414185	0.0438591	0.197551	0.384576	0.876091		62.6	0.806785	0.025227	-0.0175613	0.485911	0.0914402	0.758989		62.6	1.07219	0.422983	0.0489002	0.0532262	0.620814	0.90045
	62.8	0.928445	0.415033	0.0443088	0.197368	0.385078	0.876379		62.8	0.807137	0.0255882	-0.0175462	0.486345	0.0902568	0.758591		62.8	1.07248	0.416273	0.0548302	0.0492188	0.622613	0.901129
	63	0.928332	0.415696	0.0444129	0.197497	0.38548	0.87718		63	0.808029	0.0256257	-0.0171097	0.486132	0.0886823	0.758384		63	1.07596	0.414699	0.0534126	0.0557387	0.62308	0.901634
	63.2	0.927674	0.4163	0.0446313	0.197362	0.385871	0.877659		63.2	0.808875	0.026167	-0.017627	0.486518	0.0873278	0.758558		63.2	1.07265	0.415284	0.0519543	0.0553223	0.622545	0.90203
	63.4	0.926569	0.416098	0.0452764	0.197363	0.38638	0.877725		63.4	0.808779	0.0263956	-0.0176061	0.486581	0.085874	0.758172		63.4	1.07796	0.415663	0.054574	0.0512965	0.621037	0.90218
	63.6	0.925477	0.415607	0.0457761	0.197333	0.387706	0.877903		63.6	0.809038	0.0266889	-0.0174593	0.48585	0.0846127	0.758096		63.6	1.07934	0.416876	0.0552608	0.0517426	0.61992	0.902415
	63.8	0.924736	0.414919	0.0466255	0.197276	0.388231	0.877754		63.8	0.809676	0.0269036	-0.0172012	0.485457	0.0831427	0.75835		63.8	1.07544	0.421123	0.052889	0.0532026	0.626776	0.902578
	64	0.923609	0.414312	0.0473744	0.196535	0.388919	0.877686		64	0.809866	0.0264849	-0.0171073	0.485386	0.0821096	0.758338		64	1.07461	0.417825	0.0521764	0.0540311	0.62704	0.902191
	64.2	0.922141	0.41336	0.0481025	0.196333	0.38962	0.878145		64.2	0.809914	0.0265267	-0.0173258	0.485373	0.0811149	0.758412		64.2	1.07333	0.417508	0.0515891	0.0572507	0.622518	0.900925
	64.4	0.921248	0.41257	0.0492326	0.195909	0.390205	0.877955		64.4	0.80982	0.0265362	-0.0177223	0.485324	0.0805157	0.758899		64.4	1.06798	0.413905	0.0528793	0.0548331	0.614207	0.900682
	64.6	0.920217	0.412072	0.049416	0.195081	0.390869	0.87817		64.6	0.810096	0.0264411	-0.0179878	0.485118	0.0797936	0.75912		64.6	1.07289	0.418959	0.051072	0.0508447	0.620358	0.900632
	64.8	0.919053	0.41142	0.0499267	0.194969	0.390911	0.878357		64.8	0.809618	0.0259086	-0.017921	0.485037	0.0794729	0.759415		64.8	1.07225	0.420377	0.0528983	0.0535563	0.616679	0.900156
	65	0.917676	0.411222	0.0502444	0.194576	0.390528	0.87898		65	0.808989	0.0258348	-0.0178928	0.484796	0.07898	0.759375		65	1.06973	0.421909	0.0504498	0.0496296	0.617273	0.900067
	65.2	0.916887	0.411139	0.0507573	0.194122	0.3903	0.879335		65.2	0.808666	0.0253734	-0.0184832	0.484516	0.0781697	0.759836		65.2	1.06937	0.423234	0.0530394	0.0468232	0.616589	0.899717
	65.4	0.916136	0.411619	0.0503832	0.193751	0.389975	0.879394		65.4	0.807885	0.0250436	-0.01814	0.484486	0.0775773	0.760008		65.4	1.06545	0.421714	0.0491858	0.049415	0.620545	0.899205
	65.6	0.915195	0.412085	0.0503453	0.193086	0.389377	0.879422		65.6	0.807738	0.025213	-0.0181317	0.484785	0.0770211	0.759578		65.6	1.06291	0.419227	0.0468187	0.044857	0.617463	0.899427
	65.8	0.914964	0.412377	0.0498668	0.192465	0.388887	0.879856		65.8	0.80774	0.0251639	-0.0184821	0.484645	0.0762953	0.75929		65.8	1.06692	0.418444	0.0500261	0.0443416	0.620995	0.899673
	66	0.914898	0.412817	0.0497205	0.191938	0.388872	0.880227		66	0.80731	0.0247959	-0.0188616	0.48499	0.0762432	0.759128		66	1.06486	0.417441	0.0534233	0.0487444	0.620344	0.899987
	66.2	0.914598	0.414029	0.0484331	0.1914	0.388331	0.880243		66.2	0.807039	0.0248986	-0.0195001	0.485311	0.0757619	0.758824		66.2	1.06639	0.42258	0.051979	0.0495314	0.618804	0.900092
	66.4	0.91464	0.414619	0.0478963	0.19107	0.387362	0.880305		66.4	0.807104	0.0250269	-0.0196402	0.485614	0.0754442	0.758424		66.4	1.06647	0.420412	0.0488377	0.0472868	0.614757	0.900433
	66.6	0.914755	0.41547	0.0472885	0.190671	0.387239	0.879921		66.6	0.807112	0.0248516	-0.0191991	0.486134	0.0752201	0.758112		66.6	1.06279	0.416162	0.0499849	0.0479623	0.610458	0.900696
	66.8	0.914555	0.41671	0.0468648	0.189463	0.386583	0.879538		66.8	0.807164	0.0251544	-0.018909	0.486828	0.0745772	0.757841		66.8	1.07055	0.423982	0.0497054	0.0441324	0.615432	0.901315
	67	0.914214	0.418063	0.0456324	0.189219	0.385933	0.879639		67	0.807257	0.0254134	-0.0188006	0.487056	0.073664	0.758153		67	1.06446	0.420258	0.0492232	0.0462704	0.6152	0.901751
	67.2	0.914074	0.419094	0.0447575	0.188652	0.385294	0.879799		67.2	0.806933	0.0265229	-0.0190412	0.487427	0.0725684	0.758519		67.2	1.0697	0.418489	0.0554461	0.0452379	0.612659	0.901985
	67.4	0.91385	0.419276	0.0440243	0.188058	0.385015	0.879469		67.4	0.806138	0.0266816	-0.0188501	0.487132	0.0718579	0.758443		67.4	1.06991	0.413785	0.0457759	0.0472361	0.614264	0.901757
	67.6	0.913817	0.419373	0.0438609	0.187182	0.385006	0.879544		67.6	0.80544	0.0267265	-0.018534	0.486813	0.0705693	0.758729		67.6	1.07138	0.418741	0.0504823	0.04699	0.610748	0.902037
	67.8	0.91294	0.419484	0.0437049	0.186409	0.384726	0.879336		67.8	0.805288	0.0268845	-0.0181829	0.486498	0.0692776	0.758759		67.8	1.06933	0.419488	0.0542251	0.0457844	0.616314	0.902097
	68	0.912404	0.419419	0.0433314	0.185642	0.384861	0.879278		68	0.804603	0.0269462	-0.0184191	0.486213	0.0684009	0.758666		68	1.07115	0.414589	0.0527221	0.0489296	0.614017	0.90182
	68.2	0.911772	0.418732	0.0435338	0.185689	0.384973	0.879345		68.2	0.803904	0.0265516	-0.0181967	0.486162	0.0675566	0.758769		68.2	1.06519	0.415375	0.053206	0.0460122	0.613719	0.901317
	68.4	0.911029	0.418179	0.0435793	0.185291	0.385427	0.879166		68.4	0.803464	0.0258451	-0.0183174	0.486005	0.0667653	0.759281		68.4	1.07662	0.418171	0.045594	0.0456601	0.614658	0.901353
	68.6	0.90946	0.416942	0.0439397	0.184921	0.385555	0.879405		68.6	0.803276	0.0253069	-0.0183328	0.485697	0.0660279	0.759211		68.6	1.07195	0.412909	0.0500591	0.0503615	0.613309	0.900893
	68.8	0.908279	0.415947	0.0446564	0.185255	0.38572	0.879816		68.8	0.802812	0.0248942	-0.018667	0.484599	0.0652575	0.759094		68.8	1.0643	0.410618	0.0414493	0.0499822	0.616559	0.900877
	69	0.906385	0.415022	0.0451903	0.184743	0.386173	0.880248		69	0.802452	0.0248491	-0.0190699	0.483695	0.0645955	0.75891		69	1.0643	0.416765	0.0457723	0.0470728	0.608607	0.900561
	69.2	0.905332	0.414144	0.0455524	0.184438	0.386601	0.880117		69.2	0.802433	0.0244633	-0.0193895	0.483371	0.0641957	0.758794		69.2	1.06329	0.410952	0.0520133	0.0480077	0.610858	0.900193
	69.4	0.904023	0.413275	0.0458927	0.184238	0.386957	0.880356		69.4	0.80202	0.0242376	-0.0193345	0.483275	0.063875	0.758872		69.4	1.06636	0.412624	0.0507461	0.0479968	0.607062	0.90027
	69.6	0.902894	0.412735	0.0460896	0.183959	0.38697	0.880491		69.6	0.802146	0.0241405	-0.019317	0.482878	0.0633844	0.758511		69.6	1.05978	0.410563	0.0479496	0.0450885	0.609069	0.900602
	69.8	0.902153	0.411991	0.0463225	0.183706	0.387125	0.880662		69.8	0.802335	0.0241379	-0.0191815	0.482633	0.0636686	0.758474		69.8	1.06312	0.424539	0.0514213	0.0447208	0.609739	0.900572
	70	0.901205	0.411548	0.0463502	0.183251	0.387107	0.880695		70	0.802126	0.0240486	-0.0190736	0.48278	0.0637923	0.758211		70	1.05809	0.41741	0.0496832	0.0395368	0.614904	0.90095
	70.2	0.900471	0.411794	0.0459092	0.182927	0.386672	0.880389		70.2	0.802153	0.0245122	-0.0189284	0.482739	0.0641009	0.758075		70.2	1.06001	0.420248	0.0475161	0.0429123	0.609321	0.90072
	70.4	0.899748	0.411852	0.0459805	0.182737	0.386488	0.880245		70.4	0.802565	0.024314	-0.0185994	0.483097	0.064443	0.758091		70.4	1.05984	0.417355	0.0485058	0.0366783	0.602541	0.900923
	70.6	0.89937	0.412767	0.0457039	0.182058	0.386389	0.879421		70.6	0.802934	0.0242156	-0.0178681	0.483175	0.0645974	0.757759		70.6	1.06236	0.42179	0.0496209	0.0408521	0.608396	0.90083
	70.8	0.898796	0.413709	0.0450277	0.18155	0.385002	0.879215		70.8	0.80315	0.0243983	-0.0181928	0.482959	0.0644149	0.757504		70.8	1.0569	0.421354	0.050548	0.0385129	0.609676	0.901034
	71	0.899307	0.414768	0.0444285	0.181494	0.384263	0.87958		71	0.803867	0.0247087	-0.0182407	0.482978	0.063785	0.75771		71	1.05752	0.419011	0.0504321	0.045162	0.607769	0.901239
	71.2	0.899647	0.416028	0.044248	0.181016	0.383702	0.879277		71.2	0.80366	0.024847	-0.0184672	0.483003	0.0633148	0.757466		71.2	1.05856	0.41269	0.0482864	0.0420528	0.613039	0.901101
	71.4	0.899525	0.416451	0.0440429	0.18057	0.383471	0.879092		71.4	0.803379	0.0247505	-0.0191072	0.482921	0.0629083	0.757543		71.4	1.05868	0.416675	0.0493317	0.0412117	0.608646	0.90077
	71.6	0.899387	0.41731	0.0445458	0.179918	0.382963	0.879029		71.6	0.803198	0.0250947	-0.0190824	0.483145	0.0619533	0.75775		71.6	1.05846	0.417738	0.0514135	0.0403738	0.608892	0.900997
	71.8	0.898875	0.418046	0.0441042	0.179842	0.382148	0.878857		71.8	0.803435	0.0255968	-0.0192283	0.483147	0.0617217	0.758019		71.8	1.06484	0.41516	0.0477605	0.0386201	0.609926	0.901366
	72	0.899226	0.418038	0.0431289	0.179931	0.381842	0.878484		72	0.802492	0.0261913	-0.0192699	0.483327	0.0609556	0.757987		72	1.06242	0.418869	0.0489548	0.0413708	0.604554	0.901368
	72.2	0.899434	0.41819	0.0430634	0.180136	0.381437	0.878321		72.2	0.802201	0.0257559	-0.0193325	0.483505	0.0607362	0.758274		72.2	1.05817	0.414219	0.0483329	0.0438116	0.606591	0.901837
	72.4	0.898736	0.418154	0.0427018	0.180119	0.381616	0.878038		72.4	0.801936	0.0257436	-0.0197128	0.483311	0.0598717	0.758415		72.4	1.06379	0.412856	0.0492376	0.0383882	0.606368	0.902003
	72.6	0.898429	0.417968	0.0424842	0.179968	0.381967	0.878036		72.6	0.801912	0.0256206	-0.0200917	0.482495	0.0591294	0.757974		72.6	1.06535	0.416217	0.0518848	0.0438517	0.603414	0.902102
	72.8	0.897455	0.417736	0.042404	0.179648	0.382451	0.878107		72.8	0.801561	0.0254548	-0.0203856	0.481602	0.0575533	0.758059		72.8	1.05923	0.416985	0.0519303	0.0446949	0.609509	0.902204
	73	0.895923	0.417702	0.0417875	0.17894	0.382803	0.877903		73	0.800991	0.0250422	-0.0209346	0.481412	0.056401	0.757892		73	1.06622	0.410893	0.0466213	0.040769	0.607533	0.901969
	73.2	0.895289	0.417519	0.0418156	0.178719	0.383029	0.877691		73.2	0.800517	0.0244706	-0.0214346	0.481252	0.055668	0.758011		73.2	1.0641	0.415752	0.0430771	0.047918	0.604775	0.902213
	73.4	0.894548	0.417458	0.0418586	0.178255	0.383467	0.878419		73.4	0.800277	0.0239832	-0.0213895	0.480988	0.055049	0.758289		73.4	1.05826	0.415781	0.0510247	0.0428989	0.603898	0.902568
	73.6	0.893833	0.416967	0.0420567	0.178191	0.383972	0.878372		73.6	0.800132	0.0240248	-0.0212468	0.480816	0.0539694	0.758098		73.6	1.0625	0.417047	0.0464228	0.0427635	0.606638	0.90232
	73.8	0.892479	0.416226	0.042015	0.178	0.38432	0.878394		73.8	0.799953	0.0240176	-0.0206227	0.480899	0.0533274	0.758004		73.8	1.06437	0.412976	0.0470494	0.0441427	0.605403	0.902456
	74	0.891599	0.415451	0.0420689	0.177837	0.384422	0.878424		74	0.799415	0.0236917	-0.0200774	0.480967	0.0525352	0.757878		74	1.05942	0.419129	0.0459203	0.0489226	0.608832	0.902087
	74.2	0.890657	0.4148	0.0421969	0.177779	0.38455	0.878703		74.2	0.799332	0.0235513	-0.0203899	0.480511	0.0526334	0.757658		74.2	1.05831	0.420272	0.0529931	0.0423307	0.607356	0.901337
	74.4	0.889707	0.413975	0.0425659	0.177338	0.384984	0.87867		74.4	0.799371	0.0229561	-0.020497	0.480577	0.0526208	0.756659		74.4	1.05783	0.416228	0.0494202	0.038654	0.604099	0.901136
	74.6	0.888343	0.414058	0.0428998	0.177054	0.385022	0.878438		74.6	0.799844	0.0229844	-0.0204057	0.480478	0.0526712	0.755988		74.6	1.05481	0.418287	0.0464723	0.0397836	0.612104	0.900338
	74.8	0.887262	0.414028	0.0432423	0.176377	0.384709	0.878902		74.8	0.800272	0.0226804	-0.0209893	0.480584	0.0527336	0.75575		74.8	1.0489	0.414118	0.0454032	0.0395138	0.608521	0.899958
	75	0.886928	0.414337	0.043533	0.176177	0.38499	0.87886		75	0.800447	0.0231864	-0.0208209	0.480841	0.0531355	0.756073		75	1.0526	0.418996	0.04741	0.0394551	0.604566	0.899545
	75.2	0.88617	0.414933	0.0435036	0.175971	0.384408	0.878735		75.2	0.800379	0.0232745	-0.0213016	0.480779	0.0538662	0.755878		75.2	1.0534	0.424047	0.0495425	0.0436191	0.6017	0.898802
	75.4	0.885852	0.415087	0.043383	0.175359	0.384381	0.878653		75.4	0.800373	0.0240056	-0.0211782	0.48089	0.0542381	0.755981		75.4	1.05224	0.418708	0.0375595	0.0353423	0.603159	0.898
	75.6	0.885551	0.415605	0.0437507	0.174901	0.383426	0.878341		75.6	0.800505	0.0243442	-0.0215037	0.481257	0.0547839	0.756356		75.6	1.04854	0.420767	0.0496084	0.0359527	0.604591	0.897951
	75.8	0.885495	0.416148	0.0435116	0.175085	0.382541	0.877937		75.8	0.800602	0.025166	-0.0210404	0.481369	0.0554026	0.75703		75.8	1.05439	0.420583	0.0502413	0.0313361	0.603955	0.89806
	76	0.885457	0.416616	0.0430105	0.175185	0.382151	0.877582		76	0.800004	0.0258728	-0.0208729	0.481188	0.0552945	0.757479		76	1.05351	0.419793	0.0490031	0.0371568	0.598979	0.897919
	76.2	0.885264	0.417557	0.0426386	0.174787	0.381658	0.877417		76.2	0.800326	0.0258276	-0.0211632	0.480944	0.0558458	0.757776		76.2	1.05018	0.416434	0.0475818	0.0334733	0.60411	0.898112
	76.4	0.884854	0.418406	0.0419319	0.174347	0.381153	0.876961		76.4	0.800003	0.0257878	-0.0210809	0.481061	0.0553126	0.758125		76.4	1.05892	0.417782	0.052327	0.040065	0.599551	0.897711
	76.6	0.88462	0.419086	0.0409682	0.173902	0.380732	0.876987		76.6	0.800029	0.0256199	-0.0212008	0.480548	0.0548044	0.758417		76.6	1.05123	0.412892	0.0447385	0.0385333	0.600197	0.897703
	76.8	0.884322	0.419392	0.0400137	0.17278	0.380218	0.876418		76.8	0.799696	0.0256811	-0.0214992	0.48072	0.0541043	0.758418		76.8	1.05421	0.41559	0.0471566	0.0374327	0.600059	0.897844
	77	0.884141	0.420326	0.0390384	0.172804	0.379602	0.876474		77	0.799246	0.0253043	-0.0221052	0.480755	0.0533456	0.758243		77	1.05434	0.413851	0.0455226	0.0335821	0.602639	0.898032
	77.2	0.884175	0.421021	0.0386638	0.17252	0.379684	0.876384		77.2	0.799164	0.0251231	-0.0223935	0.480524	0.0527043	0.758243		77.2	1.05766	0.409935	0.0475407	0.0410867	0.595705	0.898387
	77.4	0.883638	0.420857	0.0381584	0.172781	0.380072	0.876257		77.4	0.799385	0.0249667	-0.0222258	0.480386	0.0511369	0.758043		77.4	1.05778	0.416442	0.0436677	0.0376737	0.59892	0.898541
	77.6	0.882747	0.419898	0.0380081	0.172835	0.380615	0.8759		77.6	0.798841	0.024831	-0.0217443	0.480135	0.0494774	0.757773		77.6	1.05888	0.413905	0.0487648	0.0409095	0.601266	0.899067
	77.8	0.881701	0.419006	0.0377491	0.172457	0.380664	0.875822		77.8	0.798295	0.024837	-0.0209825	0.479896	0.0487426	0.757804		77.8	1.05916	0.412621	0.0398595	0.0417426	0.603656	0.899326
	78	0.881173	0.417949	0.0377641	0.172672	0.381454	0.875741		78	0.797868	0.0243863	-0.0208838	0.479308	0.0475807	0.757379		78	1.0581	0.412498	0.0376153	0.0398154	0.598906	0.899331
	78.2	0.880131	0.417275	0.037903	0.172566	0.381728	0.876467		78.2	0.797759	0.0241884	-0.0212092	0.478661	0.0467274	0.756604		78.2	1.05206	0.413081	0.0470922	0.0375326	0.599633	0.899478
	78.4	0.879346	0.416666	0.0382592	0.172173	0.38221	0.876668		78.4	0.797715	0.0238762	-0.0209292	0.478717	0.0459673	0.755586		78.4	1.05996	0.415678	0.0466996	0.0436614	0.595849	0.899932
	78.6	0.877509	0.416409	0.0389	0.172468	0.382788	0.876863		78.6	0.797554	0.0235754	-0.0205806	0.478804	0.0454959	0.754955		78.6	1.05151	0.415453	0.0505131	0.0417295	0.596918	0.899781
	78.8	0.876382	0.415978	0.0390982	0.172176	0.383248	0.877091		78.8	0.797217	0.0235393	-0.0205264	0.478315	0.0448631	0.75429		78.8	1.05088	0.416054	0.0467984	0.0388547	0.597093	0.899846
	79	0.875985	0.415275	0.0395841	0.172735	0.383213	0.87757		79	0.797121	0.0236846	-0.0201913	0.478148	0.0448562	0.753658		79	1.04985	0.418237	0.0423734	0.0419023	0.599063	0.899668
	79.2	0.87516	0.415289	0.0401362	0.17293	0.383742	0.877912		79.2	0.797295	0.0233993	-0.0199598	0.47814	0.0451793	0.753015		79.2	1.04883	0.417749	0.0470784	0.0378019	0.599252	0.899435
	79.4	0.874706	0.414769	0.0411153	0.172533	0.384325	0.877957		79.4	0.797213	0.0233713	-0.0196798	0.478037	0.0453165	0.753185		79.4	1.05334	0.41761	0.0426129	0.038443	0.600137	0.899019
	79.6	0.8736	0.414727	0.041957	0.172575	0.383596	0.878513		79.6	0.797191	0.0231583	-0.020218	0.478271	0.0458691	0.753408		79.6	1.04768	0.41912	0.0473294	0.034348	0.598305	0.899124
	79.8	0.873096	0.414979	0.0425168	0.172453	0.383017	0.878573		79.8	0.797519	0.0237362	-0.0191216	0.478175	0.0462779	0.753941		79.8	1.0487	0.419223	0.0458745	0.0357014	0.594635	0.898796
	80	0.87297	0.415093	0.0425126	0.172033	0.382301	0.878581		80	0.797313	0.0235901	-0.0192508	0.478812	0.0467432	0.754167		80	1.04587	0.418515	0.0416734	0.0313088	0.598601	0.898296
	80.2	0.872788	0.415714	0.0423063	0.171574	0.381404	0.87871		80.2	0.797806	0.0230762	-0.0192733	0.47914	0.0474687	0.754201		80.2	1.04142	0.419736	0.0489701	0.0386733	0.593305	0.898929
	80.4	0.872531	0.416514	0.0420358	0.171274	0.3802	0.878735		80.4	0.798076	0.0227626	-0.0196381	0.4796	0.0477423	0.754783		80.4	1.04274	0.416332	0.0452797	0.0314254	0.59488	0.898686
	80.6	0.87255	0.41677	0.041659	0.170885	0.379176	0.878492		80.6	0.798551	0.0227859	-0.0199115	0.479965	0.0480926	0.755333		80.6	1.04234	0.417609	0.0478455	0.0326538	0.593659	0.898879
	80.8	0.872938	0.41738	0.0411356	0.170214	0.37837	0.877947		80.8	0.798404	0.0229256	-0.0206493	0.480197	0.0479898	0.755606		80.8	1.04765	0.419574	0.050571	0.0328282	0.598379	0.898532
	81	0.872978	0.418408	0.0407084	0.17069	0.377593	0.877559		81	0.798424	0.0229406	-0.0210333	0.480034	0.0481021	0.755994		81	1.04784	0.415711	0.049847	0.0290361	0.597472	0.898388
	81.2	0.873059	0.419018	0.0402043	0.170477	0.377858	0.876415		81.2	0.798007	0.0232914	-0.0208453	0.4799	0.0486473	0.756539		81.2	1.04639	0.416151	0.0449886	0.0320209	0.590678	0.898427
	81.4	0.872636	0.418607	0.0395872	0.170513	0.377989	0.875771		81.4	0.797443	0.0233702	-0.0208938	0.479924	0.0478456	0.756555		81.4	1.04866	0.416727	0.0486612	0.0345055	0.59562	0.898622
	81.6	0.87223	0.418732	0.0389788	0.170028	0.378368	0.875586		81.6	0.796364	0.0234053	-0.0207004	0.479504	0.0477182	0.757091		81.6	1.04525	0.414765	0.0441899	0.0320065	0.596796	0.89875
	81.8	0.872005	0.418629	0.0384449	0.17007	0.378358	0.875439		81.8	0.795909	0.0240605	-0.0210329	0.479346	0.0471741	0.757283		81.8	1.04806	0.406945	0.0476692	0.0333982	0.596806	0.898294
	82	0.871705	0.418919	0.0382624	0.170469	0.378501	0.874873		82	0.795632	0.0235079	-0.021036	0.479095	0.0466021	0.757047		82	1.04768	0.414849	0.0419927	0.0426465	0.593702	0.89794
	82.2	0.871161	0.418837	0.0380121	0.170628	0.378106	0.875169		82.2	0.794974	0.02339	-0.0210014	0.479001	0.0457932	0.756515		82.2	1.05077	0.413064	0.0467132	0.0361837	0.591709	0.897711
	82.4	0.870063	0.418341	0.0376322	0.170713	0.378271	0.875036		82.4	0.794613	0.0231649	-0.0212442	0.478745	0.0453747	0.755984		82.4	1.04764	0.418574	0.0458639	0.036179	0.594745	0.89781
	82.6	0.868575	0.417716	0.0375866	0.170724	0.379583	0.874821		82.6	0.794113	0.0228039	-0.0213195	0.478298	0.0445133	0.755795		82.6	1.04881	0.411901	0.0453031	0.0353461	0.592056	0.897874
	82.8	0.86735	0.417231	0.0375186	0.170833	0.379966	0.875461		82.8	0.793786	0.0226433	-0.0214571	0.478082	0.0430225	0.755291		82.8	1.0469	0.41514	0.0418118	0.0406558	0.596964	0.897612
	83	0.866646	0.416256	0.0376447	0.171151	0.380139	0.875681		83	0.793353	0.0222233	-0.0214094	0.478584	0.0424562	0.754313		83	1.04955	0.413864	0.0468068	0.0407598	0.594065	0.897481
	83.2	0.865386	0.416046	0.0377709	0.170907	0.380579	0.875591		83.2	0.793257	0.0219842	-0.0214996	0.47857	0.0422527	0.753876		83.2	1.04552	0.408599	0.0431452	0.0385876	0.591965	0.898098
	83.4	0.863954	0.415536	0.0377285	0.170385	0.380652	0.876126		83.4	0.793192	0.0218284	-0.0219445	0.478588	0.0419878	0.753698		83.4	1.04407	0.412082	0.0426149	0.0350113	0.593817	0.898343
	83.6	0.862963	0.415186	0.0379125	0.170058	0.380348	0.876947		83.6	0.792939	0.0221766	-0.0222984	0.478607	0.0415975	0.7532		83.6	1.04529	0.412209	0.0440108	0.0391175	0.596411	0.898944
	83.8	0.86266	0.415005	0.0379955	0.169428	0.380038	0.877204		83.8	0.793343	0.0219688	-0.0220087	0.478971	0.0413888	0.75294		83.8	1.04684	0.412639	0.0437249	0.0395991	0.596921	0.899084
	84	0.861822	0.41437	0.0384421	0.168847	0.380213	0.877521		84	0.793765	0.0221123	-0.0224401	0.47974	0.0410682	0.75265		84	1.04183	0.41841	0.0467708	0.0408155	0.597021	0.899103
	84.2	0.860709	0.414869	0.0385257	0.168885	0.379759	0.877759		84.2	0.794826	0.0219466	-0.0224905	0.479838	0.0411931	0.752744		84.2	1.04179	0.415244	0.0466382	0.0360177	0.593611	0.899663
	84.4	0.859874	0.414598	0.0384987	0.167969	0.379344	0.877968		84.4	0.795055	0.0220874	-0.0222051	0.479839	0.0412972	0.753057		84.4	1.04115	0.413118	0.039919	0.0302587	0.589504	0.899395
	84.6	0.859855	0.41427	0.038738	0.16753	0.378997	0.877684		84.6	0.79513	0.0223962	-0.0222065	0.479996	0.04184	0.753002		84.6	1.03872	0.418239	0.0439202	0.032903	0.591942	0.899695
	84.8	0.859725	0.414475	0.0381678	0.167131	0.379182	0.877328		84.8	0.795256	0.0227327	-0.0218408	0.479592	0.0420887	0.753269		84.8	1.03889	0.417765	0.0419747	0.0302241	0.591906	0.899329
	85	0.859431	0.414686	0.0380177	0.16687	0.379007	0.876917		85	0.79549	0.0231733	-0.0215589	0.479556	0.0428689	0.753363		85	1.04115	0.411929	0.0351229	0.0339062	0.589034	0.89897
	85.2	0.859723	0.415121	0.0379164	0.16606	0.378606	0.876434		85.2	0.795123	0.0234525	-0.0214605	0.479288	0.0437323	0.753527		85.2	1.03887	0.415875	0.0438021	0.0291872	0.58935	0.898831
	85.4	0.859491	0.414604	0.0376212	0.165206	0.378149	0.876451		85.4	0.795014	0.0236403	-0.0217257	0.478868	0.0436832	0.753691		85.4	1.04002	0.414566	0.0486178	0.0299281	0.592874	0.898748
	85.6	0.859576	0.415142	0.0369643	0.164725	0.377985	0.876792		85.6	0.794815	0.023658	-0.0219646	0.478372	0.0437562	0.754568		85.6	1.04048	0.413782	0.0437913	0.0355427	0.586768	0.898305
	85.8	0.859498	0.415407	0.0366779	0.164807	0.377222	0.876389		85.8	0.795067	0.0236368	-0.0220132	0.477785	0.0436629	0.754671		85.8	1.03661	0.41575	0.0464251	0.0313717	0.591872	0.897989
	86	0.859429	0.415733	0.0364791	0.165052	0.376842	0.875719		86	0.794791	0.0230662	-0.0216708	0.477505	0.0437928	0.754833		86	1.03855	0.417252	0.0419202	0.0286851	0.586242	0.89778
	86.2	0.85965	0.41593	0.0361284	0.164912	0.376418	0.875837		86.2	0.794397	0.0231873	-0.022206	0.476952	0.0432381	0.75497		86.2	1.0379	0.413376	0.0470866	0.0337545	0.589573	0.897776
	86.4	0.859043	0.416261	0.0359058	0.164699	0.376148	0.875641		86.4	0.794407	0.0229905	-0.0222077	0.476371	0.0426184	0.755082		86.4	1.04803	0.411768	0.0441898	0.0361586	0.592026	0.897843
	86.6	0.858793	0.416235	0.0357103	0.164687	0.376378	0.875253		86.6	0.793929	0.0226439	-0.022191	0.47596	0.0414066	0.755145		86.6	1.04596	0.408563	0.0404037	0.0386404	0.590824	0.898325
	86.8	0.858569	0.416449	0.0354745	0.164947	0.375722	0.8754		86.8	0.793483	0.022641	-0.0225377	0.475806	0.0403712	0.754596		86.8	1.04495	0.412733	0.0426003	0.0317202	0.585753	0.89836
	87	0.858024	0.41711	0.0356754	0.165055	0.375686	0.874564		87	0.792882	0.0223769	-0.0227257	0.475318	0.0394817	0.753956		87	1.04286	0.415221	0.0439413	0.0349389	0.586564	0.898869
	87.2	0.857043	0.417803	0.0357103	0.164996	0.37584	0.874335		87.2	0.792357	0.022206	-0.0227293	0.475019	0.0392014	0.753731		87.2	1.04221	0.419567	0.0402327	0.0367233	0.591951	0.899549
	87.4	0.856459	0.417626	0.0359977	0.165408	0.376326	0.874661		87.4	0.791752	0.0219283	-0.0225652	0.475192	0.0385873	0.753466		87.4	1.04326	0.410435	0.0441201	0.0409209	0.589834	0.899761
	87.6	0.85602	0.417255	0.0368012	0.165545	0.376493	0.874899		87.6	0.791069	0.0219473	-0.0229158	0.474902	0.037285	0.752685		87.6	1.04188	0.415184	0.0405369	0.0330853	0.591824	0.899785
	87.8	0.855392	0.417074	0.0368385	0.165855	0.376931	0.874545		87.8	0.790825	0.0217949	-0.0231408	0.475016	0.0366071	0.752098		87.8	1.03784	0.412495	0.0393219	0.0343987	0.591474	0.899767
	88	0.854149	0.416377	0.0371126	0.166277	0.377319	0.874356		88	0.790755	0.02246	-0.0230901	0.475123	0.0358964	0.751537		88	1.04343	0.412993	0.0430127	0.0348635	0.592582	0.899423
	88.2	0.852908	0.416304	0.037025	0.16699	0.377003	0.874094		88.2	0.790596	0.0220001	-0.0231651	0.475059	0.0359193	0.751197		88.2	1.03784	0.414004	0.0392076	0.0380781	0.586204	0.899359
	88.4	0.851974	0.41476	0.0368914	0.166781	0.377331	0.874157		88.4	0.790331	0.022444	-0.023131	0.474756	0.0358173	0.750786		88.4	1.03507	0.413937	0.0424932	0.0380279	0.588941	0.899346
	88.6	0.851661	0.41378	0.0373225	0.167168	0.377486	0.873797		88.6	0.790741	0.0227421	-0.0237712	0.4747	0.0358869	0.750473		88.6	1.04048	0.411448	0.0453758	0.0315648	0.587545	0.899107
	88.8	0.850757	0.413077	0.0368555	0.166888	0.377201	0.87361		88.8	0.790905	0.0222532	-0.0234599	0.47443	0.0357447	0.750482		88.8	1.03682	0.408205	0.0386302	0.0328095	0.590172	0.898382
	89	0.850273	0.412675	0.0370594	0.166421	0.376752	0.87394		89	0.791021	0.0219089	-0.0239165	0.474373	0.0362438	0.750501		89	1.03298	0.415916	0.0475073	0.0322433	0.588242	0.897711
	89.2	0.850561	0.412285	0.0369031	0.165802	0.376253	0.873854		89.2	0.790895	0.0216124	-0.0241974	0.473991	0.0366333	0.750669		89.2	1.03153	0.417494	0.0439602	0.0375094	0.586283	0.897522
	89.4	0.850445	0.412061	0.0368273	0.16539	0.37592	0.874066		89.4	0.791215	0.0216559	-0.0242328	0.473719	0.0364742	0.751188		89.4	1.03655	0.420749	0.0360069	0.0295446	0.589734	0.897212
	89.6	0.850462	0.412739	0.0362561	0.165065	0.375278	0.874362		89.6	0.791896	0.0216207	-0.0246861	0.473729	0.0365513	0.751515		89.6	1.03454	0.415682	0.043529	0.0267662	0.584319	0.896637
	89.8	0.850941	0.413293	0.0361184	0.164992	0.374437	0.874227		89.8	0.792701	0.0215324	-0.0243847	0.473412	0.0368875	0.751298		89.8	1.02961	0.416683	0.0407735	0.0308837	0.590538	0.896103
	90	0.851892	0.413855	0.0355932	0.16474	0.374219	0.87426		90	0.792989	0.0217243	-0.0243913	0.473647	0.0370653	0.751136		90	1.02908	0.419005	0.0415981	0.0324303	0.583592	0.89594
	90.2	0.852745	0.414436	0.0353917	0.164447	0.373493	0.874182		90.2	0.793681	0.0219839	-0.0244093	0.473333	0.0376319	0.751639		90.2	1.0273	0.422633	0.0435297	0.0287564	0.591894	0.895686
	90.4	0.85304	0.415258	0.0345574	0.163854	0.37285	0.874286		90.4	0.793924	0.0214662	-0.0239288	0.473167	0.0377356	0.751915		90.4	1.03314	0.416155	0.0441875	0.0300897	0.584607	0.895773
	90.6	0.853474	0.416079	0.0339209	0.163702	0.372596	0.874172		90.6	0.793887	0.0214351	-0.0241491	0.472915	0.038052	0.752034		90.6	1.03196	0.414121	0.0450478	0.0270465	0.587779	0.896323
	90.8	0.853277	0.417134	0.0333535	0.163506	0.372171	0.874151		90.8	0.793982	0.0217243	-0.0240846	0.472523	0.0382257	0.752181		90.8	1.03411	0.414215	0.0414218	0.0288714	0.581152	0.896815
	91	0.853546	0.418312	0.0329201	0.163369	0.372351	0.873918		91	0.793489	0.0213513	-0.0232827	0.472611	0.0383269	0.752438		91	1.03648	0.409005	0.0414705	0.0276294	0.588133	0.897001
	91.2	0.853225	0.418313	0.032063	0.163042	0.372465	0.874044		91.2	0.79285	0.0212087	-0.0234728	0.472619	0.038541	0.752564		91.2	1.03615	0.411312	0.0426041	0.0302485	0.58533	0.897699
	91.4	0.85315	0.418352	0.0320075	0.163018	0.372325	0.874495		91.4	0.792573	0.0212787	-0.0232543	0.47272	0.0381483	0.752353		91.4	1.03617	0.414293	0.046746	0.0295364	0.587406	0.897729
	91.6	0.852643	0.418508	0.0314362	0.162776	0.373121	0.874544		91.6	0.791935	0.0213695	-0.0237356	0.47256	0.0372667	0.751769		91.6	1.03724	0.410481	0.0430927	0.0284175	0.590472	0.897728
	91.8	0.852055	0.418099	0.0311961	0.162887	0.373802	0.874703		91.8	0.790965	0.0215246	-0.0237746	0.472454	0.0369981	0.751147		91.8	1.0331	0.413858	0.0442429	0.0289232	0.582962	0.898313
	92	0.850764	0.417448	0.031117	0.163162	0.374278	0.875091		92	0.790511	0.021263	-0.0237838	0.472989	0.0365142	0.750526		92	1.03438	0.411973	0.0413415	0.0359589	0.586587	0.898023
	92.2	0.849414	0.41637	0.0310933	0.163698	0.374856	0.875194		92.2	0.790027	0.0210144	-0.0242218	0.472421	0.0360304	0.750249		92.2	1.03612	0.406808	0.0394625	0.0361391	0.583924	0.898425
	92.4	0.848536	0.415537	0.0313423	0.163296	0.375811	0.874772		92.4	0.789638	0.0210161	-0.0244486	0.471987	0.035619	0.750358		92.4	1.03613	0.41278	0.0365925	0.0334013	0.58699	0.898562
	92.6	0.847484	0.414928	0.0323997	0.163195	0.376451	0.874815		92.6	0.789418	0.020494	-0.0246257	0.472257	0.0348953	0.750044		92.6	1.03512	0.408268	0.0367892	0.0320361	0.585726	0.898326
	92.8	0.845853	0.414628	0.032559	0.162865	0.37668	0.874903		92.8	0.788736	0.0201755	-0.0243262	0.472182	0.0342133	0.749849		92.8	1.03702	0.413895	0.0411986	0.0369933	0.583656	0.897618
	93	0.84481	0.414334	0.033218	0.162728	0.377175	0.875479		93	0.788767	0.0202291	-0.0242083	0.472445	0.0339759	0.749825		93	1.034	0.410868	0.0413904	0.0387442	0.582367	0.897578
	93.2	0.843798	0.413704	0.0337574	0.162091	0.377518	0.875096		93.2	0.788762	0.0202249	-0.0241571	0.472176	0.0337248	0.749613		93.2	1.03358	0.409882	0.043607	0.0360608	0.584317	0.897664
	93.4	0.842751	0.41316	0.0345779	0.161618	0.377338	0.875221		93.4	0.789024	0.0207074	-0.0240877	0.472152	0.0340562	0.749445		93.4	1.02853	0.415085	0.0397651	0.0280774	0.58195	0.897342
	93.6	0.84196	0.412926	0.0348508	0.161407	0.377129	0.875346		93.6	0.789214	0.0208609	-0.0238112	0.472448	0.0339419	0.749141		93.6	1.02845	0.413157	0.0411294	0.0310987	0.58374	0.89661
	93.8	0.841711	0.413066	0.0351813	0.16153	0.376802	0.875169		93.8	0.789301	0.0210062	-0.0236377	0.472114	0.0336803	0.749341		93.8	1.02643	0.411847	0.0433132	0.0329879	0.582728	0.896181
	94	0.841107	0.412838	0.0352467	0.161403	0.376613	0.874868		94	0.789358	0.0213452	-0.0239616	0.472042	0.0340239	0.749581		94	1.02802	0.414204	0.0381219	0.0282165	0.581458	0.896125
	94.2	0.840931	0.413165	0.0350761	0.161431	0.376118	0.874659		94.2	0.78995	0.0214963	-0.0241085	0.471987	0.0345612	0.749952		94.2	1.02849	0.414234	0.0386787	0.027189	0.580787	0.895824
	94.4	0.840805	0.413522	0.0348468	0.161255	0.375415	0.874484		94.4	0.789824	0.0211601	-0.0241068	0.472116	0.0348394	0.749882		94.4	1.02076	0.418369	0.0390507	0.0241806	0.586741	0.895858
	94.6	0.840956	0.413718	0.0345179	0.161416	0.374526	0.873939		94.6	0.790224	0.0219216	-0.0243762	0.472125	0.0354205	0.749647		94.6	1.02221	0.415722	0.0402461	0.0282836	0.579582	0.896212
	94.8	0.841153	0.41395	0.0338882	0.1611	0.373317	0.873613		94.8	0.790351	0.0222103	-0.0241304	0.47244	0.0359602	0.75011		94.8	1.0237	0.415447	0.0381246	0.0287676	0.582513	0.896415
	95	0.841181	0.414235	0.0330451	0.161098	0.372649	0.873349		95	0.789707	0.0222395	-0.0242293	0.47239	0.0358437	0.750523		95	1.01969	0.41671	0.0384271	0.0237359	0.580882	0.896499
	95.2	0.840686	0.414657	0.0321123	0.16028	0.371777	0.87298		95.2	0.789758	0.0226012	-0.02454	0.47234	0.0358454	0.750575		95.2	1.02869	0.408753	0.0377237	0.0272013	0.586379	0.896671
	95.4	0.840762	0.415338	0.0318987	0.16008	0.370958	0.872854		95.4	0.789506	0.0230582	-0.0246004	0.472529	0.0357626	0.750535		95.4	1.02739	0.413055	0.0403807	0.0318903	0.582998	0.896073
	95.6	0.840912	0.416062	0.0313151	0.160189	0.371112	0.873033		95.6	0.789358	0.0226801	-0.0250438	0.472719	0.0354025	0.750639		95.6	1.02616	0.411299	0.0457944	0.0227219	0.583994	0.896287
	95.8	0.840831	0.416662	0.0309122	0.160608	0.370776	0.873144		95.8	0.788797	0.0227548	-0.0253109	0.472497	0.0350237	0.750761		95.8	1.0246	0.411332	0.0412267	0.0329354	0.580664	0.896445
	96	0.840955	0.417539	0.0302847	0.16099	0.370946	0.873317		96	0.788853	0.0223268	-0.0260604	0.472087	0.0341557	0.751117		96	1.02608	0.412839	0.0388019	0.0271476	0.580195	0.896426
	96.2	0.840595	0.418097	0.0299191	0.161329	0.371068	0.873216		96.2	0.788506	0.0218896	-0.0262434	0.471288	0.0332549	0.751139		96.2	1.02613	0.41119	0.0451328	0.0322439	0.577365	0.897249
	96.4	0.840004	0.418878	0.0296149	0.161102	0.371351	0.872874		96.4	0.788306	0.0212601	-0.0260408	0.471122	0.0324946	0.750753		96.4	1.027	0.406884	0.0423591	0.0304311	0.578907	0.897453
	96.6	0.839068	0.418715	0.0295991	0.160786	0.37202	0.873272		96.6	0.788375	0.0214009	-0.0265197	0.471177	0.0318109	0.75044		96.6	1.02982	0.411972	0.0356185	0.0304049	0.579589	0.897318
	96.8	0.838071	0.418373	0.0293364	0.160328	0.372329	0.872975		96.8	0.788147	0.0213168	-0.026256	0.470578	0.0309833	0.750644		96.8	1.03023	0.409556	0.0381738	0.0338187	0.580901	0.897445
	97	0.837107	0.417131	0.0291067	0.159702	0.372734	0.873428		97	0.787942	0.0209831	-0.0260878	0.470175	0.0307375	0.75006		97	1.03266	0.4132	0.033458	0.0294672	0.580217	0.897994
	97.2	0.836205	0.416035	0.0291791	0.159056	0.373525	0.87351		97.2	0.787461	0.0207967	-0.0263582	0.469612	0.0307599	0.750046		97.2	1.02583	0.410063	0.0370586	0.0319518	0.579443	0.898231
	97.4	0.835326	0.41565	0.0292916	0.159026	0.37392	0.873831		97.4	0.786893	0.0205013	-0.0263511	0.46961	0.0304212	0.749505		97.4	1.0314	0.411035	0.0380806	0.0285036	0.579066	0.898153
	97.6	0.834548	0.414944	0.029213	0.15873	0.374506	0.874323		97.6	0.78674	0.0203576	-0.0262417	0.469741	0.0297386	0.749297		97.6	1.02646	0.414272	0.0382776	0.0316369	0.579635	0.89796
	97.8	0.833856	0.414203	0.0290766	0.158446	0.374793	0.874329		97.8	0.786617	0.0201166	-0.0264896	0.469361	0.0297004	0.749429		97.8	1.02861	0.407896	0.0411006	0.0304408	0.579691	0.897938
	98	0.833227	0.413065	0.0293019	0.158565	0.375136	0.874129		98	0.787108	0.0201015	-0.0265158	0.469668	0.0300082	0.749023		98	1.02926	0.412249	0.0353137	0.0317945	0.585296	0.897478
	98.2	0.832998	0.412089	0.0296977	0.158848	0.375277	0.874077		98.2	0.787385	0.0199644	-0.0266698	0.46988	0.0304686	0.748675		98.2	1.02749	0.409515	0.0355395	0.0323412	0.578164	0.897119
	98.4	0.832732	0.41093	0.0302251	0.158973	0.374976	0.873765		98.4	0.787552	0.0198762	-0.0257721	0.469713	0.030909	0.74843		98.4	1.02386	0.411993	0.0326637	0.032196	0.577866	0.896399
	98.6	0.832829	0.410659	0.0304044	0.158567	0.374678	0.873841		98.6	0.787858	0.0203082	-0.0255968	0.47019	0.0314494	0.748149		98.6	1.02449	0.412716	0.0410464	0.0265749	0.577854	0.896324
	98.8	0.832587	0.410475	0.0301686	0.158612	0.374108	0.873595		98.8	0.787433	0.0204083	-0.0256212	0.470319	0.0317329	0.74842		98.8	1.01661	0.412424	0.0347371	0.0311099	0.581942	0.895853
	99	0.832049	0.410706	0.0301766	0.158579	0.373743	0.873265		99	0.787212	0.0208496	-0.0258724	0.470513	0.0322019	0.748471		99	1.02101	0.407274	0.0414077	0.0255889	0.58141	0.895601
	99.2	0.832383	0.411082	0.0300446	0.158283	0.372731	0.873197		99.2	0.787756	0.0216604	-0.0255509	0.470811	0.033013	0.748856		99.2	1.01772	0.411083	0.0380236	0.0253915	0.576964	0.894851
	99.4	0.832649	0.41155	0.0301909	0.158603	0.371875	0.873292		99.4	0.78782	0.0220838	-0.025742	0.470799	0.0335881	0.74906		99.4	1.01445	0.411992	0.0400301	0.0230547	0.583833	0.894827
	99.6	0.833079	0.412536	0.0299294	0.159122	0.370917	0.873578		99.6	0.788211	0.022017	-0.0254071	0.470546	0.0337879	0.749318		99.6	1.01566	0.409579	0.0364578	0.0306079	0.577726	0.894948
	99.8	0.833662	0.413284	0.0293218	0.159669	0.370146	0.873426		99.8	0.788014	0.022544	-0.0254059	0.470033	0.0340165	0.749605		99.8	1.01806	0.412604	0.0402194	0.0222267	0.5764	0.894919
	100	0.834191	0.414196	0.0290818	0.159915	0.369721	0.873582		100	0.788323	0.0224404	-0.0253152	0.469797	0.0340636	0.749467		100	1.01768	0.415072	0.0390699	0.0263021	0.579594	0.895321
	100.2	0.834037	0.415015	0.0287777	0.160199	0.369166	0.873383		100.2	0.788238	0.0224091	-0.0249112	0.469924	0.0342501	0.749044		100.2	1.02214	0.411884	0.0417241	0.022326	0.574752	0.895393
	100.4	0.833659	0.415601	0.0280419	0.160076	0.368835	0.873214		100.4	0.788234	0.0228552	-0.0250468	0.469956	0.033883	0.74888		100.4	1.01966	0.409586	0.0389986	0.028442	0.576899	0.895061
	100.6	0.833509	0.415784	0.0276948	0.159406	0.369063	0.873176		100.6	0.788147	0.0236381	-0.0255682	0.470049	0.0335098	0.749382		100.6	1.02079	0.410264	0.0361702	0.0237193	0.573088	0.894695
	100.8	0.832708	0.415797	0.0275871	0.158942	0.368501	0.872839		100.8	0.787536	0.0230602	-0.0251231	0.46931	0.0322768	0.749603		100.8	1.02345	0.412045	0.0353456	0.0295959	0.576763	0.894838
	101	0.831654	0.415714	0.0274831	0.15848	0.368723	0.87311		101	0.786773	0.022579	-0.0252277	0.469061	0.0317228	0.749285		101	1.01979	0.405333	0.0391476	0.0302715	0.570399	0.894958
	101.2	0.830586	0.415833	0.0270766	0.158711	0.368925	0.873459		101.2	0.786354	0.0224817	-0.0251249	0.46914	0.0312324	0.749145		101.2	1.02344	0.410641	0.0345199	0.0288087	0.579674	0.89527
	101.4	0.829554	0.415971	0.0267725	0.158425	0.369175	0.873254		101.4	0.785825	0.021603	-0.0247698	0.469213	0.0300047	0.748879		101.4	1.02255	0.404632	0.0416291	0.0315167	0.570879	0.895615
	101.6	0.828395	0.415208	0.0267236	0.15778	0.369624	0.87339		101.6	0.785837	0.0211321	-0.0248731	0.469251	0.0292793	0.749106		101.6	1.02724	0.405588	0.0357078	0.0275928	0.577107	0.895368
	101.8	0.827228	0.41478	0.0267417	0.157241	0.370213	0.873193		101.8	0.785493	0.0206135	-0.0250566	0.469369	0.0288715	0.749106		101.8	1.02493	0.408222	0.0395747	0.0309194	0.576649	0.89541
	102	0.825907	0.413879	0.0269149	0.157145	0.371167	0.872849		102	0.785686	0.0199269	-0.0248965	0.469536	0.0280491	0.749262		102	1.02357	0.406669	0.0354468	0.0310149	0.572456	0.894872
	102.2	0.825493	0.413428	0.027204	0.156345	0.37236	0.872787		102.2	0.785182	0.0194616	-0.0248458	0.46925	0.027626	0.749176		102.2	1.02245	0.409578	0.0348376	0.0299251	0.574737	0.894751
	102.4	0.824937	0.413185	0.0276219	0.155871	0.373273	0.872606		102.4	0.784816	0.0189528	-0.0247388	0.469178	0.0268423	0.748845		102.4	1.02263	0.408562	0.0382022	0.0326821	0.571731	0.894492
	102.6	0.824514	0.413204	0.0276292	0.155825	0.374116	0.873038		102.6	0.784729	0.0182769	-0.0253941	0.46936	0.0267068	0.74833		102.6	1.01825	0.41068	0.037802	0.0299303	0.569842	0.894489
	102.8	0.823931	0.412577	0.028068	0.156092	0.374515	0.872963		102.8	0.784443	0.0183253	-0.0255548	0.468826	0.0264215	0.748232		102.8	1.01944	0.409225	0.040372	0.0277458	0.574764	0.894647
	103	0.823744	0.412172	0.028541	0.155841	0.374564	0.873246		103	0.7847	0.0183799	-0.0258998	0.468854	0.0270671	0.748553		103	1.01725	0.41443	0.0353586	0.0296002	0.570114	0.894655
	103.2	0.823679	0.411987	0.0287223	0.155962	0.374121	0.873075		103.2	0.784649	0.0187064	-0.0255112	0.468393	0.0270778	0.748369		103.2	1.01205	0.410884	0.0370161	0.0272638	0.576191	0.894707
	103.4	0.823941	0.411887	0.028624	0.155707	0.373957	0.873168		103.4	0.784544	0.0187579	-0.0254205	0.468263	0.027702	0.748337		103.4	1.01036	0.410959	0.0383155	0.0257348	0.577411	0.895268
	103.6	0.82417	0.412094	0.0286656	0.155413	0.373156	0.873142		103.6	0.784821	0.018788	-0.0255693	0.468184	0.0280747	0.748534		103.6	1.00793	0.40795	0.0401192	0.0271401	0.576528	0.894915
	103.8	0.824983	0.412345	0.0287068	0.155684	0.372719	0.873201		103.8	0.785224	0.0191895	-0.0259314	0.468091	0.0286515	0.749026		103.8	1.01071	0.410838	0.0382053	0.0203668	0.575444	0.895075
	104	0.825374	0.412629	0.0283763	0.155575	0.372112	0.87317		104	0.785859	0.0196952	-0.0260746	0.468241	0.0291188	0.749051		104	1.00984	0.413833	0.0385559	0.0237283	0.574186	0.894963
	104.2	0.825185	0.413309	0.0283018	0.155158	0.371461	0.872838		104.2	0.785825	0.020284	-0.0265885	0.468464	0.029542	0.749109		104.2	1.01282	0.411189	0.0344213	0.0254886	0.572676	0.894511
	104.4	0.825475	0.414144	0.0279027	0.155142	0.370377	0.872908		104.4	0.786225	0.0208815	-0.0268284	0.468469	0.0294504	0.749311		104.4	1.01422	0.40842	0.0387442	0.0284111	0.569674	0.894438
	104.6	0.825522	0.414862	0.0275408	0.154765	0.36949	0.872609		104.6	0.786707	0.0212028	-0.0269543	0.467984	0.0297211	0.749259		104.6	1.01231	0.406913	0.0393193	0.0277158	0.573783	0.89418
	104.8	0.824763	0.415502	0.0275733	0.154541	0.368177	0.872288		104.8	0.786627	0.0208207	-0.0270386	0.467625	0.0294271	0.748765		104.8	1.01282	0.410339	0.0357264	0.0225967	0.574345	0.894209
	105	0.824587	0.416039	0.0276166	0.154348	0.367642	0.87233		105	0.786836	0.0209313	-0.0268639	0.467763	0.0295058	0.748462		105	1.01546	0.412175	0.0371923	0.0251989	0.571081	0.894347
	105.2	0.82456	0.415961	0.0266039	0.153974	0.366529	0.872376		105.2	0.787053	0.020909	-0.0267405	0.467909	0.0295406	0.748393		105.2	1.01381	0.414888	0.0371419	0.0231642	0.573519	0.894499
	105.4	0.8242	0.416635	0.0266201	0.153388	0.366229	0.872042		105.4	0.787053	0.0205276	-0.0271057	0.468064	0.029052	0.748439		105.4	1.02202	0.409293	0.0403847	0.0286164	0.571688	0.89492
	105.6	0.823927	0.416723	0.0259337	0.153242	0.366005	0.871895		105.6	0.787139	0.020718	-0.027592	0.468293	0.0292212	0.748396		105.6	1.01491	0.410737	0.0370078	0.022121	0.57214	0.894771
	105.8	0.823117	0.416935	0.02543	0.152943	0.366234	0.871687		105.8	0.787052	0.0203652	-0.0276468	0.468352	0.0293049	0.748112		105.8	1.0177	0.406526	0.0361408	0.0252648	0.573258	0.895208
	106	0.822339	0.416538	0.0252681	0.153199	0.366887	0.871824		106	0.787	0.0199229	-0.0275201	0.468378	0.0285614	0.74813		106	1.0194	0.40481	0.0380808	0.0238428	0.571529	0.895155
	106.2	0.822619	0.416352	0.0256732	0.153002	0.367688	0.871699		106.2	0.786219	0.0198999	-0.027678	0.468218	0.027718	0.747687		106.2	1.01695	0.408118	0.0356857	0.0238302	0.569445	0.895278
	106.4	0.821817	0.416231	0.0259939	0.153642	0.368106	0.872005		106.4	0.786329	0.019301	-0.0279849	0.468068	0.0272159	0.747189		106.4	1.01687	0.405444	0.0325403	0.0307251	0.572369	0.895505
	106.6	0.820886	0.415408	0.0261135	0.15412	0.368759	0.872445		106.6	0.785978	0.0188738	-0.0277087	0.467853	0.0264704	0.746632		106.6	1.0166	0.403214	0.0363847	0.0280639	0.565604	0.895722
	106.8	0.819899	0.414878	0.0268169	0.154257	0.36917	0.872513		106.8	0.785612	0.0188543	-0.0275356	0.467165	0.0257192	0.746635		106.8	1.01616	0.407501	0.0358065	0.0273483	0.570144	0.896461
	107	0.818849	0.414328	0.0272354	0.15433	0.369403	0.87251		107	0.785083	0.0184871	-0.0280975	0.467128	0.0254186	0.746987		107	1.00976	0.404788	0.0355486	0.0297917	0.573096	0.896394
	107.2	0.817804	0.413746	0.0275307	0.154682	0.369744	0.872292		107.2	0.784643	0.0179621	-0.0273582	0.46709	0.0246172	0.74642		107.2	1.01513	0.407921	0.037486	0.0296286	0.564906	0.896275
	107.4	0.817127	0.412876	0.0272792	0.154224	0.37038	0.872716		107.4	0.78438	0.0176876	-0.02715	0.466609	0.0245506	0.747006		107.4	1.01349	0.407009	0.032914	0.0304589	0.572535	0.896707
	107.6	0.816324	0.412591	0.02761	0.154181	0.370578	0.872528		107.6	0.78385	0.0169791	-0.0267613	0.466143	0.0244565	0.747021		107.6	1.00997	0.408339	0.0317892	0.0263536	0.568256	0.896671
	107.8	0.815838	0.411954	0.0283185	0.154682	0.370338	0.872291		107.8	0.783973	0.0174889	-0.0267052	0.465718	0.0241857	0.747327		107.8	1.00678	0.405019	0.0388967	0.0294335	0.574125	0.896636
	108	0.81485	0.411688	0.028414	0.154508	0.370188	0.871784		108	0.783745	0.0174961	-0.0266534	0.465395	0.0245098	0.74714		108	1.01148	0.408303	0.0332413	0.0217714	0.571016	0.895889
	108.2	0.814119	0.411826	0.0287562	0.154009	0.370107	0.871717		108.2	0.783732	0.0175551	-0.026501	0.465372	0.0250849	0.746954		108.2	1.00634	0.411833	0.0350189	0.0242358	0.570435	0.895343
	108.4	0.814252	0.412311	0.0288171	0.154215	0.369398	0.871845		108.4	0.78399	0.0174484	-0.0260773	0.464781	0.0252113	0.746476		108.4	1.01003	0.4087	0.0372036	0.0176022	0.571351	0.895071
	108.6	0.814056	0.412327	0.0288865	0.153404	0.369126	0.871759		108.6	0.783523	0.0178741	-0.0258676	0.46499	0.0256775	0.746116		108.6	1.003	0.405411	0.0332069	0.0240474	0.572264	0.8944
	108.8	0.813812	0.412442	0.0293039	0.152882	0.368967	0.871806		108.8	0.783534	0.0182036	-0.0257765	0.465274	0.0253589	0.745764		108.8	1.00565	0.410179	0.0352739	0.0242885	0.569165	0.89391
	109	0.813832	0.41277	0.0293165	0.152474	0.368303	0.872155		109	0.78336	0.0188339	-0.0259731	0.465576	0.0259185	0.746019		109	1.00344	0.413522	0.0379196	0.021499	0.569997	0.893925
	109.2	0.814353	0.412983	0.028625	0.152426	0.367405	0.872174		109.2	0.783439	0.01928	-0.0263898	0.465894	0.0264135	0.745821		109.2	1.00511	0.40843	0.0357047	0.0306723	0.570959	0.893566
	109.4	0.814936	0.413777	0.0281059	0.152518	0.366916	0.871781		109.4	0.783661	0.0199204	-0.0266928	0.46601	0.0266395	0.745804		109.4	1.00341	0.408233	0.0371872	0.0191215	0.564772	0.893482
	109.6	0.815507	0.414318	0.0272443	0.152605	0.366459	0.871462		109.6	0.784248	0.0206232	-0.0269752	0.465977	0.0272704	0.745862		109.6	1.01138	0.407519	0.0378044	0.0270578	0.566582	0.893538
	109.8	0.81536	0.414718	0.0267559	0.152378	0.366085	0.871272		109.8	0.784307	0.0203562	-0.0273041	0.466035	0.0269569	0.745675		109.8	1.00747	0.405854	0.0407527	0.0191925	0.566815	0.893614
	110	0.815573	0.414835	0.026215	0.152493	0.366147	0.871024		110	0.784147	0.0205908	-0.0276372	0.466265	0.0266157	0.745841		110	1.00327	0.407221	0.0340208	0.0246952	0.572274	0.893226
	110.2	0.816263	0.415612	0.0255407	0.151853	0.365742	0.871155		110.2	0.783779	0.0209955	-0.0279474	0.466021	0.0260181	0.745999		110.2	1.01793	0.407472	0.0349059	0.022736	0.566286	0.893133
	110.4	0.816034	0.41633	0.0250308	0.151488	0.365453	0.871141		110.4	0.784113	0.0203566	-0.028302	0.466107	0.0257762	0.746104		110.4	1.00975	0.405045	0.0361401	0.0213739	0.565174	0.89329
	110.6	0.815603	0.415709	0.0243784	0.151164	0.365648	0.871124		110.6	0.783491	0.0204716	-0.0286539	0.466358	0.0248822	0.746036		110.6	1.0116	0.407588	0.0387812	0.0231211	0.568718	0.893707
	110.8	0.814809	0.415588	0.0244525	0.150966	0.365565	0.870954		110.8	0.783475	0.0204862	-0.028948	0.466096	0.0243584	0.746555		110.8	1.01094	0.409226	0.0352519	0.0233541	0.563844	0.894214
	111	0.813824	0.414807	0.0237806	0.1504	0.366003	0.87063		111	0.78334	0.0200868	-0.0291262	0.466411	0.0240988	0.746531		111	1.0113	0.405999	0.0304323	0.025987	0.56866	0.894143
	111.2	0.813629	0.414455	0.0235375	0.15041	0.36667	0.870682		111.2	0.783248	0.019549	-0.0287822	0.466052	0.0234569	0.746147		111.2	1.01071	0.405737	0.0312375	0.0282783	0.568505	0.894841
	111.4	0.81313	0.414079	0.0233432	0.150189	0.367212	0.870863		111.4	0.782552	0.0193242	-0.0291036	0.464987	0.0236068	0.746723		111.4	1.00933	0.409041	0.0301523	0.0258657	0.567763	0.89556
	111.6	0.812705	0.413752	0.0235505	0.15072	0.367746	0.870722		111.6	0.781816	0.019013	-0.028919	0.464387	0.0231297	0.746657		111.6	1.00982	0.406963	0.0305892	0.0224943	0.563907	0.895604
	111.8	0.811989	0.412644	0.023983	0.151039	0.368296	0.870804		111.8	0.78189	0.019391	-0.0295306	0.464153	0.023045	0.746244		111.8	1.00994	0.408789	0.0364256	0.0258855	0.563732	0.895304
	112	0.810943	0.412075	0.0240426	0.151143	0.369117	0.870943		112	0.781794	0.0186327	-0.0296505	0.463578	0.0233022	0.745706		112	1.00005	0.403202	0.0318431	0.0268135	0.568956	0.894849
	112.2	0.810189	0.411419	0.0243356	0.150799	0.369922	0.871724		112.2	0.781441	0.0183832	-0.0292056	0.463519	0.023407	0.745276		112.2	1.00604	0.406185	0.0338373	0.0283102	0.560284	0.894608
	112.4	0.809831	0.41133	0.0249846	0.150569	0.370449	0.87194		112.4	0.781103	0.0183085	-0.028914	0.463358	0.0235955	0.745154		112.4	1.00383	0.406976	0.0321881	0.0261323	0.564904	0.894437
	112.6	0.809208	0.410585	0.0254772	0.15017	0.370543	0.872335		112.6	0.780621	0.0192127	-0.028745	0.463947	0.0237565	0.745425		112.6	1.0038	0.411003	0.0294147	0.0242372	0.567727	0.893769
	112.8	0.808066	0.410058	0.0264696	0.150644	0.370505	0.872437		112.8	0.781216	0.0195698	-0.0286497	0.464161	0.0243612	0.745403		112.8	0.999562	0.410203	0.0333663	0.0262232	0.566087	0.893901
	113	0.807976	0.409629	0.0263578	0.150906	0.369806	0.872729		113	0.781208	0.0197881	-0.0291642	0.464422	0.0251583	0.745227		113	1.0033	0.40766	0.0310407	0.0240174	0.567612	0.893746
	113.2	0.808148	0.409233	0.0262494	0.15128	0.369503	0.872532		113.2	0.782098	0.0200714	-0.0289716	0.464357	0.025366	0.744703		113.2	1.00111	0.405444	0.0369315	0.0209001	0.56857	0.893157
	113.4	0.808209	0.409319	0.0259149	0.151597	0.368883	0.872296		113.4	0.782285	0.0197757	-0.0290477	0.46426	0.0257541	0.745429		113.4	0.996858	0.411217	0.03617	0.0210016	0.569161	0.892914
	113.6	0.808033	0.410081	0.0260749	0.151717	0.36837	0.872204		113.6	0.782873	0.0199503	-0.0295959	0.464224	0.0262862	0.745129		113.6	0.994706	0.409734	0.0337841	0.0230436	0.569208	0.892696
	113.8	0.808035	0.410355	0.0254272	0.151841	0.367419	0.871952		113.8	0.782974	0.0195334	-0.0293683	0.464233	0.0263432	0.745235		113.8	1.00036	0.409167	0.0332621	0.0156027	0.561906	0.891997
	114	0.808619	0.411375	0.0252371	0.15123	0.366702	0.87219		114	0.783253	0.0197454	-0.0289829	0.464604	0.0267528	0.745646		114	1.00067	0.407307	0.04019	0.0168638	0.564165	0.891541
	114.2	0.808461	0.412221	0.0248974	0.150903	0.365847	0.872566		114.2	0.783639	0.0195343	-0.028556	0.464707	0.0268179	0.745901		114.2	0.995781	0.410242	0.0295918	0.0217512	0.566244	0.891485
	114.4	0.808554	0.412871	0.0248935	0.150508	0.365603	0.872238		114.4	0.784077	0.0191275	-0.0287093	0.465154	0.0270576	0.745997		114.4	1.00254	0.408129	0.0331701	0.020437	0.562844	0.891579
	114.6	0.808983	0.413604	0.0241222	0.150005	0.365413	0.871605		114.6	0.783973	0.0198325	-0.0287827	0.465554	0.0266264	0.74577		114.6	1.00175	0.408931	0.0359192	0.021475	0.564922	0.891626
	114.8	0.808999	0.41447	0.0244093	0.149709	0.364648	0.870996		114.8	0.783959	0.0197407	-0.0290109	0.465894	0.0258865	0.746264		114.8	1.00293	0.407794	0.0325407	0.0255669	0.562308	0.891534
	115	0.809364	0.415192	0.0236788	0.149816	0.364146	0.870987		115	0.783678	0.0194868	-0.0293492	0.466476	0.0257028	0.745769		115	1.00391	0.41505	0.0396	0.0159394	0.565612	0.891752
	115.2	0.80967	0.415836	0.0242716	0.149803	0.363835	0.871174		115.2	0.782908	0.0196444	-0.0296436	0.466165	0.0249044	0.746256		115.2	1.00175	0.403527	0.0357172	0.0181512	0.562116	0.892732
	115.4	0.809791	0.415987	0.0240191	0.149995	0.363976	0.870789		115.4	0.782612	0.019566	-0.0298526	0.465869	0.0244502	0.746351		115.4	1.00153	0.403984	0.0358525	0.019081	0.561765	0.893183
	115.6	0.809545	0.416114	0.0234963	0.149973	0.364366	0.87086		115.6	0.782356	0.0189993	-0.0300439	0.46588	0.0234423	0.746084		115.6	1.0031	0.40152	0.0324856	0.0241333	0.563614	0.893645
	115.8	0.80885	0.415638	0.0233602	0.149951	0.36463	0.870847		115.8	0.782184	0.0190017	-0.0304063	0.465517	0.02304	0.745588		115.8	1.00802	0.40799	0.037716	0.0245504	0.565018	0.893754
	116	0.807581	0.415481	0.0241695	0.149551	0.365003	0.870546		116	0.782133	0.0185478	-0.0305852	0.465035	0.022024	0.745264		116	1.00406	0.401404	0.0337548	0.0250785	0.562623	0.893816
	116.2	0.806686	0.414952	0.0246411	0.149171	0.365527	0.87087		116.2	0.781067	0.0182128	-0.0303002	0.465255	0.0215884	0.744962		116.2	0.998102	0.406321	0.0299377	0.0261301	0.563721	0.894308
	116.4	0.805648	0.414169	0.0252548	0.148707	0.365565	0.871058		116.4	0.78101	0.0180767	-0.0300493	0.465469	0.021087	0.744782		116.4	1.00646	0.404788	0.0311027	0.0228827	0.561119	0.894629
	116.6	0.803955	0.412938	0.0258022	0.149013	0.365786	0.871132		116.6	0.780806	0.0183264	-0.029797	0.465375	0.0207017	0.744144		116.6	1.00197	0.40623	0.0361369	0.0290345	0.561532	0.894579
	116.8	0.802092	0.411705	0.0259386	0.14942	0.366045	0.870813		116.8	0.78066	0.018098	-0.0298209	0.465577	0.0208553	0.743744		116.8	1.00302	0.404665	0.0327299	0.0249906	0.559701	0.894747
	117	0.800688	0.41063	0.0254636	0.149312	0.366481	0.871306		117	0.780244	0.0178813	-0.0302047	0.465116	0.0207507	0.743058		117	0.99716	0.406817	0.0328304	0.022604	0.562588	0.894317
	117.2	0.79948	0.410147	0.0255764	0.149062	0.36653	0.871406		117.2	0.779927	0.0178743	-0.0297459	0.46473	0.0212694	0.74289		117.2	0.99716	0.406506	0.0319499	0.0253112	0.564758	0.89379
	117.4	0.798544	0.410168	0.0253528	0.149109	0.366527	0.871528		117.4	0.779647	0.0174728	-0.0298075	0.464151	0.0216448	0.742804		117.4	0.995335	0.40537	0.0338783	0.0262569	0.562214	0.893255
	117.6	0.798038	0.410064	0.0253286	0.148586	0.366255	0.87196		117.6	0.780045	0.0177986	-0.0296632	0.463578	0.0222897	0.742338		117.6	0.994572	0.409718	0.0330687	0.0245723	0.560812	0.892824
	117.8	0.797792	0.409887	0.0250326	0.148385	0.366293	0.871842		117.8	0.780263	0.0178224	-0.0291455	0.463162	0.0230284	0.742343		117.8	0.99634	0.408542	0.0350044	0.0205729	0.567283	0.892519
	118	0.797811	0.41018	0.0250455	0.147941	0.366327	0.871813		118	0.780256	0.0179232	-0.0290692	0.463049	0.0237699	0.742331		118	0.994351	0.40493	0.0286336	0.0244481	0.560109	0.892385
	118.2	0.797602	0.410519	0.0247499	0.148163	0.366171	0.871307		118.2	0.7804	0.0177638	-0.0291353	0.462714	0.0244103	0.742233		118.2	0.987706	0.410879	0.0321792	0.019129	0.559502	0.892172
	118.4	0.79848	0.411386	0.0243924	0.147875	0.365844	0.870899		118.4	0.780241	0.0182294	-0.0296697	0.462703	0.0246567	0.742414		118.4	0.99846	0.408949	0.0346914	0.0208631	0.565389	0.891734
	118.6	0.799373	0.412255	0.0237593	0.147829	0.365192	0.870311		118.6	0.77997	0.0185425	-0.0299771	0.462882	0.0244777	0.742539		118.6	0.991419	0.408332	0.0315818	0.0189953	0.560781	0.891374
	118.8	0.799981	0.412663	0.0237146	0.148119	0.364122	0.870255		118.8	0.779701	0.0185289	-0.0304261	0.463153	0.0244303	0.743172		118.8	0.992307	0.404826	0.0351013	0.0200474	0.564502	0.891256
	119	0.800841	0.413238	0.0231237	0.148381	0.36316	0.87022		119	0.779368	0.0186114	-0.0305795	0.463365	0.024637	0.743191		119	0.994699	0.405037	0.0388833	0.0153143	0.563644	0.891595
	119.2	0.801536	0.413796	0.023111	0.148104	0.36251	0.869711		119.2	0.779332	0.0187601	-0.0307199	0.463207	0.0243156	0.743916		119.2	0.993381	0.405385	0.0316683	0.0220296	0.559052	0.891933
	119.4	0.802516	0.41449	0.0224184	0.14853	0.361952	0.869203		119.4	0.779577	0.0184339	-0.0308702	0.46335	0.024034	0.743977		119.4	0.996512	0.402184	0.0347573	0.0160173	0.560463	0.892054
	119.6	0.803017	0.415033	0.0219926	0.148623	0.361083	0.869143		119.6	0.779429	0.0180094	-0.0313054	0.463351	0.023624	0.74442		119.6	0.990649	0.405704	0.0302747	0.0106589	0.558989	0.89216
	119.8	0.803521	0.415181	0.0221773	0.14888	0.360369	0.868957		119.8	0.779249	0.0182607	-0.0313898	0.463228	0.0230715	0.744505		119.8	0.999274	0.403212	0.0330739	0.0230716	0.560768	0.892131

## Sheet: Extended Data Fig 1b
	DSC meausurements of NFL trimers
	Q23 NFL TD CC3+			WITO NFL TD CC3+			001428 NFL TD CC3+
	Time (sec)	Cp (kcal/mole/°C)		Time (sec)	Cp (kcal/mole/°C)		Time (sec)	Cp (kcal/mole/°C)
	23.2787	3.03965		23.3132	-0.27754		23.196	2.46046
	23.4127	3.36475		23.4463	0.112766		23.3282	2.93353
	23.5448	3.39765		23.5796	0.167442		23.4615	3.10303
	23.677	3.26634		23.7129	0.162988		23.594	3.06733
	23.8103	2.94394		23.8451	0.138114		23.7257	2.73644
	23.9433	2.61943		23.9791	0.214525		23.8587	2.61923
	24.0757	2.35937		24.1114	0.198054		23.9926	2.46656
	24.2096	1.82642		24.244	0.0850136		24.1251	2.08361
	24.343	1.55196		24.378	0.044957		24.2581	1.78293
	24.4752	1.36817		24.5102	0.07207		24.3919	1.55782
	24.6086	1.16381		24.6425	0.0345887		24.5241	1.28782
	24.7409	0.74968		24.776	-0.0270876		24.6571	1.17452
	24.8736	0.393167		24.9091	-0.130067		24.7901	0.795876
	25.0074	0.336414		25.0415	-0.0243794		24.9226	0.576265
	25.1397	0.313832		25.1748	-0.196801		25.0549	0.426355
	25.2712	0.0434186		25.3071	-0.164505		25.1866	0.322285
	25.4058	-0.124531		25.4405	-0.0976515		25.3196	0.164147
	25.5382	-0.111995		25.574	-0.0995716		25.4523	-0.0537257
	25.6702	-0.0930602		25.7084	-0.0176256		25.5855	-0.10442
	25.8034	-0.137663		25.8416	0.0327408		25.7178	-0.165093
	25.9364	-0.393572		25.9733	0.0131734		25.8494	-0.467823
	26.0688	-0.35296		26.1062	-0.0428553		25.983	-0.623591
	26.2017	-0.582559		26.2382	-0.0691327		26.115	-0.553227
	26.334	-0.456586		26.3708	-0.0751425		26.2475	-0.640622
	26.4634	-0.380096		26.5011	0.0843308		26.3803	-0.707745
	26.5949	-0.629971		26.633	-0.121537		26.5101	-0.523134
	26.7283	-0.825726		26.7655	-0.277818		26.643	-0.79128
	26.8606	-0.841797		26.8984	-0.0932604		26.7766	-0.934386
	26.9931	-0.847044		27.032	-0.0388452		26.9091	-0.792902
	27.1257	-0.977789		27.1647	-0.0440381		27.0425	-0.819173
	27.2589	-0.910253		27.297	0.0961853		27.1752	-0.867714
	27.3913	-1.0835		27.4298	0.0779216		27.3071	-0.856487
	27.5242	-0.955121		27.5628	0.0881523		27.4405	-0.818775
	27.6576	-0.97543		27.6964	0.136351		27.5723	-1.01551
	27.7909	-0.88369		27.8297	0.145139		27.7052	-1.13517
	27.924	-0.867791		27.9618	0.194983		27.8377	-1.00831
	28.0574	-1.02446		28.0944	0.117374		27.9717	-1.11945
	28.189	-1.07322		28.2282	0.0187201		28.1028	-1.25799
	28.3224	-1.09775		28.3606	-0.0559442		28.2357	-1.38749
	28.4549	-1.03551		28.4942	0.0331316		28.3692	-1.27066
	28.588	-1.04181		28.6263	-0.0645352		28.5019	-1.31364
	28.721	-0.975721		28.759	-0.0912067		28.6344	-1.35117
	28.8533	-0.852771		28.8924	0.0571564		28.7679	-1.27768
	28.986	-0.949345		29.0241	-0.0278819		28.901	-1.10198
	29.119	-1.11583		29.1579	-0.132116		29.0338	-1.26595
	29.2524	-1.25514		29.2896	-0.0440139		29.1678	-1.30478
	29.386	-1.23285		29.4229	-0.179326		29.2989	-1.3694
	29.5188	-1.25174		29.5548	-0.203895		29.431	-1.27897
	29.6506	-1.20688		29.6885	-0.0702842		29.5632	-1.09375
	29.7831	-1.21747		29.8214	0.0178393		29.6955	-0.918689
	29.9161	-1.12655		29.9543	0.129194		29.8283	-0.851347
	30.0483	-1.09149		30.0869	-0.20005		29.9613	-1.05661
	30.1809	-1.19468		30.218	-0.287436		30.0945	-1.02511
	30.3141	-0.911942		30.3534	-0.110496		30.2279	-0.921616
	30.4493	-0.813656		30.4871	0.0629696		30.3624	-0.762127
	30.5821	-0.837541		30.62	0.0775124		30.4961	-0.559711
	30.7146	-0.669662		30.7524	0.159472		30.6293	-0.614183
	30.8475	-0.580128		30.8851	0.219755		30.7621	-0.550675
	30.9813	-0.539613		31.0191	0.273499		30.8941	-0.413131
	31.1134	-0.530067		31.1514	0.188706		31.0273	-0.414393
	31.2459	-0.523661		31.2842	-0.0063662		31.1604	-0.484842
	31.3786	-0.684998		31.4182	-0.0431621		31.2924	-0.525176
	31.5114	-0.676696		31.5507	0.0133349		31.4262	-0.533044
	31.6441	-0.677778		31.6824	-0.15224		31.5587	-0.517471
	31.7781	-0.728589		31.8149	-0.04033		31.6922	-0.602406
	31.9117	-0.7507		31.9489	-0.0567283		31.8252	-0.755018
	32.0443	-0.585318		32.0824	0.116087		31.9568	-0.792875
	32.1781	-0.551556		32.2141	0.135959		32.0893	-0.668214
	32.3104	-0.455527		32.348	0.273427		32.223	-0.569855
	32.443	-0.451356		32.4807	0.0693498		32.3562	-0.387916
	32.5761	-0.508953		32.6129	-0.0885807		32.4887	-0.286442
	32.7092	-0.596997		32.745	-0.0818893		32.6212	-0.506459
	32.8419	-0.609006		32.8787	-0.245074		32.7555	-0.566936
	32.9753	-0.593487		33.0109	-0.204891		32.8881	-0.651032
	33.1077	-0.664284		33.1435	-0.190471		33.0208	-0.561751
	33.2399	-0.366558		33.2762	-0.20077		33.1535	-0.598607
	33.3718	-0.38858		33.41	-0.125631		33.2869	-0.358498
	33.5042	-0.433671		33.543	-0.0789204		33.4192	-0.374748
	33.6372	-0.351403		33.6766	0.0119047		33.5519	-0.255363
	33.7708	-0.284308		33.8091	-0.0043576		33.6859	-0.264967
	33.9031	-0.314893		33.9418	0.0127074		33.8192	-0.0891225
	34.0364	-0.0395841		34.0742	0.16297		33.9515	0.079039
	34.1681	0.0205525		34.2054	0.264234		34.0837	0.117079
	34.2994	0.160661		34.3385	0.179605		34.2131	0.133461
	34.4322	0.171601		34.471	0.322146		34.3458	0.448229
	34.5654	0.00564725		34.6035	0.136236		34.4791	0.390564
	34.6987	-0.0066609		34.7369	0.141952		34.6115	0.169828
	34.8306	-0.060382		34.8694	0.00842127		34.7438	0.202798
	34.9628	-0.079954		35.0013	-0.0566917		34.876	0.0696783
	35.0962	-0.0991292		35.1333	-0.13202		35.009	0.00656205
	35.2286	-0.0481901		35.2654	-0.195908		35.141	-0.045119
	35.3621	-0.0102206		35.4006	-0.0286283		35.2731	-0.0525445
	35.4941	0.0634571		35.5326	-0.152923		35.407	0.200483
	35.6272	0.139677		35.6646	-0.0717368		35.5398	0.286823
	35.76	0.0446539		35.7966	-0.0546381		35.672	0.309014
	35.8929	0.152035		35.931	-0.1643		35.8069	0.281176
	36.0269	0.352455		36.0649	-0.17817		35.9391	0.320308
	36.1598	0.36441		36.1977	-0.0034271		36.0716	0.261462
	36.2925	0.408609		36.331	0.0399395		36.2046	0.366985
	36.4244	0.353775		36.4623	0.0837588		36.3381	0.329507
	36.5593	0.376411		36.5953	-0.0449124		36.4708	0.463001
	36.6916	0.556499		36.7282	-0.0746579		36.603	0.504038
	36.8229	0.535041		36.8617	-0.143505		36.7372	0.545122
	36.9554	0.63007		36.9937	0.0448335		36.8688	0.505628
	37.0882	0.510149		37.1284	0.105132		37.0012	0.419934
	37.2206	0.650836		37.2607	0.00939167		37.1341	0.574777
	37.3538	0.881508		37.3931	0.264053		37.2671	0.613609
	37.4864	0.579913		37.5254	0.0775498		37.3987	0.76078
	37.6198	0.697982		37.6578	0.0480991		37.5311	0.660531
	37.7541	0.70411		37.7898	-0.0013842		37.6647	0.663756
	37.8868	0.730887		37.9237	-0.0135645		37.7978	0.598695
	38.0183	0.581888		38.0551	-0.020434		37.9303	0.684317
	38.1491	0.74194		38.1872	0.0828754		38.0615	0.6844
	38.2834	0.596709		38.3204	0.138303		38.1934	0.655402
	38.4168	0.671874		38.4525	0.0957153		38.3261	0.620103
	38.5498	0.710005		38.5842	0.0713803		38.4594	0.639226
	38.6821	0.660571		38.7174	0.0940154		38.5922	0.419346
	38.8142	0.580942		38.8511	0.205214		38.7261	0.340655
	38.949	0.620614		38.9843	0.00451784		38.8583	0.367664
	39.0811	0.583508		39.1166	-0.0210243		38.9903	0.228347
	39.2139	0.62468		39.2494	-0.11844		39.1227	0.272655
	39.3465	0.492962		39.382	0.00670249		39.2562	0.309005
	39.4784	0.424349		39.5153	-0.107121		39.389	0.152961
	39.6113	0.432334		39.6474	-0.0405812		39.5234	0.181245
	39.745	0.20991		39.7806	-0.0298464		39.6554	0.235691
	39.877	0.296156		39.9136	0.11105		39.7892	0.0843632
	40.0108	0.311939		40.0459	-0.0508025		39.9229	-0.0005301
	40.1443	0.231151		40.1799	-0.0407909		40.0553	-0.0421432
	40.2774	0.204565		40.3141	-0.0548661		40.1878	0.0716188
	40.41	0.0376976		40.4465	-0.158243		40.3201	0.0350541
	40.5427	0.0871438		40.5799	-0.117833		40.4528	-0.0424801
	40.6753	-0.118289		40.7112	-0.165402		40.5879	-0.0298584
	40.8081	-0.153246		40.8447	-0.135288		40.7203	-0.100429
	40.9408	-0.217986		40.9783	-0.346497		40.8523	-0.139992
	41.0735	0.181733		41.1106	-0.0410713		40.9835	-0.153704
	41.2058	0.17795		41.2445	0.152507		41.1169	-0.106084
	41.3389	0.251844		41.3769	0.117411		41.2482	0.192334
	41.4714	0.321105		41.5094	0.138923		41.3821	0.0701654
	41.605	0.324695		41.6413	-0.0032794		41.5148	0.253286
	41.7369	0.328981		41.7749	0.218524		41.6486	0.2495
	41.8693	0.119991		41.9067	0.142329		41.7814	0.378629
	41.9989	0.24833		42.0356	0.111867		41.9146	0.218968
	42.1319	0.193183		42.1692	0.0395801		42.0445	0.273036
	42.265	0.0844782		42.3027	0.1997		42.1769	0.2368
	42.3966	0.0656343		42.4361	0.0977716		42.3099	0.166322
	42.5297	0.128029		42.5695	-0.111531		42.4422	0.0316586
	42.6641	-0.0569125		42.7016	0.0363643		42.576	-0.0448666
	42.7976	-0.139526		42.8337	0.0835442		42.7087	0.0115975
	42.9292	-0.198028		42.9668	-0.0731763		42.8413	-0.247237
	43.0606	-0.173674		43.1003	-0.192508		42.9743	-0.223483
	43.1931	-0.19328		43.2319	-0.149784		43.1075	-0.247394
	43.3258	-0.22155		43.3648	-0.0452972		43.2419	-0.225749
	43.4591	-0.0147262		43.4988	0.0389476		43.3735	-0.0467213
	43.5915	0.061861		43.6324	0.157221		43.5061	-0.150717
	43.7237	-0.06359		43.7632	-0.0074097		43.638	0.047924
	43.8571	-0.0459002		43.8961	0.15404		43.7713	-0.0241023
	43.9904	-0.0961358		44.0298	0.108442		43.9039	0.10204
	44.1242	-0.0376401		44.1631	0.0728032		44.0381	0.0687718
	44.2564	-0.0458774		44.2965	-0.0101475		44.1713	-0.0419942
	44.3888	0.064588		44.4288	0.00906107		44.3049	-0.185018
	44.5219	-0.174631		44.5624	-0.163644		44.4365	-0.189278
	44.6548	-0.196337		44.6947	-0.219277		44.5698	-0.151791
	44.7873	-0.156132		44.8281	-0.0928727		44.7035	-0.199311
	44.9204	0.149397		44.9608	-0.0647674		44.8361	-0.150487
	45.0534	0.118089		45.0946	0.0933162		44.9691	-0.141985
	45.1851	0.0408301		45.2266	-0.0273499		45.1011	-0.0454671
	45.3186	0.170261		45.359	0.0235755		45.2329	-0.142342
	45.4511	0.132005		45.4912	-0.0866849		45.3669	-0.192419
	45.5846	-0.0474644		45.6253	-0.24666		45.4996	-0.264649
	45.7165	-0.14323		45.7576	-0.339214		45.6327	-0.376883
	45.8439	-0.0801511		45.8843	-0.141699		45.7647	-0.362606
	45.9713	-0.0777742		46.0147	-0.101894		45.8903	-0.303588
	46.103	0.147814		46.1466	-0.0161235		46.0206	-0.323818
	46.2368	0.10606		46.2798	-0.0298671		46.1538	0.17788
	46.3683	0.286078		46.4117	0.101147		46.2867	-0.0665997
	46.5016	0.193253		46.5451	0.103443		46.4192	0.305707
	46.6347	0.0861766		46.6782	0.157676		46.5521	0.31707
	46.7667	-0.0978792		46.8106	0.0206422		46.6832	0.122095
	46.9008	-0.0774049		46.9436	0.028185		46.8167	0.108237
	47.0331	-0.15975		47.0761	-0.0657565		46.95	0.12714
	47.1659	-0.148269		47.2099	-0.130595		47.0816	0.0139409
	47.2981	-0.11864		47.3415	0.0634703		47.2145	0.111154
	47.4318	-0.121136		47.4738	0.0688848		47.347	0.212167
	47.5641	0.0556576		47.6067	0.231694		47.4811	0.094945
	47.697	0.116438		47.74	0.0535877		47.6131	0.260832
	47.8293	0.19453		47.8733	0.0914355		47.747	0.0274466
	47.9635	0.0065852		48.0057	-0.0510523		47.8798	0.19135
	48.0963	-0.0095448		48.1382	-0.0151669		48.0125	-0.0478069
	48.2297	0.0976119		48.2711	-0.257543		48.1451	0.00760251
	48.3616	0.183006		48.4029	0.0776341		48.2781	0.136303
	48.4947	-0.0315862		48.5357	0.115347		48.4105	0.24068
	48.6287	0.0621436		48.6684	0.0817252		48.5431	0.0231126
	48.7611	-0.0752068		48.8008	0.300862		48.6752	0.101945
	48.8936	-0.0186675		48.9337	0.176137		48.8089	0.00863081
	49.0251	-0.212216		49.0664	-0.0184788		48.941	-0.0291149
	49.1571	-0.162635		49.1983	-0.0244756		49.074	-0.0923608
	49.2888	-0.0215572		49.3312	0.0552683		49.2069	-0.116475
	49.4228	-0.0820925		49.4627	-0.101559		49.3406	0.0666165
	49.5566	-0.120122		49.5954	0.080943		49.4729	-0.0399744
	49.6878	-0.218556		49.7279	0.0560128		49.6054	0.0861197
	49.8174	-0.151525		49.8573	-0.135468		49.7357	0.0168573
	49.9497	0.0343916		49.9903	-0.0800636		49.8661	-0.171063
	50.0825	0.0066586		50.1237	0.0627245		50.0002	-0.0630261
	50.2161	-0.0639734		50.2565	0.0514768		50.132	0.179751
	50.348	-0.0656277		50.3889	-0.0246852		50.265	0.0508127
	50.4791	-0.0705818		50.5204	-0.0974809		50.3979	0.156856
	50.6123	-0.23884		50.6523	-0.173541		50.531	0.0392864
	50.7461	-0.17873		50.786	0.0380312		50.663	0.00460454
	50.8785	-0.0658083		50.9188	0.126089		50.7973	0.0277339
	51.0102	-0.0554087		51.0507	0.105274		50.93	0.0835681
	51.1437	-0.167718		51.1837	0.121809		51.0638	0.196191
	51.2771	-0.15288		51.3173	-0.0319283		51.1956	0.104499
	51.4115	-0.33223		51.4498	-0.0913378		51.3271	0.0619033
	51.5433	-0.302292		51.5812	-0.177737		51.4602	-0.0394951
	51.6752	0.229183		51.7135	-0.12291		51.5929	0.163547
	51.8085	0.197115		51.8469	-0.0028906		51.7254	0.34018
	51.9418	0.0520605		51.9802	-0.0275785		51.8596	0.360625
	52.0753	0.0100264		52.1121	0.0354368		51.9939	0.390154
	52.2091	-0.145802		52.2457	-0.0484243		52.1261	0.133972
	52.3421	-0.193076		52.3788	-0.0267624		52.259	0.221373
	52.4741	-0.137385		52.5122	0.0810126		52.3919	0.116252
	52.6063	-0.247813		52.6454	0.00860114		52.5237	0.327221
	52.7386	-0.344584		52.7771	0.0622593		52.6563	0.131339
	52.8707	-0.275201		52.9092	0.00081478		52.7882	0.181775
	53.0029	-0.304142		53.0423	0.0155933		52.9208	0.141007
	53.1358	-0.292101		53.175	0.143352		53.053	0.172035
	53.2694	-0.209049		53.3073	0.0774842		53.1864	0.117364
	53.402	-0.180376		53.4413	-0.0506748		53.3186	0.168919
	53.5345	-0.413696		53.5732	-0.0797695		53.4527	0.14533
	53.6651	-0.342795		53.7023	-0.0140169		53.5857	0.0926965
	53.7962	-0.230427		53.8361	0.145273		53.7161	0.205175
	53.9308	-0.16742		53.9693	0.0814148		53.8469	0.310646
	54.0631	-0.375774		54.1017	-0.0491939		53.9808	0.342524
	54.1962	-0.490204		54.2342	-0.0854753		54.1134	0.144102
	54.3281	-0.335443		54.3659	-0.0319222		54.2469	0.0927797
	54.4631	-0.242153		54.4995	0.0837673		54.3792	0.18493
	54.5948	-0.21917		54.6325	0.0630778		54.5115	0.143867
	54.726	-0.245009		54.7666	0.0106487		54.6433	0.159787
	54.8583	-0.238316		54.8996	-0.116867		54.7749	0.104073
	54.9916	-0.0184958		55.0311	0.0416395		54.9082	0.109339
	55.124	-0.211961		55.1645	0.0509769		55.0408	0.180073
	55.2567	-0.0532924		55.2951	-0.0454566		55.1732	-0.0762598
	55.3879	-0.183834		55.4287	-0.245162		55.3068	-0.0745563
	55.5206	0.0978488		55.5621	-0.0395675		55.4393	-0.230374
	55.6534	0.0448023		55.6949	0.102392		55.573	-0.113373
	55.7863	0.20229		55.8282	0.107632		55.7063	-0.0600836
	55.9185	0.021658		55.9616	-0.10477		55.8389	-0.0843154
	56.0515	0.184212		56.0944	-0.0664831		55.9712	-0.255735
	56.1847	0.317702		56.2261	0.014478		56.1048	-0.0644345
	56.3162	0.283834		56.3593	-0.0915575		56.2368	-0.104247
	56.449	0.245407		56.4903	-0.111588		56.3695	0.0637317
	56.5804	0.210763		56.624	0.0814937		56.5026	-0.0688139
	56.7116	0.591919		56.7564	0.0710957		56.6365	-0.0168236
	56.8452	0.409369		56.8893	0.0678366		56.7696	0.123046
	56.9788	0.454237		57.0231	-0.0433788		56.9013	0.233083
	57.1117	0.432105		57.1555	-0.0411043		57.0345	0.0370028
	57.2453	0.544408		57.2891	0.0389113		57.1675	0.045643
	57.3787	0.458926		57.421	-0.0279935		57.2991	0.0613356
	57.5103	0.679446		57.5535	-0.0883015		57.4316	0.103747
	57.6412	0.510783		57.6834	0.0825455		57.563	0.0175189
	57.7747	0.675929		57.8157	0.229909		57.694	-0.0290191
	57.9049	0.660721		57.9472	0.166624		57.8265	0.0756748
	58.0378	0.649623		58.0798	0.0850759		57.9593	0.217087
	58.1713	0.497484		58.2133	-0.0432362		58.0922	0.268552
	58.3043	0.471744		58.3454	0.0527714		58.2255	0.16127
	58.4362	0.455379		58.4792	-0.0680987		58.3581	0.319799
	58.5682	0.517237		58.611	0.171623		58.4905	0.270171
	58.7013	0.412469		58.7443	0.0434186		58.623	0.377057
	58.8335	0.40635		58.8764	0.173616		58.7555	0.274964
	58.9664	0.423052		59.01	-0.0441675		58.888	0.345029
	59.0982	0.381212		59.1422	-0.124852		59.0203	0.236218
	59.2312	0.337275		59.2749	-0.274569		59.1534	0.153889
	59.3621	0.419674		59.4079	-0.0203573		59.2869	-0.103454
	59.4952	0.367302		59.5418	0.0489769		59.4192	0.0194712
	59.6277	0.223921		59.6745	-0.0265775		59.5517	0.0811232
	59.7598	0.123555		59.8064	-0.0921449		59.6844	0.0211277
	59.8928	0.00682544		59.9402	-0.199145		59.8186	0.0809107
	60.0263	-0.0263441		60.0725	-0.233631		59.9512	-0.0927046
	60.1585	-0.207995		60.205	-0.451252		60.0855	0.0772028
	60.2916	-0.225861		60.3377	-0.222483		60.2189	-0.109243
	60.4235	-0.32524		60.4703	-0.473119		60.3505	0.00397709
	60.5547	-0.305687		60.603	-0.318084		60.4817	-0.204372
	60.6892	-0.337092		60.7357	-0.248416		60.6148	-0.0712002
	60.8224	-0.434537		60.868	-0.176479		60.7482	-0.030789
	60.955	-0.44376		61.001	-0.0213397		60.8823	-0.0476597
	61.0881	-0.460653		61.1334	-0.0272264		61.0154	-0.226096
	61.221	-0.4515		61.2684	0.326418		61.147	-0.27217
	61.3526	-0.576576		61.3996	0.522178		61.2805	-0.23935
	61.4826	-0.602083		61.5289	0.986863		61.4121	-0.25124
	61.6129	-0.356575		61.6608	0.900839		61.5412	-0.141377
	61.7457	-0.247746		61.7932	0.813624		61.6725	-0.200946
	61.8783	-0.120746		61.9262	0.327853		61.8052	-0.12764
	62.01	-0.0403215		62.0584	0.0831012		61.9382	-0.200377
	62.1435	0.229866		62.1903	-0.128263		62.0708	-0.138916
	62.2766	0.286186		62.3231	-0.217057		62.2035	-0.245145
	62.4096	0.368177		62.4554	-0.196502		62.3352	-0.363515
	62.5426	0.632299		62.5888	-0.21003		62.4677	-0.391395
	62.6757	0.980718		62.7208	-0.160835		62.6004	-0.295835
	62.8089	1.09136		62.8548	-0.266065		62.7335	-0.309742
	62.9414	1.51442		62.9866	-0.15973		62.8652	-0.431669
	63.0746	1.84673		63.1187	-0.196927		62.9981	-0.359957
	63.2079	2.00892		63.251	-0.176003		63.1321	-0.506799
	63.3401	2.54559		63.3845	-0.078865		63.2664	-0.530382
	63.4729	2.9094		63.5174	-0.018475		63.3959	-0.554874
	63.605	3.45046		63.6506	0.0390915		63.5304	-0.368493
	63.7385	3.7111		63.7843	0.235456		63.6629	-0.481439
	63.8708	4.39892		63.9176	0.514176		63.7958	-0.464673
	64.0036	4.78677		64.0507	0.732236		63.9292	-0.371057
	64.1357	5.31519		64.1812	0.943637		64.0621	-0.434782
	64.2696	6.0329		64.313	0.894497		64.1941	-0.399539
	64.4013	6.66541		64.4463	1.28747		64.3269	-0.438048
	64.5338	7.40098		64.579	1.46418		64.4588	-0.325057
	64.6669	8.10677		64.7114	1.69335		64.5911	-0.381521
	64.7995	8.97468		64.8444	1.84455		64.7225	-0.188592
	64.9315	9.56977		64.9769	2.1389		64.8545	-0.0984501
	65.0652	10.4376		65.1098	2.53543		64.9882	0.159978
	65.1969	11.0988		65.2413	2.697		65.1204	0.543852
	65.3278	12.1404		65.3735	3.2219		65.2528	0.557802
	65.4579	13.1872		65.5048	3.66002		65.3856	0.926693
	65.5889	14.0453		65.6367	4.08007		65.5152	1.16845
	65.7215	14.9972		65.7695	4.67554		65.6475	1.46905
	65.8555	15.8628		65.9014	5.05681		65.7791	1.6367
	65.9867	16.9745		66.0338	5.67561		65.913	1.94679
	66.1186	17.8236		66.1663	6.21878		66.0465	2.22009
	66.25	18.9393		66.297	7.00053		66.1779	2.69066
	66.3824	19.7237		66.4308	7.49289		66.312	3.20474
	66.5158	20.9487		66.5636	8.43089		66.4454	3.71424
	66.6479	22.0314		66.6962	9.18972		66.5786	4.33499
	66.7808	22.9856		66.8293	9.89439		66.712	4.85653
	66.9125	24.2169		66.9613	10.9551		66.8432	5.50081
	67.0457	25.1073		67.0942	11.7578		66.9758	6.17443
	67.1793	26.1415		67.2276	12.8285		67.1085	6.68868
	67.3106	27.3513		67.3596	13.8149		67.241	7.61488
	67.4441	28.4502		67.4917	15.1907		67.373	8.36319
	67.5772	29.4857		67.6256	16.4322		67.506	9.30051
	67.7105	30.5007		67.7584	17.8512		67.6391	10.0409
	67.8429	31.5361		67.8893	19.2179		67.771	10.908
	67.9748	32.5086		68.0233	20.6479		67.9033	12.0339
	68.1082	33.4705		68.1559	22.2489		68.0367	13.086
	68.242	34.3131		68.288	23.8976		68.1701	14.1307
	68.3739	35.3077		68.4196	25.8785		68.3025	15.2777
	68.5056	36.1858		68.5525	27.4878		68.4341	16.7209
	68.6385	36.9119		68.685	29.3844		68.5666	17.9116
	68.7714	37.8278		68.8173	31.3054		68.6994	19.3633
	68.9035	38.6216		68.9503	33.217		68.8317	20.8022
	69.0363	39.3104		69.0833	35.2724		68.9636	22.0714
	69.1689	39.9427		69.2153	37.2873		69.0974	23.7048
	69.3007	40.4823		69.346	39.5336		69.2297	25.1374
	69.4308	41.413		69.4779	41.6642		69.3609	26.9357
	69.5628	41.7097		69.6103	43.5916		69.4921	28.6371
	69.6973	42.2326		69.7435	45.9746		69.6236	30.3893
	69.8296	42.4956		69.875	47.9233		69.7574	32.1974
	69.9623	42.7525		70.008	50.0029		69.8909	33.9024
	70.0954	43.1304		70.1403	51.7873		70.0241	35.97
	70.2283	43.1367		70.2733	53.5631		70.1558	37.7167
	70.3616	43.4063		70.4063	55.4082		70.2887	39.8399
	70.4945	43.32		70.538	56.728		70.4202	42.0545
	70.6279	43.3247		70.6703	58.0998		70.5523	44.0268
	70.7607	43.1315		70.8031	58.9025		70.6859	46.3814
	70.8922	42.8177		70.9373	60.047		70.8173	48.4425
	71.0253	42.4862		71.0701	60.4867		70.9489	51.0427
	71.1566	42.0655		71.2028	60.6668		71.0828	53.1154
	71.2894	41.6575		71.3357	60.8263		71.2147	55.3803
	71.4227	41.0029		71.4681	60.4503		71.3479	58.104
	71.5565	40.7241		71.6009	60.03		71.4806	60.622
	71.689	40.0098		71.7329	59.0088		71.6143	63.2489
	71.8219	39.1094		71.8663	57.8948		71.7478	65.699
	71.9561	38.4845		72.0002	56.6395		71.881	68.3624
	72.0883	37.4566		72.132	54.8999		72.0138	70.9403
	72.2218	36.6517		72.2652	53.375		72.1455	73.4735
	72.3548	35.7235		72.3975	51.1375		72.2782	76.3031
	72.4868	34.7637		72.5294	49.0385		72.4115	78.645
	72.6195	33.7065		72.662	46.7979		72.543	81.3878
	72.7517	32.4663		72.7955	44.4671		72.6766	83.8749
	72.8846	31.4885		72.9281	42.2703		72.8096	86.368
	73.019	30.2468		73.061	39.6481		72.9419	88.7248
	73.152	29.1762		73.1939	37.4189		73.0746	90.8572
	73.2832	27.9415		73.3225	35.2222		73.2065	93.0491
	73.415	26.6476		73.4535	32.871		73.3358	94.9576
	73.5461	25.448		73.5865	30.6511		73.4677	96.8032
	73.679	24.1557		73.7203	28.3199		73.6004	98.318
	73.811	23.1383		73.854	26.3073		73.7339	99.2843
	73.9439	21.8735		73.9872	24.5247		73.8665	100.244
	74.077	20.5209		74.1195	22.7635		73.9977	100.802
	74.2097	19.3591		74.2517	21.0513		74.1293	101.143
	74.3419	18.3213		74.3858	19.4643		74.2616	100.938
	74.4739	17.1065		74.5188	18.0347		74.3944	100.359
	74.6063	16.0581		74.6508	16.402		74.5281	99.5992
	74.741	15.0207		74.7837	15.078		74.6612	98.3891
	74.8744	14.1245		74.9171	13.9664		74.7944	96.7477
	75.005	12.8563		75.0491	12.6454		74.9267	94.7772
	75.1382	11.9134		75.1823	11.7374		75.06	92.0571
	75.2718	11.0616		75.3163	10.7342		75.1933	89.6175
	75.405	10.3483		75.4488	9.90423		75.3262	86.3379
	75.5369	9.58879		75.5822	8.94132		75.459	82.9206
	75.6708	8.56416		75.7138	8.07787		75.5925	79.294
	75.8018	8.04432		75.8453	7.42156		75.7265	75.3549
	75.9356	7.36968		75.9788	6.71178		75.8591	71.472
	76.0688	6.78178		76.1113	6.10688		75.9901	67.0464
	76.2006	6.22244		76.2446	5.56463		76.121	62.6478
	76.3325	5.62779		76.3762	5.02396		76.2531	58.2561
	76.4646	5.29016		76.5086	4.56116		76.3876	53.7908
	76.5978	4.77237		76.6416	3.87697		76.5204	49.3529
	76.731	4.317		76.7745	3.58028		76.6535	44.8287
	76.8646	3.69842		76.9073	3.16132		76.7853	40.5548
	76.9974	3.23438		77.0401	2.75525		76.918	36.3795
	77.1295	2.99176		77.1703	2.45033		77.0508	32.441
	77.254	2.76272		77.2953	2.33508		77.1793	28.6241
	77.3839	2.62032		77.4266	2.00775		77.3041	25.2921
	77.5173	2.19495		77.5599	1.69617		77.4377	22.1447
	77.6486	1.73961		77.6921	1.34024		77.5702	19.0523
	77.7814	1.7179		77.826	1.42809		77.7036	16.4261
	77.915	1.26235		77.9579	1.18135		77.8372	14.1199
	78.0486	0.989047		78.0915	0.974107		77.9692	11.8181
	78.1805	0.924709		78.2234	0.86629		78.101	9.91238
	78.3131	0.516595		78.3558	0.605639		78.2341	8.25444
	78.4465	0.304096		78.4883	0.583157		78.3679	6.83936
	78.5795	0.274348		78.6222	0.421311		78.4998	5.76021
	78.7113	-0.0348538		78.755	0.46269		78.633	4.5171
	78.8454	-0.114735		78.8885	0.209175		78.766	3.83512
	78.9778	-0.405724		79.0213	0.150505		78.898	3.14851
	79.1095	-0.468644		79.1526	0.242975		79.0317	2.40178
	79.2425	-0.404914		79.2851	0.0769166		79.165	2.00037
	79.3751	-0.435872		79.4182	0.0274224		79.2981	1.77078
	79.5082	-0.451113		79.5513	-0.0474746		79.4313	1.51793
	79.6414	-0.569295		79.684	-0.19331		79.5628	1.2773
	79.7738	-0.362138		79.8154	-0.154554		79.6951	0.898442
	79.9055	-0.40618		79.9486	-0.123955		79.8293	0.819492
	80.0384	-0.601083		80.0814	-0.0532754		79.9603	0.570936
	80.1708	-0.658223		80.214	-0.0252306		80.0935	0.486948
	80.304	-0.550488		80.3461	-0.0764822		80.2268	0.342311
	80.4373	-0.381038		80.4786	0.046583		80.3598	0.130915
	80.5691	-0.334317		80.612	-0.0083844		80.493	0.285608
	80.7034	-0.448122		80.7451	0.0527721		80.6257	0.209659
	80.8354	-0.383135		80.8783	0.0126271		80.7563	0.215029
	80.9679	-0.504447		81.0124	-0.13719		80.8893	0.175626
	81.1001	-0.488256		81.1417	-0.0590238		81.022	0.189183
	81.2306	-0.152353		81.2739	0.0572495		81.1533	0.409678
	81.3627	-0.116829		81.4052	5.453e-05		81.2841	0.474018
	81.4952	0.0996074		81.5379	0.119125		81.4171	0.562614
	81.6272	0.0647464		81.6711	-0.018392		81.5485	0.543436
	81.7597	0.0161207		81.8035	0.068793		81.6806	0.552697
	81.8933	0.0803373		81.9365	0.177081		81.8137	0.709431
	82.0267	0.0425716		82.0695	0.0601185		81.9469	0.754287
	82.1592	0.0765269		82.2008	0.25864		82.0799	0.605564
	82.293	-0.0689841		82.3353	0.0708519		82.2119	0.751746
	82.4254	-0.0594175		82.4664	0.00415279		82.3448	0.60428
	82.5587	-0.0860375		82.5994	-0.0072337		82.4771	0.555997
	82.6907	-0.13758		82.7316	-0.0817772		82.6101	0.551702
	82.8234	0.127379		82.8648	-0.0123354		82.7421	0.497349
	82.9575	0.100783		82.9964	-0.0896025		82.8749	0.554081
	83.0896	0.0508638		83.1299	-0.0626001		83.0079	0.565655
	83.224	0.29983		83.263	0.0549292		83.143	0.723382
	83.3562	0.166358		83.3954	-0.0144833		83.2747	0.700603
	83.4878	0.134417		83.5281	0.0948151		83.4061	0.468673
	83.6212	0.110682		83.66	0.00868247		83.5391	0.548292
	83.7535	0.047075		83.7932	-0.140584		83.6717	0.35116
	83.8871	0.187339		83.9262	-0.0829229		83.8043	0.333498
	84.0191	0.0788883		84.0576	-0.251879		83.9355	0.332673
	84.1526	0.219179		84.1892	-0.0351312		84.0683	0.201062
	84.2852	0.349396		84.3221	-0.002939		84.201	0.316108
	84.4178	0.183781		84.4542	-0.212996		84.3331	0.191349
	84.5504	0.34415		84.5877	-0.0753834		84.4658	0.244425
	84.6831	0.25347		84.7222	0.0589785		84.5984	0.296424
	84.8166	0.1957		84.8526	0.105961		84.7305	0.13033
	84.9488	0.375788		84.9852	0.0675309		84.8633	0.0739792
	85.0808	0.2303		85.117	-0.0153111		84.9972	0.0968143
	85.2108	0.233588		85.2491	0.118803		85.1269	0.0930393
	85.3445	0.266173		85.382	-0.0769686		85.2585	0.19694
	85.4784	0.130393		85.5155	-0.12283		85.3911	0.020076
	85.61	0.22591		85.6492	0.0643263		85.5231	0.0210624
	85.7413	0.213361		85.7801	-0.10374		85.6559	0.100875
	85.8738	0.195911		85.9142	0.079183		85.7889	-0.0023489
	86.0071	0.263976		86.0456	0.0575717		85.9228	-0.034614
	86.1398	0.16432		86.1798	0.156375		86.0571	0.0194442
	86.2742	0.111884		86.3117	0.0360016		86.1915	0.107443
	86.4077	0.229152		86.4442	-0.1264		86.3241	0.148485
	86.5404	0.29122		86.5766	0.0745764		86.4562	-0.255933
	86.6732	0.274529		86.7094	0.166525		86.5887	-0.230304
	86.8057	0.172151		86.8422	-0.0373025		86.7209	-0.163815
	86.9393	0.0725839		86.9752	0.0544684		86.8533	-0.109506
	87.0722	0.104786		87.1086	-0.0303528		86.9872	-0.121001
	87.2052	0.282972		87.2422	-0.0072424		87.1192	-0.158219
	87.339	0.17952		87.3734	0.0578895		87.2518	-0.186049
	87.4714	0.110735		87.5064	-0.107702		87.385	-0.279486
	87.6023	0.113905		87.6398	-0.0763478		87.5195	-0.379178
	87.7362	0.178462		87.7736	-0.155332		87.6506	-0.242295
	87.8668	-0.110935		87.9061	-0.0288703		87.7826	-0.381465
	87.9956	-0.0438949		88.0373	-0.0112605		87.9162	-0.542627
	88.1307	0.0599995		88.1706	0.00812629		88.0496	-0.537366
	88.2638	0.02604		88.3025	0.189246		88.1822	-0.590112
	88.3953	0.13103		88.4355	0.148848		88.314	-0.543759
	88.5278	-0.188436		88.5662	-0.0661981		88.4466	-0.407035
	88.66	-0.115135		88.6995	0.0507987		88.5813	-0.64521
	88.7948	-0.0625862		88.8332	0.0064851		88.7137	-0.596311
	88.9272	-0.253126		88.9659	-0.176316		88.8461	-0.434311
	89.0568	-0.0574549		89.0966	0.146719		88.9775	-0.41326
	89.1889	-0.032442		89.2287	-0.0444739		89.1067	-0.240403
	89.3215	-0.0872956		89.3618	-0.0082136		89.2403	-0.361882
	89.4546	0.0327084		89.4943	-0.0062339		89.3716	-0.36902
	89.5877	-0.271608		89.6277	-0.098974		89.504	-0.323876
	89.7216	-0.27388		89.7599	0.141104		89.6373	-0.473626
	89.8546	-0.168303		89.8913	0.0621729		89.7713	-0.496075
	89.9868	-0.202295		90.0255	-0.0670704		89.9043	-0.54738
	90.1197	-0.114107		90.1587	0.121151		90.0367	-0.583051
	90.2515	-0.292821		90.2918	-0.0927455		90.1676	-0.497487
	90.3843	-0.222146		90.424	-0.0572091		90.3007	-0.794921
	90.5188	-0.0445406		90.5544	-0.0120461		90.4338	-0.635012
	90.6527	-0.33628		90.687	-0.295138		90.5672	-0.564701
	90.7856	-0.258281		90.8188	0.0454309		90.6992	-0.56802
	90.9182	-0.245277		90.9518	-0.0539344		90.8313	-0.585765
	91.0498	-0.33461		91.086	0.133963		90.9657	-0.791569
	91.1832	-0.107221		91.2195	0.0929793		91.0991	-0.673911
	91.3143	-0.221727		91.3528	-0.0118633		91.2308	-0.562017
	91.4456	-0.311453		91.4848	-0.038087		91.3634	-0.577038
	91.5795	-0.301651		91.6157	0.104227		91.4962	-0.681085
	91.7117	-0.439086		91.7491	-0.0416699		91.6282	-0.581239
	91.8445	-0.23701		91.8841	0.0338108		91.7613	-0.540655
	91.9777	-0.167298		92.0159	-0.149065		91.8935	-0.520621
	92.1085	-0.39468		92.1493	-0.0954619		92.0261	-0.454197
	92.2406	-0.267461		92.2812	-0.000223		92.1591	-0.393683
	92.3745	-0.249974		92.415	-0.0271262		92.2927	-0.279026
	92.5084	-0.229773		92.5488	0.108746		92.4251	-0.566166
	92.6419	-0.229295		92.679	0.0322877		92.5574	-0.36394
	92.7732	-0.151285		92.812	0.0677087		92.689	-0.286163
	92.905	-0.0629252		92.9441	0.0568472		92.8234	-0.394096
	93.0403	-0.0236415		93.0783	0.0984939		92.956	-0.213549
	93.1747	-0.078766		93.2117	0.109092		93.0912	0.029252
	93.3073	0.0562158		93.344	0.12562		93.2242	0.0366563
	93.4402	-0.01536		93.4772	-0.0535499		93.356	0.20549
	93.5727	0.268335		93.6094	0.0418444		93.4892	0.13063
	93.7053	0.203228		93.7436	-0.0214313		93.6221	0.359724
	93.8356	0.0134661		93.8756	-0.126859		93.7564	0.225864
	93.9684	0.142425		94.0083	-0.0707623		93.8912	0.246507
	94.1021	0.17033		94.143	0.0275918		94.0239	0.287393
	94.2363	0.261931		94.275	0.0222478		94.1547	0.108758
	94.3692	0.169475		94.4068	-0.092884		94.2874	0.234817
	94.502	0.0581239		94.5414	-0.0682663		94.4204	0.276438
	94.6319	0.226418		94.6753	-0.0491411		94.5535	0.113986
	94.7647	0.279836		94.807	-0.209104		94.6837	0.369223
	94.8976	0.269706		94.9419	-0.0864716		94.8161	0.525675
	95.0302	0.547953		95.0749	0.00793237		94.9501	0.486334
	95.1631	0.425659		95.2081	0.0615036		95.083	0.64804
	95.2962	0.412316		95.3406	0.186605		95.2148	0.531342
	95.4297	0.455563		95.4727	0.0767052		95.3485	0.848924
	95.5625	0.337542		95.6056	0.0256035		95.4826	0.948849
	95.6972	0.539402		95.7373	0.113543		95.6158	0.883185
	95.8296	0.376549		95.8696	-0.0695801		95.7489	1.10931
	95.9605	0.253916		96.0023	-0.104468		95.8809	1.15476
	96.0918	0.464967		96.1352	-0.0364651		96.0127	1.19975
	96.2254	0.344393		96.2673	-0.241261		96.1458	1.21532
	96.3578	0.279238		96.398	-0.149986		96.279	1.13338
	96.4906	0.435266		96.53	-0.0134121		96.4109	1.26756
	96.6236	0.400464		96.6633	-0.0624303		96.544	1.37995
	96.7551	0.525227		96.7966	-0.0880806		96.6763	1.34908
	96.8866	0.286319		96.9273	-0.160723		96.8066	1.57815
	97.0157	0.370773		97.0567	-0.10499		96.9388	1.44877
	97.147	0.4979		97.1891	0.0203508		97.0702	1.61761
	97.2815	0.481701		97.3216	-0.162065		97.2031	1.59994
	97.4158	0.528432		97.4544	0.039473		97.3357	1.32623
	97.5477	0.658191		97.5895	0.0168555		97.4666	1.51376
	97.6798	0.573847		97.7211	-0.0448979		97.6013	1.23991
	97.8135	0.673749		97.8538	0.135414		97.7339	0.999295
	97.9466	0.648404		97.9848	0.0663013		97.8667	1.03418
	98.0781	0.458793		98.118	0.201529		98.0002	0.940244
	98.2113	0.385865		98.2507	0.408418		98.1336	0.985937
	98.3432	0.43336		98.3845	0.378925		98.266	0.750034
	98.4776	0.410816		98.518	0.483535		98.397	0.523644
	98.6112	0.216838		98.6493	0.243028		98.5319	0.426389
	98.7439	-0.0667209		98.782	0.253067		98.6647	0.0371089
	98.8774	-0.0707891		98.916	0.497418		98.7965	-0.0585586
	99.0114	-0.402794		99.0472	0.364802		98.9286	-0.466104
	99.1435	-0.811055		99.1792	0.0989171		99.0623	-1.12388
	99.2748	-1.06246		99.3132	-0.0503087		99.1949	-1.62437
	99.4092	-1.34698		99.4478	-0.206726		99.3272	-2.1092
	99.5431	-1.66171		99.5819	-0.288698		99.4597	-2.87748
	99.6764	-2.32909		99.7131	-0.641623		99.5935	-3.49341
	99.8088	-3.02006		99.8466	-0.891678		99.7268	-4.33452
							99.8575	-5.26195

## Sheet: Extended Data Fig 1c
			Binding of mAb PGT145 to selected NFL Trimers									Binding of mAb RHA1 mat to selected NFL Trimers
			NFL TD CC3+									NFL TD CC3+
		Time (sec)	BG505	001428	ZM233	45DG5	CH119	RW020	Q23		Time (sec)	BG505	001428	ZM233	45DG5	CH119	RW020	Q23
		0	0	0	0	0	0	0	0		0	0.0334879	0	0.0008184	-0.0141107	-0.0048638	-0.0195344	0
		0.2	0.00677472	0.00706148	0.0158953	0.0025549	0.00166328	0.00127062	0.00030668		0.2	0.0328342	0.00023833	0.00268921	-0.013283	-0.0054386	-0.0187435	-0.0001419
		0.4	0.0146777	0.00808501	0.0359941	0.00569462	0.00317079	0.00302154	0.00086701		0.4	0.0325432	0.00023768	0.00524374	-0.0118774	-0.00559	-0.0183505	-0.000238
		0.6	0.0241281	0.00458312	0.0601743	0.00977586	0.00559443	0.0052227	0.00220797		0.6	0.0326305	0.00026821	0.00869028	-0.0106373	-0.0059821	-0.017913	-0.0002647
		0.8	0.035164	0.00619453	0.0883519	0.0147271	0.00823399	0.00796126	0.00411187		0.8	0.0318981	0.00043305	0.0128964	-0.0091036	-0.0060641	-0.0174884	-0.0001276
		1	0.0476106	0.00875324	0.12017	0.0200324	0.0114806	0.0112218	0.00717078		1	0.0315254	9.198e-05	0.0179447	-0.0072202	-0.0054251	-0.0170049	-6.068e-05
		1.2	0.0609002	0.0120397	0.155029	0.0256328	0.0150703	0.014671	0.0110522		1.2	0.0314157	0.00029699	0.0236873	-0.0054644	-0.0049146	-0.0161066	0.0009406
		1.4	0.0755848	0.01525	0.192087	0.0324921	0.0183833	0.0191676	0.0155733		1.4	0.0314554	-0.0001466	0.0300977	-0.003095	-0.0046133	-0.0158487	0.00166052
		1.6	0.0907598	0.0210659	0.230491	0.0403491	0.0225344	0.0237948	0.0215015		1.6	0.0308076	0.00018526	0.0370931	-0.0005485	-0.0035126	-0.015409	0.00284682
		1.8	0.105988	0.0264356	0.269354	0.0480547	0.0266297	0.0283135	0.0280075		1.8	0.0305834	0.00015805	0.0441317	0.00230722	-0.0026715	-0.0150979	0.00425496
		2	0.120682	0.0329182	0.30744	0.0563275	0.0310567	0.0333403	0.0353053		2	0.0311997	0.00041119	0.0516864	0.00490635	-0.0011367	-0.0150654	0.00614019
		2.2	0.13482	0.0385678	0.343865	0.064721	0.035702	0.0379833	0.0437997		2.2	0.0314578	0.0003835	0.059123	0.00745295	0.00011938	-0.015265	0.00828913
		2.4	0.148605	0.0448915	0.378099	0.0727849	0.0399231	0.0431141	0.0528651		2.4	0.0323135	0.00028092	0.0669416	0.00990342	0.00020037	-0.014954	0.0109356
		2.6	0.162479	0.048701	0.410361	0.0815209	0.0440521	0.0471304	0.0624912		2.6	0.0326079	2.399e-05	0.074975	0.011972	0.00084505	-0.0146869	0.0134288
		2.8	0.176344	0.0566702	0.440069	0.0895683	0.048117	0.0509947	0.0725533		2.8	0.0324544	8.326e-05	0.0832204	0.0143873	0.00107675	-0.0144565	0.015977
		3	0.189652	0.0651475	0.467514	0.0971362	0.0516182	0.0546899	0.0827859		3	0.033248	0.00018442	0.0910092	0.016763	0.00216726	-0.0143328	0.0189001
		3.2	0.202357	0.0653616	0.49359	0.105106	0.055204	0.0582123	0.0934553		3.2	0.0338169	0.0002357	0.0993941	0.0184294	0.00270289	-0.0132249	0.0219653
		3.4	0.21558	0.0748642	0.517991	0.113476	0.0578009	0.061457	0.103971		3.4	0.0339129	0.00044817	0.107459	0.0207379	0.00313319	-0.0125867	0.0252728
		3.6	0.227708	0.0857721	0.540926	0.121311	0.0610615	0.0651364	0.11504		3.6	0.0348267	0.00060024	0.114951	0.0226185	0.00383331	-0.0124755	0.0289193
		3.8	0.239582	0.0938651	0.562948	0.128812	0.0645538	0.0679875	0.12643		3.8	0.0355066	0.00024981	0.122691	0.0243808	0.00455054	-0.0121749	0.0325406
		4	0.251402	0.10343	0.583467	0.136505	0.0682129	0.071219	0.137633		4	0.0361644	0.00043773	0.130208	0.0271268	0.00493703	-0.0117033	0.0366807
		4.2	0.262664	0.114243	0.603939	0.143942	0.0716712	0.0748343	0.148794		4.2	0.035813	0.00091348	0.136867	0.0295357	0.00566432	-0.0114101	0.0399179
		4.4	0.273581	0.118665	0.623045	0.151062	0.0747107	0.0779884	0.159577		4.4	0.0364518	0.00058059	0.14372	0.0322733	0.00629166	-0.0115794	0.0431624
		4.6	0.284416	0.127861	0.641389	0.15812	0.0786116	0.0808256	0.170723		4.6	0.0374246	0.00077887	0.150984	0.0346209	0.00671852	-0.01126	0.0465932
		4.8	0.295173	0.134469	0.658999	0.165037	0.081528	0.0839256	0.181694		4.8	0.0370896	0.00061127	0.158001	0.0375547	0.00792112	-0.0109054	0.0501023
		5	0.305749	0.142475	0.67556	0.171091	0.0846704	0.0870033	0.19305		5	0.0378121	0.00059996	0.164872	0.0402014	0.0092097	-0.0106371	0.053655
		5.2	0.315377	0.149429	0.691468	0.177108	0.088057	0.0896789	0.20337		5.2	0.0384887	0.00129403	0.171547	0.0426256	0.00992651	-0.0099613	0.0575603
		5.4	0.32583	0.152961	0.706494	0.184001	0.0907357	0.0928383	0.213295		5.4	0.0383872	0.00093827	0.178439	0.0460146	0.0103471	-0.0096905	0.0608855
		5.6	0.335851	0.164589	0.720688	0.190605	0.0938352	0.0957821	0.223675		5.6	0.0375063	0.0014378	0.18527	0.0493431	0.0117208	-0.0093721	0.064405
		5.8	0.345119	0.167448	0.734338	0.196194	0.0972447	0.0983002	0.233381		5.8	0.038017	0.00151721	0.191531	0.0525019	0.0123499	-0.009714	0.0679458
		6	0.354341	0.179602	0.747378	0.202316	0.100611	0.100957	0.243116		6	0.0386886	0.0017229	0.197847	0.0552458	0.0134845	-0.0102532	0.071543
		6.2	0.363654	0.187137	0.759839	0.209072	0.103601	0.10318	0.252648		6.2	0.0386426	0.00167849	0.204326	0.0579834	0.0138282	-0.0105372	0.0749196
		6.4	0.372738	0.192648	0.772261	0.214837	0.106684	0.105665	0.262137		6.4	0.0391767	0.00184149	0.210267	0.0609188	0.0140132	-0.0104266	0.0783508
		6.6	0.381772	0.201617	0.783249	0.220434	0.109425	0.107249	0.271091		6.6	0.0395673	0.0017888	0.216823	0.0637153	0.0145083	-0.0101896	0.081802
		6.8	0.390993	0.205824	0.793625	0.226542	0.112409	0.10955	0.279731		6.8	0.0390611	0.00194149	0.222958	0.0667849	0.0150301	-0.0102349	0.084918
		7	0.399909	0.219768	0.803303	0.232445	0.115227	0.111511	0.288358		7	0.0390702	0.00187885	0.229025	0.0696642	0.0156991	-0.010595	0.0881205
		7.2	0.408143	0.222403	0.812828	0.238045	0.118415	0.113141	0.297235		7.2	0.0393093	0.00106831	0.235454	0.0721095	0.0162213	-0.0100183	0.0908853
		7.4	0.416753	0.231466	0.822256	0.244379	0.121255	0.1155	0.305641		7.4	0.0389366	0.00077229	0.241491	0.0750795	0.0166089	-0.0100082	0.093977
		7.6	0.424714	0.240961	0.830782	0.250627	0.125105	0.117929	0.314311		7.6	0.0388262	0.00044056	0.247677	0.0769057	0.0171345	-0.0104082	0.0969704
		7.8	0.432859	0.244325	0.839167	0.256337	0.127947	0.119608	0.322062		7.8	0.0385126	0.00050961	0.253396	0.0795855	0.0171593	-0.0098444	0.100149
		8	0.440803	0.253067	0.847223	0.261725	0.131237	0.122167	0.330705		8	0.0389503	0.00044717	0.259337	0.0824186	0.018131	-0.0095765	0.103492
		8.2	0.448663	0.264786	0.855782	0.267327	0.134693	0.124344	0.338773		8.2	0.038522	8.049e-05	0.265105	0.0848201	0.0190535	-0.0095147	0.106551
		8.4	0.456052	0.27164	0.863657	0.272966	0.137779	0.126103	0.346957		8.4	0.0389548	-0.0002013	0.27072	0.0871894	0.0193175	-0.0096465	0.109724
		8.6	0.462847	0.278852	0.871395	0.278238	0.140865	0.128537	0.355496		8.6	0.0395525	0.00031457	0.276521	0.0897077	0.020556	-0.0096438	0.113298
		8.8	0.469542	0.292194	0.878377	0.283516	0.143015	0.130758	0.363628		8.8	0.0390242	0.00034044	0.282185	0.092713	0.0215342	-0.0094353	0.117238
		9	0.476262	0.303929	0.885454	0.28838	0.145673	0.132976	0.371398		9	0.0389629	0.00086608	0.287873	0.0947513	0.0223208	-0.0088924	0.120819
		9.2	0.482382	0.307152	0.892812	0.293212	0.148402	0.135125	0.378568		9.2	0.0388853	0.00111127	0.293215	0.0972077	0.0230571	-0.0089749	0.124388
		9.4	0.489029	0.315316	0.899562	0.298488	0.150095	0.13705	0.386576		9.4	0.0386586	0.00081108	0.298632	0.100055	0.0237389	-0.0089789	0.127993
		9.6	0.495862	0.322726	0.905913	0.303427	0.151976	0.139099	0.395124		9.6	0.0382683	0.00131102	0.303851	0.102554	0.024743	-0.009177	0.131703
		9.8	0.501736	0.332287	0.912347	0.307967	0.154446	0.14026	0.402988		9.8	0.0391429	0.00196	0.308669	0.10514	0.0249359	-0.0096496	0.13552
		10	0.507749	0.337685	0.918916	0.312972	0.156238	0.141574	0.410368		10	0.0401273	0.00207259	0.313542	0.107239	0.0252796	-0.0098529	0.138822
		10.2	0.51309	0.347831	0.925335	0.318777	0.158159	0.143235	0.417554		10.2	0.0405219	0.00236755	0.319093	0.109715	0.0253354	-0.0093445	0.142576
		10.4	0.518467	0.348789	0.931448	0.322925	0.160619	0.144371	0.424875		10.4	0.0408869	0.00196179	0.323597	0.111985	0.0256291	-0.0089085	0.145788
		10.6	0.523878	0.358646	0.937414	0.32797	0.161971	0.145908	0.431373		10.6	0.041271	0.00185876	0.328578	0.114232	0.0258566	-0.008323	0.149589
		10.8	0.529262	0.370794	0.94352	0.333145	0.164274	0.147766	0.43753		10.8	0.040947	0.00151412	0.333577	0.116811	0.0263754	-0.008265	0.153288
		11	0.534991	0.371971	0.948902	0.337952	0.166212	0.14921	0.444089		11	0.0412954	0.00115499	0.33845	0.119223	0.0264916	-0.0079058	0.156547
		11.2	0.54028	0.379082	0.954293	0.34237	0.168611	0.150553	0.451135		11.2	0.0418629	0.00099827	0.343538	0.121601	0.0272069	-0.0072263	0.15981
		11.4	0.545588	0.385073	0.959655	0.347169	0.170618	0.152211	0.457833		11.4	0.0423725	0.0010529	0.347861	0.124181	0.0277402	-0.0069556	0.162938
		11.6	0.551438	0.392429	0.964256	0.351771	0.173231	0.153503	0.463925		11.6	0.0424521	0.00103616	0.352494	0.12666	0.0281356	-0.0065797	0.166745
		11.8	0.557684	0.399862	0.969086	0.355144	0.174813	0.155245	0.469425		11.8	0.042966	0.00087193	0.357092	0.12955	0.0286225	-0.0063158	0.170116
		12	0.563022	0.405941	0.974545	0.359094	0.177691	0.15695	0.475629		12	0.0437893	0.00054893	0.361411	0.131623	0.0296367	-0.0062658	0.173946
		12.2	0.56869	0.408042	0.979527	0.36373	0.18021	0.158414	0.480981		12.2	0.0438723	0.00036833	0.365495	0.134176	0.0306809	-0.0062787	0.177046
		12.4	0.574148	0.420561	0.983675	0.368164	0.182327	0.160389	0.48672		12.4	0.0439724	0.00051641	0.369828	0.136175	0.0312603	-0.0068535	0.180424
		12.6	0.579149	0.425761	0.987794	0.372187	0.183879	0.162719	0.492048		12.6	0.0445521	0.0006523	0.374213	0.138685	0.0322522	-0.0066644	0.183581
		12.8	0.584575	0.432793	0.991475	0.376174	0.185551	0.164341	0.496951		12.8	0.0443473	0.00017152	0.378494	0.14081	0.0334019	-0.0060447	0.186641
		13	0.590194	0.442263	0.995848	0.380349	0.187755	0.165708	0.501945		13	0.0442041	8.748e-05	0.382661	0.1422	0.0346025	-0.0057992	0.18967
		13.2	0.595524	0.453304	0.999847	0.384227	0.190096	0.167124	0.507538		13.2	0.0447887	-0.0001158	0.386645	0.144822	0.0356232	-0.0063861	0.193213
		13.4	0.600625	0.45392	1.0036	0.388519	0.192198	0.168513	0.513427		13.4	0.0453262	-8.842e-05	0.391015	0.146811	0.036145	-0.0057951	0.196529
		13.6	0.606262	0.460444	1.00748	0.392857	0.194919	0.170384	0.518687		13.6	0.0451486	3.529e-05	0.395318	0.149148	0.0367519	-0.0054463	0.200299
		13.8	0.610596	0.46754	1.01154	0.396628	0.197346	0.171535	0.52378		13.8	0.0456765	0.00020496	0.399317	0.151646	0.0371261	-0.0053348	0.203456
		14	0.614845	0.471292	1.01576	0.40098	0.199455	0.173348	0.529174		14	0.0461957	-1.251e-05	0.403423	0.153477	0.0378219	-0.0053034	0.206693
		14.2	0.618846	0.486582	1.01951	0.40585	0.20083	0.174672	0.534208		14.2	0.045838	-9.846e-05	0.407997	0.155987	0.0381802	-0.0048339	0.210372
		14.4	0.623373	0.485754	1.02309	0.409716	0.202882	0.176087	0.539008		14.4	0.0458731	1.619e-05	0.411684	0.157927	0.0385259	-0.0049379	0.213745
		14.6	0.626935	0.492702	1.0268	0.413811	0.204611	0.177773	0.543778		14.6	0.0460555	0.00057406	0.416151	0.160276	0.0387367	-0.0048434	0.217982
		14.8	0.630233	0.498073	1.03036	0.417507	0.206627	0.179437	0.548845		14.8	0.0461482	0.00072929	0.420725	0.162965	0.0389152	-0.0052393	0.221721
		15	0.633616	0.501725	1.03348	0.421472	0.208488	0.180566	0.553731		15	0.0462295	0.00135026	0.424692	0.165934	0.0390233	-0.0054905	0.225574
		15.2	0.636719	0.508969	1.03668	0.424601	0.210423	0.181767	0.559124		15.2	0.0464823	0.00181547	0.4286	0.168905	0.0398195	-0.0057169	0.230096
		15.4	0.640004	0.518991	1.04026	0.42802	0.212005	0.18344	0.563546		15.4	0.0465213	0.00154868	0.432065	0.171433	0.0396706	-0.0061372	0.233568
		15.6	0.643831	0.519481	1.04385	0.431028	0.214351	0.184738	0.567643		15.6	0.0458041	0.00151734	0.435841	0.174431	0.0395376	-0.0064003	0.237724
		15.8	0.647746	0.525456	1.04669	0.433299	0.215977	0.186499	0.571771		15.8	0.0461656	0.00143089	0.439123	0.17697	0.0396342	-0.0065923	0.241206
		16	0.650541	0.526347	1.04939	0.43641	0.218246	0.187613	0.575827		16	0.0467674	0.00190332	0.442416	0.179493	0.0397516	-0.006631	0.245164
		16.2	0.654285	0.532426	1.05176	0.440117	0.219911	0.188807	0.579542		16.2	0.0464167	0.00209205	0.44575	0.182024	0.0402345	-0.0065582	0.247816
		16.4	0.658251	0.540994	1.05389	0.442999	0.221143	0.190121	0.583756		16.4	0.0463319	0.00190768	0.449591	0.183961	0.0401329	-0.0066203	0.251016
		16.6	0.661447	0.537999	1.05629	0.445591	0.2222	0.191054	0.587594		16.6	0.0470757	0.00174987	0.452776	0.186225	0.0410342	-0.00631	0.254095
		16.8	0.665698	0.548075	1.05936	0.448232	0.22404	0.191907	0.591508		16.8	0.0469436	0.00135057	0.456207	0.188325	0.041939	-0.0059012	0.257307
		17	0.669961	0.552509	1.06209	0.451658	0.225477	0.192513	0.595514		17	0.0469677	0.00122452	0.459977	0.190487	0.0422233	-0.0057287	0.261329
		17.2	0.673835	0.562728	1.06484	0.45489	0.227715	0.193827	0.599836		17.2	0.0474379	0.00065154	0.463698	0.193198	0.0430625	-0.0051156	0.264651
		17.4	0.676992	0.564972	1.06784	0.458208	0.229996	0.195029	0.603405		17.4	0.0474473	0.00036719	0.467044	0.19473	0.0438059	-0.0044854	0.267683
		17.6	0.680968	0.565966	1.07042	0.461464	0.231638	0.195824	0.606703		17.6	0.0474116	0.00027682	0.470668	0.197032	0.0453341	-0.0042502	0.270985
		17.8	0.684712	0.574586	1.0732	0.464334	0.232844	0.196965	0.610744		17.8	0.0476683	0.00051129	0.473574	0.19928	0.0467571	-0.0038174	0.27369
		18	0.688566	0.578451	1.07589	0.467663	0.234414	0.197971	0.614832		18	0.0482066	0.00041186	0.476995	0.201301	0.047457	-0.0036398	0.276585
		18.2	0.691937	0.58779	1.07838	0.471483	0.235926	0.198451	0.618837		18.2	0.0483941	0.00032837	0.480211	0.204048	0.048127	-0.0030625	0.279802
		18.4	0.695619	0.587369	1.08099	0.474818	0.23782	0.199649	0.622943		18.4	0.0481735	0.00109244	0.482868	0.206332	0.0490642	-0.0031773	0.283198
		18.6	0.698116	0.595622	1.08338	0.478003	0.239319	0.200853	0.627064		18.6	0.0487792	0.00124623	0.486552	0.208889	0.0497744	-0.0031005	0.286799
		18.8	0.700848	0.603709	1.0862	0.481224	0.240591	0.202226	0.630678		18.8	0.0491917	0.0014426	0.490093	0.211116	0.0504461	-0.0037734	0.290249
		19	0.703739	0.602524	1.0888	0.48447	0.242291	0.203297	0.634276		19	0.049096	0.0015104	0.493162	0.213119	0.0513486	-0.0040804	0.293769
		19.2	0.706902	0.607927	1.09167	0.487072	0.243612	0.205285	0.638073		19.2	0.0497172	0.0014711	0.49616	0.215154	0.0515191	-0.0041434	0.297282
		19.4	0.709902	0.61375	1.09436	0.489734	0.24482	0.206729	0.641368		19.4	0.0505737	0.00158224	0.499066	0.216996	0.0515987	-0.0038676	0.300274
		19.6	0.712416	0.616813	1.09653	0.492638	0.246864	0.207746	0.644386		19.6	0.0507269	0.00189408	0.502894	0.219468	0.0517206	-0.0038381	0.303891
		19.8	0.715329	0.625007	1.09775	0.495301	0.248147	0.209204	0.647439		19.8	0.0510722	0.00237827	0.505464	0.221532	0.0518787	-0.0036225	0.307147
		20	0.717825	0.632133	1.1	0.497554	0.249723	0.210177	0.650914		20	0.0518258	0.00262491	0.508585	0.223665	0.0520261	-0.0034967	0.310104
		20.2	0.720858	0.626662	1.10239	0.500899	0.251035	0.211086	0.654307		20.2	0.0516542	0.0024513	0.511285	0.225589	0.052249	-0.0033693	0.312187
		20.4	0.723674	0.633277	1.10495	0.503441	0.252224	0.212383	0.657843		20.4	0.0523755	0.00257465	0.51481	0.227615	0.0520298	-0.0038134	0.31519
		20.6	0.726092	0.640128	1.1073	0.506224	0.253877	0.213443	0.660603		20.6	0.052627	0.00249521	0.517765	0.229923	0.052139	-0.0038519	0.318181
		20.8	0.729272	0.642352	1.10995	0.5089	0.255736	0.214082	0.663307		20.8	0.0526614	0.00237353	0.520876	0.232146	0.0518254	-0.0033034	0.321223
		21	0.732154	0.643143	1.11155	0.512155	0.257378	0.215376	0.666175		21	0.0526866	0.00180346	0.524244	0.234421	0.0521991	-0.0027975	0.324328
		21.2	0.734873	0.642198	1.11359	0.514464	0.259523	0.215978	0.66907		21.2	0.0529357	0.00148117	0.527154	0.236553	0.0531824	-0.0023056	0.326741
		21.4	0.737565	0.651027	1.11566	0.516866	0.261501	0.21636	0.670897		21.4	0.052907	0.00146218	0.529616	0.238682	0.0541377	-0.0019304	0.329355
		21.6	0.740733	0.653255	1.11733	0.519649	0.26278	0.217056	0.673811		21.6	0.0529588	0.00165389	0.532566	0.241257	0.0555839	-0.0019372	0.33234
		21.8	0.743738	0.666012	1.11958	0.522156	0.264725	0.217724	0.676732		21.8	0.0525169	0.00108112	0.534897	0.243838	0.0561917	-0.0014056	0.334816
		22	0.746886	0.662433	1.12117	0.524762	0.267051	0.217897	0.679859		22	0.0530487	0.00097313	0.537524	0.24613	0.0566362	-0.0008345	0.337445
		22.2	0.749652	0.670262	1.12304	0.527779	0.268624	0.218175	0.682887		22.2	0.0531728	0.00042625	0.539613	0.249062	0.0571791	-0.0007401	0.340895
		22.4	0.752292	0.67243	1.12514	0.53069	0.269663	0.219508	0.685638		22.4	0.0529154	0.00065545	0.542042	0.251478	0.0578263	-0.0010125	0.344277
		22.6	0.754713	0.680212	1.12701	0.532773	0.270993	0.22044	0.688202		22.6	0.05351	0.00062526	0.545272	0.253859	0.0585204	-0.0008175	0.347557
		22.8	0.75704	0.680369	1.12892	0.534858	0.272499	0.220943	0.690848		22.8	0.0542825	0.00087172	0.548299	0.255719	0.059656	-0.001589	0.35072
		23	0.759572	0.6866	1.13084	0.537692	0.273846	0.222256	0.693858		23	0.0548126	0.00108861	0.550794	0.257998	0.0603427	-0.0018345	0.354188
		23.2	0.762147	0.688748	1.13246	0.539816	0.274559	0.223494	0.696627		23.2	0.0556911	0.00130405	0.553739	0.260263	0.0604744	-0.0018651	0.358133
		23.4	0.763844	0.696796	1.13404	0.541889	0.275551	0.224458	0.699454		23.4	0.0564891	0.00142009	0.556795	0.262211	0.0608478	-0.0020698	0.361257
		23.6	0.765932	0.704127	1.1357	0.544616	0.276663	0.225382	0.701968		23.6	0.0563689	0.00147592	0.559731	0.264339	0.0613041	-0.0026395	0.36438
		23.8	0.768731	0.709801	1.13728	0.546612	0.277128	0.226662	0.705089		23.8	0.0566142	0.00161325	0.561847	0.266393	0.0620591	-0.0025742	0.367102
		24	0.771224	0.70529	1.13904	0.548346	0.277767	0.227931	0.708755		24	0.057631	0.00147668	0.564773	0.268299	0.0625033	-0.0031549	0.369924
		24.2	0.773387	0.711885	1.14037	0.551102	0.279017	0.229112	0.711658		24.2	0.0576842	0.00172583	0.567205	0.27013	0.0629714	-0.0037838	0.372543
		24.4	0.775408	0.717616	1.14197	0.553447	0.280131	0.231062	0.714247		24.4	0.0575453	0.00210232	0.57025	0.271814	0.063057	-0.0041756	0.375586
		24.6	0.777879	0.716719	1.14334	0.555607	0.281485	0.232282	0.71666		24.6	0.0573248	0.00165514	0.573063	0.273801	0.0634551	-0.0039324	0.378825
		24.8	0.779766	0.726234	1.14452	0.557133	0.283407	0.233326	0.719178		24.8	0.0578349	0.0019785	0.575242	0.275786	0.0635679	-0.0035276	0.381864
		25	0.782453	0.725559	1.14564	0.559751	0.28499	0.234638	0.72177		25	0.0576045	0.00194663	0.578196	0.277846	0.0644838	-0.0032191	0.384523
		25.2	0.784721	0.72934	1.14664	0.56182	0.286249	0.234851	0.723845		25.2	0.0574286	0.0020218	0.580293	0.279889	0.0652408	-0.0031179	0.387132
		25.4	0.786672	0.730202	1.14832	0.564118	0.288277	0.235978	0.725796		25.4	0.0575008	0.00210058	0.582338	0.282036	0.0662323	-0.0024799	0.389518
		25.6	0.788679	0.734239	1.14977	0.566764	0.289454	0.236947	0.728303		25.6	0.0576815	0.002039	0.584831	0.283599	0.0668059	-0.0022599	0.392308
		25.8	0.791355	0.742988	1.15102	0.56852	0.291226	0.237855	0.730205		25.8	0.0574872	0.00144928	0.586793	0.28599	0.0669646	-0.0015718	0.39471
		26	0.793904	0.741726	1.1525	0.570638	0.293088	0.239389	0.732308		26	0.0580586	0.00148532	0.589013	0.287885	0.0675148	-0.0010955	0.397323
		26.2	0.796015	0.744895	1.15395	0.572482	0.294114	0.240001	0.734166		26.2	0.0580726	0.00084178	0.591478	0.290539	0.0674472	-0.0005681	0.400402
		26.4	0.797726	0.746493	1.15577	0.574709	0.295349	0.241183	0.735775		26.4	0.0580156	0.00085041	0.594349	0.292579	0.067895	-5.485e-05	0.402963
		26.6	0.800162	0.749227	1.15727	0.576358	0.296994	0.241212	0.737452		26.6	0.0579799	0.00114826	0.597186	0.294308	0.0682502	0.00051968	0.405461
		26.8	0.801953	0.755951	1.15896	0.578514	0.298372	0.241136	0.739529		26.8	0.0590072	0.00128549	0.599658	0.296403	0.0688627	0.00083408	0.408019
		27	0.804201	0.761884	1.16073	0.581191	0.299416	0.242057	0.741438		27	0.0591964	0.00114695	0.602064	0.298676	0.0692128	0.00142699	0.410752
		27.2	0.806348	0.764651	1.16277	0.582572	0.300614	0.242508	0.743347		27.2	0.0591581	0.00130873	0.604777	0.30033	0.0696698	0.00195051	0.41342
		27.4	0.807919	0.764568	1.1651	0.584067	0.301486	0.243169	0.745394		27.4	0.0596065	0.00110923	0.606962	0.30178	0.0700513	0.00213458	0.41532
		27.6	0.809696	0.770207	1.1666	0.586102	0.302116	0.243708	0.747381		27.6	0.0600004	0.00124663	0.609107	0.30405	0.0711061	0.00237931	0.417966
		27.8	0.811617	0.775292	1.16775	0.58776	0.302649	0.244387	0.749389		27.8	0.0595969	0.00083248	0.61112	0.305967	0.0719141	0.00205104	0.420395
		28	0.814176	0.781414	1.16911	0.58922	0.303841	0.244836	0.75202		28	0.0604539	0.00097659	0.613396	0.307719	0.0728142	0.00126787	0.423005
		28.2	0.815697	0.782432	1.17048	0.590764	0.305301	0.24564	0.754297		28.2	0.0604283	0.0009933	0.615183	0.309526	0.0736843	0.00134637	0.425606
		28.4	0.817462	0.787199	1.17175	0.592891	0.306293	0.246571	0.756445		28.4	0.0598124	0.00113796	0.618088	0.311549	0.0736571	0.0017221	0.428463
		28.6	0.819555	0.78783	1.17297	0.594491	0.307379	0.247106	0.758789		28.6	0.0602163	0.00098009	0.620079	0.313681	0.0743599	0.0015531	0.431954
		28.8	0.820959	0.790708	1.17405	0.595704	0.309134	0.247836	0.761102		28.8	0.0605038	0.00134727	0.622157	0.31585	0.0750631	0.00162776	0.43489
		29	0.823067	0.793331	1.17527	0.59829	0.309867	0.248403	0.763333		29	0.0600969	0.00132043	0.624777	0.318114	0.0761826	0.00156151	0.437678
		29.2	0.82488	0.796986	1.17641	0.599846	0.31064	0.249259	0.765008		29.2	0.0604174	0.00153613	0.62658	0.320621	0.0763623	0.00160859	0.440642
		29.4	0.826592	0.800752	1.17802	0.601021	0.312392	0.250362	0.767458		29.4	0.0615722	0.00179399	0.628399	0.322908	0.0766539	0.00156266	0.443414
		29.6	0.828575	0.801903	1.17952	0.602925	0.313077	0.25064	0.769495		29.6	0.0619541	0.00179208	0.630599	0.324518	0.0764962	0.00131479	0.44659
		29.8	0.830892	0.811568	1.18054	0.604552	0.314188	0.251297	0.771492		29.8	0.0618822	0.00211488	0.6327	0.327099	0.0764119	0.00097208	0.449345
		30	0.832754	0.813282	1.18226	0.606076	0.315246	0.25214	0.773394		30	0.0625241	0.00245352	0.635178	0.328638	0.0762302	0.00054526	0.451937
		30.2	0.834452	0.813169	1.18325	0.607343	0.316115	0.252223	0.774821		30.2	0.0629631	0.00251022	0.637376	0.330795	0.0763409	0.00079827	0.454888
		30.4	0.836229	0.809587	1.18489	0.609341	0.31714	0.253115	0.776463		30.4	0.06273	0.00272203	0.639739	0.332442	0.0765688	0.00065323	0.457028
		30.6	0.838641	0.8137	1.18614	0.610923	0.318362	0.253336	0.777928		30.6	0.0627784	0.00326081	0.64213	0.334481	0.0769011	0.00063326	0.45947
		30.8	0.840386	0.823677	1.18806	0.612457	0.319908	0.254195	0.779347		30.8	0.0637758	0.00360245	0.643739	0.336676	0.0774116	0.00120502	0.461677
		31	0.842293	0.817891	1.18937	0.614322	0.320768	0.255747	0.780431		31	0.0644099	0.00325898	0.646013	0.338701	0.077467	0.00151348	0.464013
		31.2	0.844296	0.815319	1.19079	0.615795	0.321868	0.256405	0.781578		31.2	0.064387	0.0032356	0.64769	0.340057	0.0782334	0.0012036	0.466511
		31.4	0.845541	0.827119	1.19158	0.617534	0.323019	0.257113	0.782835		31.4	0.0648115	0.00321996	0.64943	0.341527	0.0789059	0.00097467	0.468881
		31.6	0.846993	0.82991	1.192	0.619745	0.324504	0.257741	0.78396		31.6	0.0652	0.0029094	0.65135	0.343785	0.0796576	0.0007445	0.471403
		31.8	0.848948	0.833182	1.19261	0.62168	0.325119	0.258229	0.785164		31.8	0.0647057	0.00253823	0.652999	0.345116	0.0802259	0.00046221	0.473665
		32	0.850992	0.838364	1.19397	0.623258	0.326375	0.258884	0.787284		32	0.065382	0.00229727	0.655055	0.347049	0.0806298	0.0008505	0.475789
		32.2	0.852133	0.836633	1.19459	0.624965	0.327283	0.259612	0.788845		32.2	0.0651054	0.00193939	0.656604	0.349349	0.0810553	0.00167579	0.478527
		32.4	0.853808	0.844326	1.19486	0.62793	0.327958	0.260119	0.790731		32.4	0.0650062	0.00174674	0.659061	0.35125	0.0816999	0.00171393	0.481209
		32.6	0.855398	0.848899	1.19549	0.629821	0.328984	0.260979	0.792851		32.6	0.0654944	0.00155003	0.66082	0.352986	0.0828484	0.00166525	0.48398
		32.8	0.856507	0.847415	1.19662	0.631449	0.330335	0.261608	0.794541		32.8	0.0654788	0.00135313	0.662518	0.354929	0.0837222	0.00209737	0.486466
		33	0.858357	0.848363	1.19681	0.633504	0.331159	0.26211	0.796115		33	0.0651566	0.00107119	0.664109	0.356975	0.084151	0.00231676	0.489169
		33.2	0.860232	0.858553	1.19758	0.63507	0.331952	0.263124	0.797721		33.2	0.0652547	0.0011968	0.666211	0.359075	0.0843643	0.00259575	0.491797
		33.4	0.861653	0.856539	1.19861	0.636239	0.332927	0.263976	0.800134		33.4	0.0656035	0.0011399	0.668364	0.36072	0.0851466	0.00249382	0.493819
		33.6	0.86344	0.860319	1.19979	0.637509	0.33368	0.264184	0.801903		33.6	0.0650439	0.00166044	0.670497	0.362237	0.0854541	0.0027909	0.496473
		33.8	0.865266	0.860764	1.20101	0.63912	0.335137	0.265134	0.80393		33.8	0.0647478	0.00266799	0.672027	0.364559	0.0860296	0.0027483	0.498916
		34	0.866703	0.86537	1.20208	0.639962	0.336469	0.266497	0.805932		34	0.0644745	0.00281198	0.673885	0.366597	0.0870421	0.00274985	0.501246
		34.2	0.867791	0.866018	1.20324	0.641056	0.337344	0.267599	0.807019		34.2	0.0645426	0.00291331	0.675507	0.36841	0.0880074	0.00333309	0.503508
		34.4	0.869045	0.869252	1.2044	0.642059	0.338319	0.268694	0.808553		34.4	0.0643859	0.00326609	0.677468	0.370603	0.0888444	0.00335548	0.505804
		34.6	0.871052	0.869953	1.20559	0.642806	0.339726	0.269249	0.809688		34.6	0.064536	0.00349832	0.679595	0.372611	0.0894541	0.00315804	0.508285
		34.8	0.872543	0.871146	1.20692	0.643422	0.340653	0.270472	0.811402		34.8	0.0653209	0.00372417	0.681345	0.374405	0.0896862	0.00356119	0.510602
		35	0.873827	0.876908	1.20803	0.645022	0.341097	0.271171	0.812816		35	0.0655985	0.00361417	0.683188	0.376162	0.0904526	0.00371351	0.513152
		35.2	0.875584	0.870732	1.20889	0.646641	0.342384	0.271346	0.81393		35.2	0.0652869	0.00387472	0.685021	0.377496	0.0910121	0.00332899	0.515675
		35.4	0.876919	0.879454	1.21024	0.647865	0.343423	0.271545	0.815484		35.4	0.0662581	0.00390359	0.686795	0.378794	0.0910944	0.0028687	0.518191
		35.6	0.87787	0.882614	1.21135	0.649085	0.344066	0.27159	0.816632		35.6	0.0669286	0.00319226	0.688407	0.380724	0.0919468	0.00296228	0.520236
		35.8	0.879512	0.879897	1.21267	0.650139	0.344551	0.2719	0.81807		35.8	0.0669061	0.0030172	0.6901	0.382149	0.092078	0.00302551	0.52246
		36	0.881425	0.883283	1.21365	0.651049	0.345863	0.271967	0.819584		36	0.0670383	0.00238126	0.691922	0.384515	0.092391	0.00299419	0.52482
		36.2	0.883243	0.883529	1.2142	0.652336	0.346479	0.272165	0.820483		36.2	0.0678286	0.0022747	0.69319	0.386591	0.0931082	0.00314153	0.527252
		36.4	0.884782	0.894378	1.21513	0.654276	0.347173	0.272466	0.822098		36.4	0.0684948	0.00208547	0.694915	0.388357	0.0939667	0.00300983	0.529462
		36.6	0.88599	0.89467	1.21626	0.655494	0.348462	0.273045	0.823096		36.6	0.0684212	0.00178452	0.695879	0.390456	0.0941388	0.00273531	0.531694
		36.8	0.888015	0.889897	1.21705	0.656258	0.349725	0.272935	0.824038		36.8	0.0688211	0.00152986	0.697217	0.392346	0.0950196	0.00264908	0.53385
		37	0.890039	0.902914	1.21771	0.657529	0.350271	0.273032	0.825348		37	0.0688455	0.0012745	0.699376	0.394505	0.0950165	0.00267971	0.536061
		37.2	0.891678	0.898504	1.21925	0.659205	0.350767	0.273902	0.826909		37.2	0.0684598	0.00183493	0.70154	0.396275	0.0954996	0.00323457	0.538125
		37.4	0.893238	0.901764	1.22019	0.660468	0.351938	0.274583	0.82804		37.4	0.0685136	0.00189111	0.702762	0.397983	0.0958909	0.00328575	0.540214
		37.6	0.894869	0.907634	1.22145	0.661431	0.353618	0.274668	0.828889		37.6	0.0687236	0.00206651	0.704213	0.400225	0.0963577	0.00334777	0.542523
		37.8	0.896155	0.908967	1.22263	0.663521	0.354967	0.275518	0.829934		37.8	0.0690972	0.00221639	0.705582	0.40227	0.097156	0.00327587	0.544788
		38	0.897273	0.913839	1.22315	0.66488	0.355686	0.276281	0.831033		38	0.06914	0.00152481	0.707674	0.404442	0.0977328	0.00335129	0.546639
		38.2	0.898299	0.917783	1.22449	0.665888	0.356286	0.27703	0.831681		38.2	0.0699218	0.00168706	0.709165	0.406099	0.0976935	0.00392784	0.548533
		38.4	0.899346	0.914375	1.2258	0.667366	0.357096	0.277408	0.833052		38.4	0.0700646	0.00193263	0.710977	0.408112	0.0980755	0.00384425	0.551281
		38.6	0.901483	0.913146	1.22668	0.668647	0.357219	0.277858	0.835001		38.6	0.069768	0.00232268	0.713283	0.409312	0.0983346	0.0037708	0.553639
		38.8	0.902894	0.922863	1.22765	0.669779	0.357657	0.278862	0.836643		38.8	0.0705458	0.00277284	0.715042	0.41099	0.0983785	0.00385348	0.55609
		39	0.904073	0.922113	1.22872	0.671412	0.358787	0.279364	0.837798		39	0.0708282	0.00277258	0.716274	0.412374	0.098963	0.00349397	0.55835
		39.2	0.905809	0.925747	1.22915	0.672935	0.359954	0.280009	0.838894		39.2	0.0711114	0.00263889	0.718709	0.413903	0.0987593	0.00305793	0.560655
		39.4	0.907205	0.926701	1.23049	0.673352	0.360701	0.2801	0.839871		39.4	0.0724237	0.00270059	0.720745	0.415424	0.0987385	0.00263757	0.56337
		39.6	0.908239	0.92845	1.23132	0.674191	0.36174	0.28086	0.841167		39.6	0.072526	0.00250888	0.722811	0.417491	0.0990691	0.00301962	0.565791
		39.8	0.909984	0.931778	1.23192	0.675114	0.362705	0.281897	0.842734		39.8	0.0722754	0.00242162	0.724427	0.419137	0.0988509	0.00248639	0.568279
		40	0.911259	0.92873	1.23214	0.675764	0.363141	0.28285	0.843861		40	0.0721297	0.00242912	0.726068	0.421073	0.0995998	0.00197983	0.570284
		40.2	0.911783	0.933651	1.23317	0.676575	0.363713	0.283732	0.844556		40.2	0.0729138	0.00216604	0.727612	0.422811	0.100008	0.0019667	0.572357
		40.4	0.912212	0.939697	1.23408	0.677405	0.365018	0.284939	0.845411		40.4	0.0729414	0.00251692	0.729455	0.424946	0.100796	0.00241914	0.574726
		40.6	0.913228	0.932442	1.23468	0.678714	0.365914	0.28541	0.846254		40.6	0.0731079	0.00261502	0.730822	0.426354	0.101559	0.00161887	0.576772
		40.8	0.915097	0.934964	1.2353	0.679032	0.3665	0.285233	0.847463		40.8	0.0735429	0.00261867	0.732337	0.427813	0.102374	0.00212015	0.578551
		41	0.915709	0.937754	1.2364	0.680128	0.366705	0.285915	0.848438		41	0.0734617	0.00268503	0.733828	0.42971	0.102613	0.00239416	0.580298
		41.2	0.916556	0.944311	1.23703	0.681502	0.367551	0.286731	0.84962		41.2	0.0730472	0.00303092	0.734922	0.431031	0.103105	0.00279324	0.582995
		41.4	0.917789	0.946042	1.23735	0.682613	0.3684	0.287281	0.85016		41.4	0.0735835	0.00273775	0.735804	0.432941	0.103953	0.00283386	0.584745
		41.6	0.919183	0.938197	1.23853	0.683424	0.369055	0.287495	0.851216		41.6	0.0741894	0.00262254	0.73696	0.434756	0.104855	0.00313663	0.586234
		41.8	0.920313	0.946388	1.23905	0.685623	0.369402	0.287785	0.852316		41.8	0.0743588	0.00275584	0.738005	0.436397	0.105072	0.00329876	0.587786
		42	0.921753	0.947421	1.23937	0.687053	0.369887	0.288552	0.853979		42	0.0744487	0.00238892	0.739291	0.438215	0.105252	0.00336685	0.589289
		42.2	0.922957	0.948832	1.24017	0.687984	0.370687	0.289032	0.855175		42.2	0.0749069	0.00305945	0.739898	0.439836	0.106357	0.00389441	0.591167
		42.4	0.924164	0.954729	1.24046	0.689945	0.371662	0.28919	0.856745		42.4	0.0752403	0.00303931	0.740729	0.441155	0.107373	0.00389156	0.593723
		42.6	0.926052	0.961663	1.24083	0.691257	0.372656	0.289084	0.858385		42.6	0.0748891	0.00299294	0.742513	0.442426	0.108234	0.00419857	0.596017
		42.8	0.92751	0.958793	1.24127	0.692622	0.374555	0.289603	0.859317		42.8	0.0756305	0.00256564	0.743976	0.443953	0.10873	0.00429516	0.597898
		43	0.928481	0.954798	1.24143	0.693649	0.376117	0.289687	0.860705		43	0.0759926	0.00206682	0.745195	0.445608	0.109298	0.00439816	0.599874
		43.2	0.929886	0.964223	1.24184	0.695029	0.377605	0.289759	0.862201		43.2	0.0761983	0.001849	0.747015	0.447017	0.109087	0.00444997	0.602678
		43.4	0.930696	0.964477	1.24257	0.695409	0.378734	0.289816	0.863894		43.4	0.0762021	0.00158984	0.74871	0.448889	0.108873	0.00427339	0.605023
		43.6	0.93114	0.966258	1.24342	0.69644	0.379628	0.290454	0.865242		43.6	0.0758811	0.00157002	0.749817	0.450519	0.109054	0.00463637	0.607336
		43.8	0.931825	0.966043	1.2437	0.697506	0.380415	0.291316	0.866062		43.8	0.0758675	0.00163996	0.75101	0.452052	0.110193	0.00442733	0.609131
		44	0.932633	0.968815	1.24455	0.698631	0.380822	0.291565	0.866937		44	0.0755174	0.00166409	0.752887	0.453112	0.110912	0.00469165	0.611284
		44.2	0.933349	0.968557	1.24576	0.699356	0.382061	0.292079	0.867785		44.2	0.0761125	0.00146291	0.754543	0.454879	0.111476	0.00468052	0.613518
		44.4	0.934517	0.972096	1.24683	0.699984	0.382867	0.293127	0.868835		44.4	0.0762298	0.00213642	0.756136	0.456449	0.11211	0.00521442	0.615668
		44.6	0.935971	0.969195	1.2475	0.700883	0.383375	0.292988	0.869673		44.6	0.076306	0.00216866	0.75759	0.457784	0.112977	0.00476028	0.617674
		44.8	0.937572	0.972616	1.24868	0.701065	0.383823	0.293555	0.870519		44.8	0.0766294	0.00223129	0.758888	0.459788	0.113099	0.0053207	0.620088
		45	0.938427	0.977395	1.24948	0.701704	0.384876	0.293924	0.871377		45	0.0770151	0.00280918	0.760148	0.461471	0.113233	0.00531424	0.621719
		45.2	0.939805	0.978272	1.24975	0.702811	0.385619	0.294748	0.871579		45.2	0.0769077	0.00300762	0.761422	0.462671	0.113139	0.00541991	0.623927
		45.4	0.941437	0.971003	1.25056	0.703738	0.385789	0.29551	0.87186		45.4	0.0771557	0.00293293	0.762651	0.464721	0.113395	0.00555632	0.62537
		45.6	0.942919	0.97652	1.25122	0.704425	0.386417	0.295996	0.87256		45.6	0.0776777	0.00313682	0.763932	0.466339	0.113581	0.0056831	0.626923
		45.8	0.943765	0.981588	1.25181	0.705577	0.387068	0.296653	0.873162		45.8	0.0778688	0.00362064	0.765621	0.468305	0.113907	0.00540143	0.628592
		46	0.945347	0.974638	1.25209	0.705957	0.38767	0.297425	0.873852		46	0.0775346	0.00363096	0.767255	0.470269	0.114975	0.00517151	0.631188
		46.2	0.94675	0.980665	1.25275	0.706178	0.389149	0.297724	0.874535		46.2	0.0781353	0.00393365	0.768285	0.471938	0.116097	0.00547702	0.633084
		46.4	0.947638	0.983321	1.25313	0.707387	0.390365	0.29775	0.875325		46.4	0.0788023	0.00372289	0.769975	0.473428	0.116188	0.00554629	0.635391
		46.6	0.948787	0.989078	1.25397	0.708231	0.391534	0.298044	0.875972		46.6	0.0782991	0.00326693	0.771665	0.475309	0.116382	0.00594081	0.637183
		46.8	0.9501	0.986608	1.25465	0.708901	0.392238	0.298855	0.87688		46.8	0.0785411	0.00280997	0.772685	0.477321	0.117275	0.00638617	0.63869
		47	0.950821	0.991802	1.25531	0.709091	0.392553	0.299025	0.878028		47	0.0788602	0.0026172	0.773274	0.479052	0.117798	0.00624869	0.64067
		47.2	0.951535	0.990884	1.25651	0.710249	0.393476	0.299564	0.879295		47.2	0.0783581	0.00298336	0.774665	0.480334	0.117937	0.00633628	0.643357
		47.4	0.95211	0.992608	1.25733	0.71079	0.39403	0.300183	0.880513		47.4	0.0783928	0.00296025	0.775737	0.482286	0.118653	0.00693494	0.645306
		47.6	0.952877	0.996287	1.25867	0.71188	0.394233	0.300816	0.880773		47.6	0.0787677	0.00328644	0.776454	0.483735	0.1196	0.00761005	0.64782
		47.8	0.953652	1.00355	1.25902	0.713257	0.394942	0.301425	0.881821		47.8	0.0789766	0.00317032	0.777516	0.48538	0.120714	0.00743962	0.64959
		48	0.954686	0.996156	1.26	0.714493	0.395084	0.301402	0.883222		48	0.0783915	0.00280678	0.779144	0.4866	0.121009	0.00784318	0.651877
		48.2	0.955186	1.00231	1.261	0.71508	0.395819	0.301959	0.884479		48.2	0.0787431	0.00287381	0.780344	0.488354	0.121222	0.00783434	0.653678
		48.4	0.956109	1.0007	1.26157	0.716331	0.396265	0.302112	0.88537		48.4	0.0792549	0.0032574	0.78214	0.489974	0.12102	0.00849308	0.655744
		48.6	0.957062	0.999148	1.2618	0.717551	0.39699	0.302284	0.885826		48.6	0.0795455	0.00321738	0.783401	0.491319	0.121307	0.00870654	0.657439
		48.8	0.958081	1.00821	1.26267	0.718671	0.397324	0.30227	0.886817		48.8	0.0805192	0.00314941	0.78478	0.492602	0.121066	0.00881024	0.659351
		49	0.959107	1.00333	1.26276	0.72024	0.397837	0.302201	0.887345		49	0.0814942	0.00284462	0.785673	0.493861	0.121382	0.00850804	0.660213
		49.2	0.959737	1.00293	1.26331	0.721946	0.397771	0.303482	0.887716		49.2	0.0818116	0.00225559	0.7874	0.495439	0.121113	0.00851081	0.661927
		49.4	0.960966	1.00571	1.26446	0.723176	0.398086	0.303539	0.889128		49.4	0.0821016	0.00244914	0.78929	0.497563	0.121193	0.00826983	0.663993
		49.6	0.96235	1.01	1.26478	0.723794	0.398627	0.303822	0.889909		49.6	0.0828316	0.0025421	0.790886	0.499555	0.121934	0.00804335	0.665799
		49.8	0.96303	1.00918	1.26647	0.724652	0.399166	0.304085	0.890108		49.8	0.0830708	0.00278739	0.791854	0.501449	0.122176	0.00830912	0.667973
		50	0.964809	1.01168	1.26712	0.725077	0.400066	0.304098	0.890694		50	0.0825996	0.00264609	0.792871	0.502995	0.122603	0.00782255	0.670058
		50.2	0.965884	1.0071	1.2678	0.725289	0.401323	0.304027	0.891599		50.2	0.0838874	0.00275703	0.794088	0.504475	0.122463	0.00782727	0.671589
		50.4	0.966561	1.011	1.26832	0.726177	0.402307	0.304034	0.892111		50.4	0.0842976	0.00294848	0.795447	0.505941	0.122724	0.00809006	0.673454
		50.6	0.967826	1.01559	1.26968	0.727079	0.402815	0.304889	0.892608		50.6	0.0839459	0.002527	0.79645	0.507671	0.12333	0.00800747	0.675141
		50.8	0.968871	1.02091	1.27067	0.727753	0.403154	0.305384	0.893121		50.8	0.0840471	0.00216295	0.79784	0.509194	0.124957	0.00754769	0.676531
		51	0.969435	1.01926	1.27127	0.727995	0.403945	0.305722	0.894048		51	0.0846657	0.002705	0.799106	0.510142	0.125635	0.00732821	0.678117
		51.2	0.970101	1.01544	1.27233	0.728943	0.405239	0.306277	0.895181		51.2	0.0842243	0.0029013	0.800156	0.511138	0.126403	0.00744378	0.680924
		51.4	0.971387	1.01886	1.27266	0.729132	0.406088	0.306621	0.895856		51.4	0.0843992	0.00295607	0.801094	0.512669	0.127057	0.00749865	0.682846
		51.6	0.972442	1.02229	1.27331	0.729497	0.406665	0.307683	0.896674		51.6	0.0842331	0.0031206	0.802397	0.514263	0.127636	0.00727982	0.685197
		51.8	0.972484	1.02792	1.27326	0.729959	0.407943	0.308203	0.898013		51.8	0.0841724	0.00286492	0.803356	0.51582	0.128149	0.00723611	0.6871
		52	0.972862	1.02335	1.27399	0.730481	0.408669	0.308171	0.899609		52	0.0836687	0.00264076	0.804762	0.516883	0.12846	0.00712304	0.688836
		52.2	0.973629	1.0323	1.27394	0.731174	0.409384	0.30871	0.900946		52.2	0.0838919	0.00285261	0.805656	0.517966	0.12892	0.00717057	0.690436
		52.4	0.974258	1.02897	1.27397	0.732041	0.409851	0.309261	0.901697		52.4	0.084623	0.00313329	0.806865	0.519341	0.129562	0.00740004	0.692385
		52.6	0.974776	1.03205	1.27427	0.732745	0.410639	0.309971	0.902365		52.6	0.0850513	0.00335467	0.807729	0.520404	0.13017	0.00757904	0.693215
		52.8	0.975796	1.03274	1.27469	0.733713	0.410687	0.310127	0.90332		52.8	0.0858815	0.00333679	0.809048	0.522274	0.13102	0.00715239	0.694629
		53	0.976826	1.02927	1.27515	0.734386	0.4109	0.311398	0.904535		53	0.0864454	0.0033265	0.810039	0.52396	0.131561	0.00741208	0.696146
		53.2	0.977381	1.03574	1.27572	0.735067	0.411616	0.312436	0.905706		53.2	0.086545	0.00326349	0.811891	0.525799	0.131705	0.00772079	0.698014
		53.4	0.978733	1.03652	1.27592	0.735787	0.411979	0.312482	0.906668		53.4	0.0864661	0.00397517	0.813142	0.527606	0.132383	0.0073755	0.699847
		53.6	0.979857	1.03491	1.27626	0.735825	0.412856	0.312794	0.907128		53.6	0.0868105	0.00385254	0.813865	0.529609	0.133218	0.00785447	0.701562
		53.8	0.980841	1.03327	1.2773	0.736268	0.41417	0.312679	0.90774		53.8	0.0865881	0.00408015	0.81434	0.531356	0.133459	0.0087554	0.702997
		54	0.982562	1.03913	1.27693	0.736919	0.414847	0.312979	0.908347		54	0.0862871	0.00408523	0.816067	0.533082	0.134249	0.00776598	0.70421
		54.2	0.983924	1.03453	1.27709	0.737486	0.415404	0.312935	0.908633		54.2	0.0871716	0.00435814	0.817724	0.534892	0.134985	0.00848064	0.7055
		54.4	0.985134	1.03421	1.27751	0.738237	0.415826	0.313337	0.908586		54.4	0.0872942	0.00408533	0.819285	0.536601	0.135431	0.00892007	0.707054
		54.6	0.986262	1.03949	1.27774	0.739262	0.416354	0.313651	0.90871		54.6	0.0872582	0.00379829	0.820687	0.538676	0.135637	0.00874239	0.70862
		54.8	0.98791	1.04436	1.27748	0.73964	0.416957	0.314022	0.909137		54.8	0.087258	0.00336433	0.822128	0.540292	0.136184	0.00868143	0.710018
		55	0.989292	1.04709	1.27806	0.739621	0.417471	0.314431	0.909859		55	0.0877782	0.0035656	0.82299	0.541726	0.136211	0.00938463	0.711726
		55.2	0.990161	1.04426	1.27917	0.740458	0.418269	0.314812	0.910008		55.2	0.0877562	0.00317335	0.823295	0.543005	0.136545	0.00947072	0.714548
		55.4	0.991414	1.04145	1.27988	0.741173	0.418327	0.315536	0.910083		55.4	0.0876329	0.00341703	0.824744	0.544225	0.136475	0.00956271	0.716131
		55.6	0.992198	1.04553	1.28046	0.741718	0.41881	0.31576	0.91104		55.6	0.0880215	0.00290298	0.825329	0.545711	0.136789	0.00977409	0.718112
		55.8	0.992497	1.04774	1.28165	0.742893	0.419619	0.315822	0.911501		55.8	0.0881037	0.00255517	0.825637	0.546899	0.137183	0.00934257	0.719882
		56	0.9931	1.0494	1.28222	0.74414	0.419678	0.315791	0.911722		56	0.0875047	0.00212605	0.826865	0.547431	0.13719	0.00897434	0.721394
		56.2	0.994179	1.05041	1.28239	0.74483	0.419774	0.316628	0.911537		56.2	0.0878361	0.00168769	0.827648	0.548261	0.137659	0.00958694	0.723221
		56.4	0.993915	1.05699	1.28346	0.744911	0.42004	0.317265	0.911563		56.4	0.0887823	0.00176772	0.828611	0.549236	0.1384	0.00936332	0.724918
		56.6	0.994276	1.05572	1.28438	0.745715	0.420555	0.317569	0.912065		56.6	0.0891175	0.00186378	0.829564	0.550574	0.137957	0.00911556	0.72616
		56.8	0.994455	1.05673	1.28521	0.746439	0.420885	0.317183	0.912962		56.8	0.0893349	0.00159856	0.830348	0.552035	0.138533	0.00878593	0.728174
		57	0.994849	1.05358	1.28613	0.746476	0.421753	0.317576	0.913889		57	0.0898754	0.00207166	0.831405	0.55335	0.139118	0.00830209	0.72995
		57.2	0.995011	1.05552	1.28662	0.747492	0.422664	0.317929	0.91481		57.2	0.0898306	0.00222855	0.832291	0.554795	0.139591	0.00811354	0.731688
		57.4	0.995419	1.05647	1.28736	0.748568	0.423037	0.317756	0.915906		57.4	0.0894921	0.0029481	0.833447	0.556321	0.140239	0.00779035	0.733333
		57.6	0.996246	1.05423	1.2881	0.748554	0.424449	0.317952	0.916948		57.6	0.0897835	0.00331349	0.834372	0.558284	0.141089	0.00802884	0.73507
		57.8	0.997409	1.06015	1.2884	0.749302	0.425035	0.317924	0.917624		57.8	0.0898476	0.00348051	0.835386	0.560131	0.141468	0.00801866	0.736677
		58	0.998669	1.06356	1.28851	0.750078	0.425288	0.318153	0.918135		58	0.0901729	0.00379944	0.836937	0.562085	0.142156	0.00766622	0.73849
		58.2	0.999981	1.06272	1.28904	0.750533	0.426072	0.318086	0.918833		58.2	0.0904259	0.00412389	0.838165	0.564115	0.14254	0.00863487	0.740301
		58.4	1.0012	1.05993	1.28922	0.751064	0.426776	0.318355	0.919487		58.4	0.0904608	0.00427043	0.839591	0.566127	0.142593	0.00893746	0.742193
		58.6	1.00261	1.05696	1.28916	0.751877	0.42794	0.318657	0.920383		58.6	0.0903073	0.00468518	0.840628	0.568078	0.143068	0.00934687	0.743684
		58.8	1.00422	1.06211	1.2896	0.752272	0.428473	0.319252	0.921206		58.8	0.0901824	0.00476051	0.841703	0.569783	0.143881	0.00977771	0.745103
		59	1.00506	1.06066	1.29031	0.752871	0.42909	0.319596	0.921633		59	0.0901307	0.00519527	0.842543	0.571407	0.144612	0.010583	0.746106
		59.2	1.00596	1.06065	1.29094	0.753977	0.429854	0.319898	0.921946		59.2	0.0897429	0.00548559	0.843345	0.572582	0.145345	0.0110934	0.747235
		59.4	1.00728	1.06399	1.29112	0.754729	0.430018	0.320222	0.922422		59.4	0.0890389	0.00579498	0.844697	0.57351	0.145771	0.0115929	0.747613
		59.6	1.00816	1.06104	1.29119	0.755279	0.430824	0.320171	0.922936		59.6	0.0888754	0.00570168	0.845263	0.574743	0.146276	0.0122033	0.748085
		59.8	1.0089	1.06542	1.29168	0.756119	0.43118	0.320634	0.922741		59.8	0.0883732	0.00582175	0.846198	0.575376	0.146729	0.0123286	0.748472
		60	1.0089	1.06542	1.29168	0.756119	0.43118	0.320634	0.922741		60	0.0883732	0.00582175	0.846198	0.575376	0.146729	0.0123286	0.748472
		60.2	1.00981	1.06729	1.29161	0.755739	0.431985	0.319313	0.922334		60.2	0.0890457	0.00551147	0.846647	0.576017	0.14701	0.0122116	0.748358
		60.4	1.01095	1.06267	1.29157	0.755346	0.432939	0.318306	0.921781		60.4	0.0898681	0.00502297	0.847007	0.576197	0.146968	0.0120625	0.748468
		60.6	1.01207	1.06584	1.29066	0.755218	0.433736	0.316726	0.921709		60.6	0.0905388	0.00458775	0.848189	0.576612	0.14674	0.0119897	0.748226
		60.8	1.01348	1.06829	1.29067	0.754179	0.434753	0.314729	0.921753		60.8	0.0913828	0.00393452	0.848826	0.576868	0.147145	0.0116857	0.748453
		61	1.01445	1.06654	1.29072	0.753077	0.435809	0.312491	0.92198		61	0.0921458	0.00318031	0.849731	0.577156	0.14702	0.0113255	0.748763
		61.2	1.01524	1.06878	1.29009	0.752219	0.436434	0.310814	0.92267		61.2	0.0927688	0.00295813	0.850832	0.577416	0.14657	0.0108911	0.749071
		61.4	1.01612	1.07049	1.28999	0.750464	0.436292	0.308734	0.923405		61.4	0.0930007	0.00259698	0.851693	0.577666	0.146098	0.0104577	0.749761
		61.6	1.01662	1.06957	1.2894	0.74858	0.436502	0.307054	0.923977		61.6	0.0934325	0.00222934	0.851888	0.577919	0.145824	0.00997217	0.750671
		61.8	1.017	1.06878	1.2891	0.746786	0.436766	0.30549	0.924967		61.8	0.0934584	0.00225302	0.852244	0.577802	0.145413	0.0099439	0.751912
		62	1.01698	1.06629	1.28842	0.745073	0.436419	0.304161	0.925931		62	0.0931982	0.00254945	0.85277	0.57776	0.145045	0.00987555	0.753342
		62.2	1.01628	1.07483	1.28822	0.742298	0.43575	0.303034	0.926938		62.2	0.0925262	0.00298168	0.852642	0.577631	0.14502	0.00962317	0.754318
		62.4	1.01537	1.07331	1.28787	0.739631	0.435434	0.301805	0.927773		62.4	0.0923661	0.00288918	0.852215	0.577522	0.145174	0.00907034	0.75532
		62.6	1.01415	1.07219	1.28682	0.737483	0.435258	0.300665	0.928213		62.6	0.09242	0.00318011	0.851945	0.577012	0.144719	0.00916446	0.756913
		62.8	1.01309	1.07248	1.28653	0.734558	0.434419	0.299819	0.928445		62.8	0.0918777	0.00328246	0.851661	0.576976	0.144304	0.00913381	0.757792
		63	1.01199	1.07596	1.28626	0.732289	0.434257	0.299245	0.928332		63	0.0920575	0.00342592	0.850861	0.576389	0.144384	0.00822833	0.758277
		63.2	1.01057	1.07265	1.28558	0.730375	0.433368	0.298781	0.927674		63.2	0.0921445	0.00364246	0.85056	0.576087	0.144102	0.0077432	0.75851
		63.4	1.01004	1.07796	1.28486	0.728033	0.433446	0.29776	0.926569		63.4	0.0920406	0.00349182	0.850125	0.576043	0.144472	0.00716849	0.75803
		63.6	1.00882	1.07934	1.28446	0.726217	0.432587	0.296887	0.925477		63.6	0.0915941	0.00433124	0.848763	0.576011	0.144104	0.006911	0.758266
		63.8	1.00802	1.07544	1.28421	0.724271	0.432019	0.296106	0.924736		63.8	0.0914564	0.00455298	0.847977	0.575519	0.143967	0.00757672	0.758775
		64	1.00713	1.07461	1.28386	0.722146	0.431226	0.295468	0.923609		64	0.0914021	0.00495214	0.847713	0.574981	0.144191	0.00721882	0.759407
		64.2	1.00681	1.07333	1.28356	0.719526	0.430622	0.294854	0.922141		64.2	0.0908208	0.00540903	0.846783	0.575055	0.144136	0.00679437	0.75997
		64.4	1.00661	1.06798	1.28309	0.717719	0.430347	0.294519	0.921248		64.4	0.0907758	0.00568698	0.846717	0.574638	0.14412	0.00686512	0.760256
		64.6	1.00607	1.07289	1.28213	0.715847	0.429722	0.293167	0.920217		64.6	0.0908766	0.00571388	0.847131	0.574588	0.14471	0.00650549	0.760136
		64.8	1.00603	1.07225	1.28189	0.713047	0.429797	0.291841	0.919053		64.8	0.0910765	0.00546923	0.846755	0.574829	0.144837	0.00600125	0.76027
		65	1.00565	1.06973	1.28141	0.711129	0.429626	0.291142	0.917676		65	0.0906404	0.00548614	0.846771	0.574927	0.144489	0.00596589	0.759937
		65.2	1.00545	1.06937	1.28054	0.709202	0.429143	0.290652	0.916887		65.2	0.0905964	0.00574915	0.846673	0.57496	0.144585	0.00616769	0.759963
		65.4	1.00517	1.06545	1.28001	0.706116	0.428398	0.2901	0.916136		65.4	0.090397	0.00563589	0.846682	0.575396	0.1446	0.00591691	0.760379
		65.6	1.00478	1.06291	1.27944	0.703569	0.428405	0.289545	0.915195		65.6	0.090552	0.00581921	0.846282	0.575617	0.14463	0.00600689	0.760783
		65.8	1.00472	1.06692	1.27919	0.70164	0.427764	0.28839	0.914964		65.8	0.0901927	0.00595806	0.846546	0.575666	0.144532	0.0065755	0.760815
		66	1.00446	1.06486	1.27843	0.699363	0.426877	0.2881	0.914898		66	0.0903829	0.00585342	0.846799	0.575728	0.144823	0.00640728	0.761136
		66.2	1.00425	1.06639	1.27783	0.69613	0.426501	0.287814	0.914598		66.2	0.0903103	0.00603912	0.846523	0.575655	0.144865	0.00634948	0.7606
		66.4	1.00359	1.06647	1.27699	0.693633	0.425965	0.287094	0.91464		66.4	0.0905667	0.00574937	0.846888	0.575747	0.145019	0.00695547	0.760979
		66.6	1.00265	1.06279	1.27637	0.691806	0.425352	0.286671	0.914755		66.6	0.0908093	0.0060112	0.847331	0.575431	0.144768	0.00719807	0.760469
		66.8	1.00237	1.07055	1.27659	0.689431	0.424386	0.286023	0.914555		66.8	0.0905673	0.00642035	0.847348	0.575595	0.14482	0.0070666	0.759826
		67	1.00167	1.06446	1.27636	0.686811	0.423983	0.285168	0.914214		67	0.0906211	0.00661135	0.846953	0.575216	0.144873	0.00662507	0.759239
		67.2	1.00105	1.0697	1.27603	0.68516	0.423331	0.284303	0.914074		67.2	0.0905039	0.00645655	0.846753	0.574887	0.144501	0.00689219	0.759072
		67.4	1.00084	1.06991	1.27576	0.682938	0.422497	0.283547	0.91385		67.4	0.0907752	0.00658269	0.846098	0.575169	0.144219	0.00631375	0.758397
		67.6	1.0001	1.07138	1.27588	0.680365	0.42261	0.282739	0.913817		67.6	0.0907057	0.00685055	0.845681	0.57534	0.14329	0.00669132	0.758959
		67.8	0.999765	1.06933	1.2756	0.678251	0.42213	0.28156	0.91294		67.8	0.0902769	0.0063792	0.845495	0.574774	0.142658	0.00689731	0.75887
		68	0.999288	1.07115	1.27513	0.676248	0.42185	0.280824	0.912404		68	0.0905124	0.00628903	0.845313	0.574926	0.14233	0.00613755	0.759184
		68.2	0.999367	1.06519	1.27446	0.674582	0.421369	0.2799	0.911772		68.2	0.090629	0.00608797	0.845503	0.575386	0.14171	0.00589628	0.758963
		68.4	0.999161	1.07662	1.27426	0.672782	0.421822	0.278787	0.911029		68.4	0.0910134	0.00603389	0.845302	0.575166	0.141797	0.00576328	0.758577
		68.6	0.999049	1.07195	1.27345	0.671042	0.421865	0.277182	0.90946		68.6	0.0912197	0.0057977	0.845094	0.575177	0.141715	0.0053881	0.758665
		68.8	0.999037	1.0643	1.27294	0.669155	0.422177	0.276045	0.908279		68.8	0.0910749	0.00540096	0.844537	0.575703	0.141063	0.00532204	0.758105
		69	0.998689	1.0643	1.27291	0.667304	0.422123	0.275142	0.906385		69	0.0909395	0.00522282	0.844448	0.575186	0.141334	0.00552285	0.758274
		69.2	0.997945	1.06329	1.27226	0.665204	0.421867	0.274174	0.905332		69.2	0.0910195	0.00494101	0.844599	0.574807	0.141786	0.00541318	0.758666
		69.4	0.997576	1.06636	1.27161	0.663504	0.421656	0.273393	0.904023		69.4	0.0910099	0.00472291	0.84513	0.575297	0.141522	0.00491727	0.758819
		69.6	0.997403	1.05978	1.27169	0.661388	0.421315	0.272396	0.902894		69.6	0.0909989	0.00486413	0.844685	0.575277	0.141577	0.00492638	0.759195
		69.8	0.997675	1.06312	1.27094	0.660018	0.420735	0.271851	0.902153		69.8	0.090998	0.00452907	0.844882	0.575116	0.141529	0.00476967	0.759294
		70	0.997603	1.05809	1.2702	0.658587	0.420468	0.272217	0.901205		70	0.0912501	0.00467777	0.845081	0.574884	0.141277	0.00518294	0.759914
		70.2	0.997317	1.06001	1.26943	0.656619	0.420267	0.271643	0.900471		70.2	0.0909461	0.00456973	0.845298	0.575312	0.141109	0.0058113	0.759651
		70.4	0.996501	1.05984	1.26939	0.655201	0.419733	0.271254	0.899748		70.4	0.0909133	0.00434286	0.845594	0.574988	0.141726	0.00628558	0.759738
		70.6	0.995892	1.06236	1.2693	0.654025	0.419627	0.271184	0.89937		70.6	0.0905296	0.00493114	0.845543	0.574709	0.142003	0.00601223	0.759056
		70.8	0.995198	1.0569	1.26893	0.652491	0.418864	0.270937	0.898796		70.8	0.0901045	0.00486174	0.845651	0.574511	0.141935	0.00613911	0.759393
		71	0.994458	1.05752	1.26893	0.650356	0.418386	0.270353	0.899307		71	0.0896323	0.00490923	0.844923	0.574285	0.142225	0.00633435	0.759826
		71.2	0.993727	1.05856	1.26842	0.649056	0.417899	0.270013	0.899647		71.2	0.0897919	0.004884	0.84448	0.573986	0.141924	0.00657011	0.760228
		71.4	0.992804	1.05868	1.26801	0.647279	0.417131	0.269896	0.899525		71.4	0.0898222	0.0054766	0.844512	0.574088	0.141367	0.00654073	0.759984
		71.6	0.992257	1.05846	1.26781	0.644735	0.417405	0.269513	0.899387		71.6	0.089652	0.00554363	0.8445	0.57367	0.140906	0.00693257	0.760612
		71.8	0.991591	1.06484	1.26708	0.64335	0.416774	0.269355	0.898875		71.8	0.0896974	0.0055898	0.844482	0.573357	0.140669	0.00660718	0.759907
		72	0.990904	1.06242	1.26659	0.642475	0.416157	0.269207	0.899226		72	0.0904344	0.00576035	0.844537	0.573786	0.140864	0.00631316	0.75999
		72.2	0.990693	1.05817	1.26588	0.640589	0.415742	0.269043	0.899434		72.2	0.0906212	0.00593609	0.844972	0.573903	0.140849	0.00629099	0.759761
		72.4	0.99072	1.06379	1.26567	0.638414	0.415769	0.268232	0.898736		72.4	0.0903497	0.00597104	0.844816	0.573473	0.141195	0.00607932	0.760072
		72.6	0.990563	1.06535	1.26502	0.637062	0.415502	0.267124	0.898429		72.6	0.0902055	0.00599282	0.845108	0.573569	0.141513	0.00568819	0.760164
		72.8	0.990045	1.05923	1.26474	0.635347	0.414913	0.26655	0.897455		72.8	0.0904306	0.00576672	0.8455	0.573908	0.141501	0.00510007	0.759512
		73	0.989916	1.06622	1.26448	0.633054	0.415027	0.265715	0.895923		73	0.0903065	0.00592045	0.8463	0.573579	0.142349	0.00472069	0.75964
		73.2	0.989503	1.0641	1.26425	0.630874	0.414493	0.265213	0.895289		73.2	0.0899555	0.00593894	0.846381	0.573686	0.143155	0.00426549	0.759271
		73.4	0.989634	1.05826	1.26394	0.629655	0.414817	0.264597	0.894548		73.4	0.0901015	0.00606144	0.845964	0.574437	0.143254	0.00411816	0.759402
		73.6	0.989828	1.0625	1.26378	0.627487	0.414203	0.264494	0.893833		73.6	0.0895956	0.00652857	0.845332	0.574338	0.143042	0.00397507	0.759668
		73.8	0.989484	1.06437	1.26328	0.626013	0.413883	0.264409	0.892479		73.8	0.0896894	0.00620372	0.844705	0.574608	0.142915	0.00413965	0.759835
		74	0.98853	1.05942	1.26275	0.625013	0.413845	0.263473	0.891599		74	0.0902106	0.00606206	0.843909	0.574921	0.142516	0.00481509	0.759882
		74.2	0.988657	1.05831	1.26209	0.622894	0.413841	0.262501	0.890657		74.2	0.0901193	0.00540807	0.843395	0.574731	0.142651	0.00487708	0.759712
		74.4	0.988533	1.05783	1.26155	0.621435	0.413675	0.262314	0.889707		74.4	0.0899448	0.00553834	0.842568	0.574345	0.142706	0.00465363	0.759563
		74.6	0.988247	1.05481	1.26071	0.620276	0.414094	0.261811	0.888343		74.6	0.0896931	0.00578525	0.841921	0.574302	0.142401	0.00535192	0.759371
		74.8	0.987785	1.0489	1.2611	0.618919	0.413887	0.261572	0.887262		74.8	0.0893742	0.00537808	0.841315	0.574488	0.142513	0.0055424	0.759522
		75	0.987724	1.0526	1.26047	0.616913	0.413511	0.260598	0.886928		75	0.0895144	0.00588697	0.840367	0.574498	0.142234	0.005896	0.759408
		75.2	0.987123	1.0534	1.25975	0.615343	0.413225	0.260044	0.88617		75.2	0.089849	0.00603944	0.839764	0.5739	0.142182	0.00593512	0.759313
		75.4	0.986352	1.05224	1.25933	0.613676	0.41283	0.259791	0.885852		75.4	0.0902363	0.00632773	0.839869	0.573628	0.141937	0.00614515	0.758439
		75.6	0.986208	1.04854	1.25888	0.611322	0.412127	0.259417	0.885551		75.6	0.0902772	0.00664588	0.839512	0.573635	0.141819	0.00608105	0.758494
		75.8	0.985596	1.05439	1.25845	0.610215	0.411887	0.25893	0.885495		75.8	0.090738	0.00620885	0.839419	0.573646	0.141779	0.00631304	0.758274
		76	0.985125	1.05351	1.25817	0.609204	0.411758	0.25835	0.885457		76	0.0910224	0.00577617	0.840121	0.5735	0.141878	0.00629727	0.758876
		76.2	0.985007	1.05018	1.25756	0.606639	0.411469	0.25782	0.885264		76.2	0.091552	0.00538845	0.840693	0.572859	0.141817	0.00583589	0.759429
		76.4	0.984975	1.05892	1.25788	0.605244	0.411584	0.257016	0.884854		76.4	0.0911312	0.00517397	0.841582	0.572628	0.141914	0.00520696	0.759563
		76.6	0.985012	1.05123	1.2578	0.604039	0.411359	0.256058	0.88462		76.6	0.091018	0.00493328	0.84211	0.573239	0.14194	0.00463907	0.759021
		76.8	0.984537	1.05421	1.25794	0.602081	0.410977	0.255906	0.884322		76.8	0.0912215	0.00486531	0.843097	0.573334	0.141849	0.00456356	0.758819
		77	0.984525	1.05434	1.25853	0.600161	0.410791	0.255454	0.884141		77	0.0908683	0.00464939	0.843508	0.573046	0.142762	0.00382042	0.758713
		77.2	0.983775	1.05766	1.25904	0.598269	0.410042	0.255393	0.884175		77.2	0.0905143	0.00479282	0.843521	0.573082	0.142848	0.00383893	0.758851
		77.4	0.983107	1.05778	1.2583	0.597767	0.410315	0.255686	0.883638		77.4	0.0905668	0.0051334	0.843259	0.573507	0.142661	0.00384753	0.758657
		77.6	0.982773	1.05888	1.2576	0.596174	0.410128	0.255829	0.882747		77.6	0.0899023	0.00532331	0.843346	0.57353	0.142443	0.0034791	0.758737
		77.8	0.981808	1.05916	1.2573	0.594425	0.409891	0.255756	0.881701		77.8	0.0899146	0.00488944	0.842739	0.574243	0.142272	0.00393731	0.759048
		78	0.981413	1.0581	1.2568	0.593387	0.409887	0.255071	0.881173		78	0.0899536	0.00475825	0.842734	0.574272	0.141717	0.00398719	0.759293
		78.2	0.981597	1.05206	1.25659	0.591741	0.410071	0.254844	0.880131		78.2	0.0895835	0.00473033	0.843574	0.574582	0.141836	0.0040853	0.759368
		78.4	0.981125	1.05996	1.25648	0.590769	0.409942	0.254534	0.879346		78.4	0.0889939	0.00494607	0.842882	0.575171	0.141864	0.00408527	0.759211
		78.6	0.980428	1.05151	1.25663	0.58999	0.410249	0.25463	0.877509		78.6	0.0889655	0.00481123	0.842169	0.575618	0.141773	0.0046649	0.759402
		78.8	0.979878	1.05088	1.25678	0.589078	0.40969	0.254323	0.876382		78.8	0.0890222	0.0048436	0.841747	0.575764	0.141711	0.00454825	0.759185
		79	0.979318	1.04985	1.25623	0.587849	0.408828	0.253995	0.875985		79	0.0893634	0.00495617	0.84152	0.575663	0.141451	0.00489722	0.759135
		79.2	0.978997	1.04883	1.25578	0.586267	0.408574	0.254259	0.87516		79.2	0.089748	0.00505448	0.840898	0.575153	0.141458	0.00477492	0.75895
		79.4	0.978407	1.05334	1.25551	0.584965	0.408352	0.253831	0.874706		79.4	0.0899445	0.00499201	0.841178	0.57548	0.141191	0.00500597	0.75892
		79.6	0.978694	1.04768	1.25523	0.58358	0.407999	0.253559	0.8736		79.6	0.0894812	0.00518876	0.840864	0.575299	0.141231	0.00539938	0.759316
		79.8	0.978454	1.0487	1.25497	0.58249	0.408149	0.252724	0.873096		79.8	0.0902968	0.00497362	0.840811	0.574932	0.141317	0.00572056	0.75949
		80	0.977979	1.04587	1.25448	0.58114	0.407901	0.252263	0.87297		80	0.0904273	0.00491113	0.84141	0.574441	0.141077	0.00568852	0.759579
		80.2	0.977926	1.04142	1.25421	0.579958	0.407264	0.252345	0.872788		80.2	0.0906126	0.00479073	0.841748	0.573801	0.140705	0.0055939	0.759365
		80.4	0.978237	1.04274	1.25386	0.578491	0.407318	0.25211	0.872531		80.4	0.0901489	0.00516058	0.842134	0.573884	0.140488	0.0057383	0.759207
		80.6	0.978204	1.04234	1.25355	0.577039	0.406716	0.251739	0.87255		80.6	0.0896547	0.00496105	0.84155	0.573625	0.140503	0.00555499	0.759036
		80.8	0.977322	1.04765	1.25278	0.575929	0.406522	0.251529	0.872938		80.8	0.0901248	0.00475585	0.842083	0.572926	0.140671	0.00573688	0.758844
		81	0.977315	1.04784	1.25226	0.574479	0.405908	0.251365	0.872978		81	0.0899429	0.00470958	0.842113	0.572427	0.141018	0.00522463	0.758681
		81.2	0.976923	1.04639	1.25099	0.572941	0.406217	0.251156	0.873059		81.2	0.0893036	0.005205	0.842101	0.572564	0.141153	0.00575826	0.758145
		81.4	0.977135	1.04866	1.24972	0.57278	0.406361	0.250921	0.872636		81.4	0.0894382	0.00544854	0.842047	0.572867	0.141418	0.00595403	0.757494
		81.6	0.977094	1.04525	1.24918	0.571462	0.406473	0.249957	0.87223		81.6	0.0889307	0.00552609	0.842007	0.572807	0.141804	0.00574506	0.757892
		81.8	0.977148	1.04806	1.24946	0.569676	0.406013	0.248916	0.872005		81.8	0.088413	0.00540858	0.841987	0.572867	0.142261	0.00619775	0.757806
		82	0.976746	1.04768	1.24924	0.569004	0.406246	0.248063	0.871705		82	0.0879934	0.00551701	0.842187	0.573037	0.142301	0.00595146	0.757421
		82.2	0.976719	1.05077	1.24929	0.568103	0.406228	0.247177	0.871161		82.2	0.087911	0.00550716	0.84237	0.573331	0.142656	0.00564812	0.757074
		82.4	0.97641	1.04764	1.24964	0.567091	0.406149	0.24676	0.870063		82.4	0.0873612	0.00515723	0.840891	0.573379	0.142542	0.00539286	0.757212
		82.6	0.975433	1.04881	1.24977	0.565852	0.406335	0.246597	0.868575		82.6	0.0871776	0.00462565	0.840146	0.573887	0.142563	0.00541498	0.757428
		82.8	0.974834	1.0469	1.24962	0.56496	0.406662	0.246	0.86735		82.8	0.0871069	0.00453958	0.839824	0.574171	0.141956	0.00578858	0.757202
		83	0.974665	1.04955	1.24999	0.563694	0.406917	0.24557	0.866646		83	0.0873882	0.00451279	0.839575	0.574791	0.142188	0.00547727	0.75735
		83.2	0.974244	1.04552	1.24957	0.561886	0.407209	0.245449	0.865386		83.2	0.0875691	0.00449796	0.839085	0.575392	0.14237	0.00523562	0.75722
		83.4	0.973487	1.04407	1.24978	0.560818	0.407034	0.244572	0.863954		83.4	0.0873167	0.00446572	0.838973	0.576254	0.142706	0.00504402	0.757512
		83.6	0.97342	1.04529	1.24967	0.55946	0.406402	0.244629	0.862963		83.6	0.0873886	0.00464186	0.838895	0.575879	0.142653	0.00485883	0.757797
		83.8	0.97256	1.04684	1.24911	0.557768	0.405771	0.244226	0.86266		83.8	0.0879048	0.00463171	0.838751	0.576085	0.142315	0.00481053	0.757987
		84	0.971854	1.04183	1.2491	0.556122	0.405516	0.244799	0.861822		84	0.0879743	0.0041758	0.838659	0.575837	0.142205	0.00491161	0.758534
		84.2	0.971525	1.04179	1.24877	0.555057	0.405338	0.244773	0.860709		84.2	0.0879885	0.00390814	0.838813	0.575299	0.142082	0.00461671	0.75914
		84.4	0.971191	1.04115	1.24819	0.553178	0.404966	0.244406	0.859874		84.4	0.0879624	0.00372886	0.838404	0.575164	0.142045	0.00415921	0.76019
		84.6	0.970556	1.03872	1.24771	0.551669	0.405035	0.244322	0.859855		84.6	0.0876215	0.0032273	0.838037	0.57527	0.142317	0.00389267	0.760317
		84.8	0.96978	1.03889	1.2468	0.551041	0.404806	0.244014	0.859725		84.8	0.0879756	0.00297057	0.838635	0.575275	0.142219	0.00376302	0.760597
		85	0.970103	1.04115	1.24646	0.549506	0.403993	0.243792	0.859431		85	0.0881011	0.00317423	0.839047	0.575024	0.142104	0.00399545	0.760644
		85.2	0.970071	1.03887	1.24605	0.54823	0.404299	0.243421	0.859723		85.2	0.0884643	0.00292009	0.838932	0.57523	0.14295	0.00422561	0.760422
		85.4	0.969613	1.04002	1.24695	0.5476	0.403778	0.242807	0.859491		85.4	0.0892703	0.00263954	0.839093	0.575112	0.142666	0.00456967	0.760503
		85.6	0.969314	1.04048	1.24674	0.546197	0.403738	0.242012	0.859576		85.6	0.0895488	0.0025759	0.839108	0.574468	0.142636	0.00460375	0.760581
		85.8	0.970136	1.03661	1.24718	0.544848	0.403438	0.241209	0.859498		85.8	0.0896492	0.00245891	0.839031	0.573789	0.142847	0.00526482	0.760366
		86	0.970108	1.03855	1.24741	0.544202	0.403318	0.241048	0.859429		86	0.0902797	0.00279045	0.838566	0.573886	0.142148	0.00594355	0.760088
		86.2	0.970468	1.0379	1.24733	0.543401	0.402872	0.240633	0.85965		86.2	0.0910577	0.00282636	0.838268	0.57361	0.142089	0.00610171	0.760058
		86.4	0.970539	1.04803	1.2473	0.541829	0.403021	0.240252	0.859043		86.4	0.0908373	0.00283217	0.837549	0.573949	0.142023	0.0065109	0.759706
		86.6	0.970226	1.04596	1.2467	0.540496	0.403199	0.239412	0.858793		86.6	0.0907724	0.00279827	0.837659	0.573885	0.142167	0.00684717	0.758982
		86.8	0.97027	1.04495	1.24635	0.539671	0.403225	0.238992	0.858569		86.8	0.0913267	0.00281205	0.83786	0.574611	0.142224	0.00761328	0.758482
		87	0.970138	1.04286	1.24635	0.538142	0.402957	0.238334	0.858024		87	0.0916866	0.003056	0.837873	0.574364	0.142698	0.00727355	0.758136
		87.2	0.969666	1.04221	1.24588	0.536377	0.402756	0.238459	0.857043		87.2	0.0914776	0.0029861	0.837697	0.574618	0.142843	0.00730241	0.757642
		87.4	0.969192	1.04326	1.24513	0.535523	0.402228	0.238313	0.856459		87.4	0.0908159	0.00312926	0.837735	0.57452	0.1427	0.00701886	0.757781
		87.6	0.969186	1.04188	1.24482	0.534627	0.402105	0.238632	0.85602		87.6	0.0907023	0.00345273	0.83834	0.574281	0.142454	0.0070865	0.757775
		87.8	0.968627	1.03784	1.24414	0.532543	0.401715	0.238475	0.855392		87.8	0.0901994	0.00339767	0.838404	0.574471	0.14311	0.0075138	0.757134
		88	0.967901	1.04343	1.24419	0.531336	0.401761	0.238666	0.854149		88	0.0893319	0.00357782	0.838106	0.574216	0.143528	0.00730442	0.75749
		88.2	0.967418	1.03784	1.24352	0.53081	0.401945	0.238163	0.852908		88.2	0.0884497	0.00371059	0.838685	0.573958	0.143151	0.00647576	0.758029
		88.4	0.966604	1.03507	1.24295	0.529442	0.401785	0.238395	0.851974		88.4	0.0876753	0.00383993	0.838359	0.574491	0.142853	0.00597172	0.758281
		88.6	0.965921	1.04048	1.24185	0.528265	0.402303	0.238832	0.851661		88.6	0.0866805	0.00388151	0.838706	0.574746	0.143492	0.00569036	0.758551
		88.8	0.965441	1.03682	1.24112	0.528499	0.402255	0.238549	0.850757		88.8	0.0865347	0.0039676	0.839289	0.574197	0.143431	0.00548336	0.758558
		89	0.964959	1.03298	1.24071	0.527208	0.401894	0.238659	0.850273		89	0.086859	0.00379704	0.839568	0.574113	0.143842	0.00594683	0.758882
		89.2	0.964615	1.03153	1.24059	0.526312	0.402454	0.238438	0.850561		89.2	0.0868357	0.00299488	0.839253	0.574222	0.144409	0.0056459	0.758556
		89.4	0.963765	1.03655	1.24038	0.525754	0.401898	0.238139	0.850445		89.4	0.08679	0.00300656	0.839088	0.574188	0.14385	0.00608887	0.758476
		89.6	0.963744	1.03454	1.23894	0.525398	0.402229	0.237606	0.850462		89.6	0.0872743	0.00338757	0.839164	0.573524	0.144036	0.00609097	0.758557
		89.8	0.96416	1.02961	1.23906	0.524095	0.401476	0.237557	0.850941		89.8	0.0874424	0.00369184	0.838508	0.573187	0.144469	0.00590312	0.758601
		90	0.963486	1.02908	1.23859	0.523061	0.400946	0.237059	0.851892		90	0.0875929	0.00415689	0.837677	0.573083	0.144391	0.00616941	0.758675
		90.2	0.963186	1.0273	1.23786	0.522343	0.400125	0.236557	0.852745		90.2	0.0879911	0.00397549	0.837002	0.572824	0.14454	0.00609099	0.758674
		90.4	0.963105	1.03314	1.2378	0.520735	0.399907	0.2362	0.85304		90.4	0.0878888	0.00372605	0.836611	0.572882	0.144176	0.00629046	0.758218
		90.6	0.962201	1.03196	1.23721	0.519427	0.399499	0.235869	0.853474		90.6	0.0884364	0.00363889	0.836263	0.572569	0.144158	0.00631432	0.75816
		90.8	0.96159	1.03411	1.23722	0.518276	0.399333	0.235367	0.853277		90.8	0.0887905	0.00372864	0.835815	0.572679	0.143676	0.00708807	0.758238
		91	0.961215	1.03648	1.23681	0.517005	0.398912	0.235145	0.853546		91	0.0891491	0.0038736	0.835026	0.572355	0.143081	0.00712523	0.758003
		91.2	0.96107	1.03615	1.23668	0.515661	0.398782	0.234736	0.853225		91.2	0.0892394	0.0037828	0.834625	0.572319	0.142449	0.00734239	0.757846
		91.4	0.96026	1.03617	1.23643	0.515239	0.398926	0.234606	0.85315		91.4	0.0894788	0.00334254	0.83444	0.572197	0.14213	0.00738662	0.757975
		91.6	0.960051	1.03724	1.23655	0.514272	0.398757	0.234178	0.852643		91.6	0.0896825	0.00342522	0.834722	0.572009	0.142228	0.00755034	0.757647
		91.8	0.959582	1.0331	1.23648	0.512534	0.398506	0.233709	0.852055		91.8	0.0895819	0.00322444	0.834177	0.572059	0.142515	0.0075263	0.757757
		92	0.959449	1.03438	1.23657	0.511504	0.399089	0.233316	0.850764		92	0.0895279	0.00307225	0.834169	0.571881	0.141871	0.00688868	0.75842
		92.2	0.959366	1.03612	1.23644	0.510955	0.399217	0.232735	0.849414		92.2	0.0898653	0.00301731	0.834495	0.572207	0.141765	0.00646386	0.758881
		92.4	0.959453	1.03613	1.23626	0.510014	0.399545	0.232667	0.848536		92.4	0.0897173	0.00271623	0.834595	0.572107	0.142046	0.00644494	0.758933
		92.6	0.959293	1.03512	1.23544	0.509233	0.399869	0.232482	0.847484		92.6	0.089893	0.00274787	0.835344	0.571922	0.143409	0.00607011	0.759539
		92.8	0.959465	1.03702	1.23487	0.508968	0.400057	0.231701	0.845853		92.8	0.090007	0.00266921	0.835989	0.571911	0.143292	0.00614981	0.75979
		93	0.959364	1.034	1.23465	0.507469	0.399693	0.232014	0.84481		93	0.0901715	0.00257241	0.835912	0.572326	0.1436	0.00602853	0.760298
		93.2	0.959486	1.03358	1.23438	0.506131	0.399593	0.231577	0.843798		93.2	0.0893736	0.00219952	0.836189	0.572547	0.143516	0.00608946	0.75994
		93.4	0.958343	1.02853	1.23374	0.504763	0.39906	0.230994	0.842751		93.4	0.0894997	0.00294866	0.836162	0.57285	0.143698	0.00594121	0.760595
		93.6	0.958308	1.02845	1.23353	0.503774	0.399019	0.230536	0.84196		93.6	0.089591	0.00297104	0.836514	0.572754	0.143606	0.0059598	0.760365
		93.8	0.958516	1.02643	1.23404	0.501857	0.398435	0.230617	0.841711		93.8	0.0893233	0.00349707	0.835621	0.573131	0.143892	0.0060773	0.760029
		94	0.957858	1.02802	1.23439	0.501078	0.398455	0.23018	0.841107		94	0.0894579	0.00351743	0.835611	0.573242	0.14382	0.00654916	0.759989
		94.2	0.957319	1.02849	1.23451	0.500179	0.398179	0.229959	0.840931		94.2	0.0895086	0.00329186	0.835418	0.573509	0.143867	0.00721228	0.760164
		94.4	0.956793	1.02076	1.2341	0.499063	0.398034	0.229997	0.840805		94.4	0.0890106	0.00348115	0.835491	0.573624	0.143039	0.007408	0.759756
		94.6	0.956324	1.02221	1.23339	0.498232	0.397475	0.229847	0.840956		94.6	0.0886876	0.00408562	0.834932	0.573266	0.142801	0.00773123	0.759622
		94.8	0.955877	1.0237	1.23328	0.498173	0.397116	0.228878	0.841153		94.8	0.0883396	0.00414081	0.835088	0.573062	0.142792	0.00861978	0.759523
		95	0.955882	1.01969	1.23307	0.498002	0.396875	0.228726	0.841181		95	0.0884976	0.00385078	0.834741	0.573403	0.142939	0.00861474	0.758551
		95.2	0.955764	1.02869	1.23325	0.497349	0.397086	0.22845	0.840686		95.2	0.0883944	0.00362016	0.834689	0.572732	0.142796	0.00868064	0.757662
		95.4	0.955417	1.02739	1.23299	0.497019	0.397237	0.228397	0.840762		95.4	0.0885015	0.00332268	0.834483	0.572703	0.143198	0.00902393	0.757197
		95.6	0.955584	1.02616	1.23265	0.496682	0.396922	0.227997	0.840912		95.6	0.0885916	0.00318586	0.834571	0.57272	0.143688	0.00895104	0.756539
		95.8	0.955987	1.0246	1.23269	0.495741	0.396942	0.227629	0.840831		95.8	0.089093	0.00327042	0.834455	0.572938	0.143775	0.00877188	0.756122
		96	0.955997	1.02608	1.23259	0.494687	0.397076	0.227292	0.840955		96	0.0893231	0.00262494	0.834273	0.572842	0.144155	0.00847168	0.75562
		96.2	0.95612	1.02613	1.23233	0.494999	0.396938	0.227091	0.840595		96.2	0.0900315	0.00269503	0.834088	0.572953	0.144019	0.00871049	0.755788
		96.4	0.956121	1.027	1.23164	0.494773	0.396721	0.227662	0.840004		96.4	0.0905114	0.00247277	0.83419	0.572131	0.14449	0.00864604	0.755697
		96.6	0.955713	1.02982	1.23099	0.493635	0.39675	0.227543	0.839068		96.6	0.0908985	0.002725	0.833781	0.572063	0.144783	0.00840175	0.755999
		96.8	0.955559	1.03023	1.23088	0.492692	0.396621	0.227012	0.838071		96.8	0.0903969	0.00263396	0.833178	0.572085	0.14452	0.00830568	0.755875
		97	0.955284	1.03266	1.23108	0.491709	0.396267	0.22708	0.837107		97	0.090623	0.00266372	0.83252	0.572446	0.144397	0.00836346	0.755982
		97.2	0.955051	1.02583	1.23109	0.489877	0.395968	0.226365	0.836205		97.2	0.0899113	0.00286912	0.832674	0.572852	0.143747	0.0086004	0.755902
		97.4	0.954319	1.0314	1.231	0.488795	0.395714	0.225479	0.835326		97.4	0.0901403	0.00358584	0.832496	0.57309	0.143887	0.00853689	0.756324
		97.6	0.954721	1.02646	1.23061	0.487815	0.395939	0.225277	0.834548		97.6	0.0904209	0.00336515	0.832327	0.573256	0.143576	0.0087942	0.756389
		97.8	0.954653	1.02861	1.23079	0.48598	0.396098	0.224948	0.833856		97.8	0.0904849	0.00358795	0.832136	0.573263	0.143443	0.0087173	0.756663
		98	0.954229	1.02926	1.23074	0.484822	0.396199	0.22467	0.833227		98	0.0899027	0.00327295	0.832225	0.573251	0.143433	0.00870846	0.757001
		98.2	0.953482	1.02749	1.22965	0.484147	0.396195	0.223979	0.832998		98.2	0.0889524	0.00351258	0.832143	0.573112	0.143451	0.00894211	0.757613
		98.4	0.952775	1.02386	1.22865	0.483247	0.395891	0.223446	0.832732		98.4	0.0882357	0.00398481	0.832415	0.572807	0.143187	0.00839871	0.757276
		98.6	0.952451	1.02449	1.22801	0.48227	0.395525	0.222693	0.832829		98.6	0.0874518	0.00414847	0.831911	0.572731	0.143198	0.0080678	0.757713
		98.8	0.95215	1.01661	1.22711	0.482039	0.395608	0.221834	0.832587		98.8	0.0870918	0.00378238	0.831897	0.57266	0.14337	0.00822598	0.757937
		99	0.951732	1.02101	1.22663	0.481379	0.396072	0.221883	0.832049		99	0.0871319	0.00324255	0.832158	0.572579	0.14314	0.00770972	0.757558
		99.2	0.951408	1.01772	1.22611	0.480187	0.395861	0.222102	0.832383		99.2	0.0872673	0.00285322	0.83259	0.572829	0.142743	0.0078428	0.757743
		99.4	0.951122	1.01445	1.2257	0.478964	0.395856	0.221959	0.832649		99.4	0.087225	0.00265383	0.832789	0.573207	0.143164	0.00780779	0.758307
		99.6	0.950722	1.01566	1.22488	0.478433	0.395556	0.222006	0.833079		99.6	0.0879179	0.00225196	0.833048	0.573261	0.143222	0.0072771	0.758366
		99.8	0.950195	1.01806	1.22471	0.476959	0.395268	0.22232	0.833662		99.8	0.0882296	0.00174349	0.833102	0.573085	0.143145	0.00696635	0.75827
		100	0.950247	1.01768	1.22423	0.475971	0.395088	0.22288	0.834191		100	0.0885948	0.00084531	0.83273	0.572779	0.1432	0.00661585	0.75853
		100.2	0.950239	1.02214	1.2238	0.476263	0.394703	0.223201	0.834037		100.2	0.0892907	0.00061249	0.833315	0.572397	0.142936	0.00669744	0.758767
		100.4	0.949789	1.01966	1.22407	0.475655	0.394005	0.22367	0.833659		100.4	0.0891479	0.00034761	0.833374	0.57185	0.143667	0.0061424	0.758235
		100.6	0.949846	1.02079	1.22447	0.474421	0.394031	0.223358	0.833509		100.6	0.089017	-0.0001399	0.832675	0.572086	0.143756	0.00591144	0.757617
		100.8	0.949666	1.02345	1.22512	0.473466	0.393479	0.223181	0.832708		100.8	0.0890295	-3.81e-05	0.832723	0.572188	0.143482	0.00604501	0.75707
		101	0.94964	1.01979	1.22553	0.472959	0.393339	0.223825	0.831654		101	0.0894192	-0.0001446	0.832761	0.572655	0.14338	0.00628136	0.75679
		101.2	0.949619	1.02344	1.22606	0.471765	0.392767	0.223619	0.830586		101.2	0.0889584	-9.699e-05	0.832989	0.572352	0.143541	0.00599796	0.75642
		101.4	0.949566	1.02255	1.22627	0.471008	0.392519	0.22334	0.829554		101.4	0.0888792	0.00021002	0.832196	0.572042	0.143668	0.00609803	0.756596
		101.6	0.949682	1.02724	1.22581	0.470603	0.393043	0.223237	0.828395		101.6	0.089217	5.333e-05	0.831953	0.572372	0.1433	0.00612819	0.756362
		101.8	0.949274	1.02493	1.22619	0.46971	0.392296	0.223088	0.827228		101.8	0.0889251	0.00024124	0.83161	0.572337	0.143029	0.0064328	0.756137
		102	0.949138	1.02357	1.22595	0.46928	0.392195	0.222891	0.825907		102	0.088304	0.00043286	0.831045	0.572377	0.143685	0.0067377	0.75614
		102.2	0.948485	1.02245	1.22521	0.469253	0.392259	0.222015	0.825493		102.2	0.0883853	0.00100446	0.831083	0.572364	0.143447	0.00675481	0.756719
		102.4	0.948413	1.02263	1.22478	0.468373	0.391871	0.221457	0.824937		102.4	0.088283	0.00162282	0.830859	0.571958	0.143627	0.00676876	0.756677
		102.6	0.948377	1.01825	1.2241	0.467649	0.39198	0.221222	0.824514		102.6	0.0881479	0.00172432	0.830516	0.572079	0.143232	0.00679245	0.757156
		102.8	0.948533	1.01944	1.22376	0.467477	0.391927	0.220807	0.823931		102.8	0.0884589	0.00159787	0.830441	0.572285	0.143022	0.00732893	0.757402
		103	0.947876	1.01725	1.22403	0.466221	0.392255	0.220397	0.823744		103	0.0887501	0.00206873	0.830653	0.573095	0.142849	0.00720702	0.757498
		103.2	0.948511	1.01205	1.22396	0.464624	0.39189	0.219988	0.823679		103.2	0.0890136	0.00207279	0.830996	0.57358	0.143034	0.00736767	0.758099
		103.4	0.948458	1.01036	1.22335	0.462941	0.391581	0.219314	0.823941		103.4	0.0891857	0.00229893	0.83102	0.573283	0.14375	0.0075159	0.758175
		103.6	0.948346	1.00793	1.22309	0.462316	0.390918	0.218912	0.82417		103.6	0.089105	0.00205845	0.831032	0.572851	0.143496	0.00784838	0.758378
		103.8	0.948241	1.01071	1.22305	0.461304	0.390757	0.21846	0.824983		103.8	0.0888774	0.00171884	0.831688	0.572529	0.143976	0.00830285	0.758323
		104	0.948639	1.00984	1.22223	0.460473	0.390437	0.218045	0.825374		104	0.0885417	0.00163579	0.831601	0.572693	0.144378	0.00814096	0.758886
		104.2	0.948265	1.01282	1.22151	0.460171	0.390146	0.217493	0.825185		104.2	0.0885659	0.00154302	0.831975	0.572706	0.14473	0.00861438	0.758648
		104.4	0.948049	1.01422	1.22127	0.458887	0.390178	0.217237	0.825475		104.4	0.0882458	0.00110328	0.831823	0.572577	0.145029	0.00916761	0.758419
		104.6	0.948284	1.01231	1.2213	0.456979	0.390677	0.216856	0.825522		104.6	0.0880141	0.00030154	0.831481	0.572429	0.144718	0.00956408	0.758364
		104.8	0.947498	1.01282	1.22076	0.456139	0.390983	0.216903	0.824763		104.8	0.0877022	0.0004697	0.830981	0.571814	0.144603	0.0100332	0.757912
		105	0.946992	1.01546	1.22038	0.45581	0.391356	0.217545	0.824587		105	0.0872683	0.00032182	0.830587	0.572085	0.145346	0.00998757	0.757486
		105.2	0.946652	1.01381	1.22026	0.455091	0.391211	0.217423	0.82456		105.2	0.0865867	0.00033455	0.830183	0.571506	0.145111	0.010107	0.757452
		105.4	0.946339	1.02202	1.21981	0.454333	0.390892	0.217385	0.8242		105.4	0.0860109	0.00055041	0.829324	0.571572	0.144865	0.0101599	0.757518
		105.6	0.94537	1.01491	1.21944	0.454443	0.39102	0.217054	0.823927		105.6	0.0861133	0.00019593	0.829325	0.571677	0.144958	0.010452	0.757212
		105.8	0.94506	1.0177	1.2195	0.453958	0.390234	0.217066	0.823117		105.8	0.0860168	0.00040212	0.8294	0.571414	0.145067	0.0104426	0.757635
		106	0.94474	1.0194	1.21949	0.45318	0.39051	0.216898	0.822339		106	0.0859716	0.00038934	0.829509	0.571089	0.14556	0.0100686	0.757576
		106.2	0.944248	1.01695	1.21948	0.453054	0.390745	0.216618	0.822619		106.2	0.086219	0.00100803	0.829709	0.570592	0.145229	0.00956659	0.757918
		106.4	0.944208	1.01687	1.21949	0.452429	0.390838	0.216647	0.821817		106.4	0.0861357	0.00147071	0.829588	0.57004	0.145655	0.00974738	0.757883
		106.6	0.943786	1.0166	1.21985	0.451497	0.390762	0.216661	0.820886		106.6	0.0864571	0.00169589	0.82943	0.570437	0.145317	0.00934954	0.757752
		106.8	0.943887	1.01616	1.21983	0.450988	0.390632	0.216353	0.819899		106.8	0.0870389	0.00181092	0.829014	0.570137	0.145077	0.00923021	0.757902
		107	0.943829	1.00976	1.2197	0.45017	0.390885	0.215693	0.818849		107	0.0876749	0.00230145	0.82928	0.570355	0.145161	0.00909437	0.757522
		107.2	0.944457	1.01513	1.2195	0.449045	0.390087	0.215288	0.817804		107.2	0.0883542	0.00178421	0.829958	0.56984	0.145358	0.00895136	0.757413
		107.4	0.944361	1.01349	1.21876	0.448168	0.389552	0.214702	0.817127		107.4	0.0884333	0.00214157	0.829725	0.569624	0.145329	0.00898959	0.756866
		107.6	0.944612	1.00997	1.21863	0.448142	0.389394	0.214684	0.816324		107.6	0.0882716	0.00210691	0.829972	0.569463	0.145536	0.00893849	0.757053
		107.8	0.944534	1.00678	1.21771	0.447806	0.389639	0.214333	0.815838		107.8	0.0888254	0.00195742	0.830541	0.569877	0.146115	0.00897075	0.757102
		108	0.944908	1.01148	1.21716	0.446794	0.389531	0.214621	0.81485		108	0.0887194	0.00190589	0.830673	0.570246	0.146525	0.00866332	0.757351
		108.2	0.944779	1.00634	1.21623	0.446043	0.389777	0.214664	0.814119		108.2	0.0892226	0.001799	0.831003	0.570323	0.146275	0.00865468	0.756536
		108.4	0.944907	1.01003	1.21586	0.445575	0.389902	0.214402	0.814252		108.4	0.089087	0.00127658	0.830603	0.570309	0.146433	0.00904351	0.756244
		108.6	0.944754	1.003	1.21563	0.444627	0.390068	0.214811	0.814056		108.6	0.0888416	0.00113194	0.829918	0.570794	0.145941	0.0083499	0.756215
		108.8	0.94395	1.00565	1.21523	0.444782	0.390035	0.21479	0.813812		108.8	0.0888536	0.00136163	0.829111	0.571161	0.146511	0.00792814	0.755796
		109	0.943828	1.00344	1.21493	0.444477	0.39013	0.215177	0.813832		109	0.0886497	0.00112702	0.828835	0.571903	0.146644	0.00793274	0.756161
		109.2	0.943408	1.00511	1.21455	0.44404	0.38962	0.21511	0.814353		109.2	0.0882882	0.00073046	0.828454	0.572073	0.146286	0.00797513	0.756444
		109.4	0.943022	1.00341	1.21444	0.44327	0.388824	0.214414	0.814936		109.4	0.0881575	0.00051138	0.827939	0.572089	0.146391	0.00764056	0.756819
		109.6	0.942522	1.01138	1.21477	0.443059	0.388726	0.21408	0.815507		109.6	0.0884244	0.00037646	0.8281	0.572423	0.146175	0.00775246	0.757102
		109.8	0.941876	1.00747	1.21476	0.442463	0.388404	0.213752	0.81536		109.8	0.0886075	0.00030273	0.828467	0.572495	0.14624	0.00735428	0.757233
		110	0.94163	1.00327	1.21462	0.441638	0.388319	0.213222	0.815573		110	0.0881946	-9.823e-05	0.828493	0.572453	0.14623	0.00684036	0.75746
		110.2	0.941613	1.01793	1.2144	0.440971	0.388556	0.212851	0.816263		110.2	0.088062	0.00056683	0.828389	0.571782	0.14627	0.00679665	0.758056
		110.4	0.941551	1.00975	1.21325	0.440033	0.388752	0.212547	0.816034		110.4	0.0878936	0.00063458	0.827863	0.571886	0.146245	0.00727593	0.758308
		110.6	0.941534	1.0116	1.21315	0.438554	0.388522	0.212214	0.815603		110.6	0.0879302	0.0006074	0.828116	0.571931	0.145972	0.00706836	0.758215
		110.8	0.941478	1.01094	1.21229	0.437884	0.38882	0.211207	0.814809		110.8	0.0873745	0.00085209	0.828191	0.571524	0.146113	0.00753789	0.758063
		111	0.941908	1.0113	1.2122	0.437552	0.389103	0.210471	0.813824		111	0.0875284	0.00097321	0.828257	0.572169	0.146361	0.00781385	0.757812
		111.2	0.942239	1.01071	1.21152	0.436327	0.388937	0.210211	0.813629		111.2	0.0875025	0.00099063	0.828451	0.571887	0.14636	0.00778034	0.75799
		111.4	0.942536	1.00933	1.21074	0.435678	0.38883	0.209996	0.81313		111.4	0.0868072	0.0011295	0.828073	0.571644	0.146313	0.00809974	0.757384
		111.6	0.942624	1.00982	1.21021	0.435519	0.389405	0.210362	0.812705		111.6	0.0866496	0.00124103	0.828293	0.571565	0.146432	0.00826205	0.757138
		111.8	0.942159	1.00994	1.20957	0.435273	0.389473	0.210124	0.811989		111.8	0.0869764	0.0014798	0.828208	0.57136	0.146862	0.00866242	0.757257
		112	0.94219	1.00005	1.20994	0.433946	0.389337	0.210252	0.810943		112	0.0870893	0.00174305	0.827921	0.571127	0.14715	0.00858472	0.757018
		112.2	0.941845	1.00604	1.20979	0.433278	0.389619	0.210562	0.810189		112.2	0.0871402	0.0016958	0.827109	0.57137	0.146896	0.00823651	0.756047
		112.4	0.941544	1.00383	1.2097	0.433901	0.389121	0.210255	0.809831		112.4	0.0871354	0.00197921	0.826018	0.571247	0.147251	0.00842885	0.756021
		112.6	0.940331	1.0038	1.21011	0.433366	0.38939	0.210548	0.809208		112.6	0.087477	0.00189177	0.825631	0.571573	0.146777	0.00745729	0.756001
		112.8	0.939959	0.999562	1.21062	0.432907	0.389425	0.210163	0.808066		112.8	0.0876818	0.0012016	0.825018	0.571355	0.146846	0.00757698	0.755597
		113	0.939126	1.0033	1.21015	0.432575	0.389288	0.210175	0.807976		113	0.0874813	0.00080176	0.824903	0.571438	0.146018	0.00796926	0.755587
		113.2	0.938645	1.00111	1.2102	0.432096	0.389238	0.210106	0.808148		113.2	0.0881845	0.00062155	0.825052	0.571115	0.145122	0.00797359	0.75526
		113.4	0.938253	0.996858	1.21116	0.430911	0.388492	0.210112	0.808209		113.4	0.0885932	0.0007913	0.825061	0.57092	0.144956	0.00787697	0.755451
		113.6	0.938076	0.994706	1.21119	0.43014	0.388159	0.209598	0.808033		113.6	0.0885837	0.0007148	0.825675	0.571387	0.145382	0.00798645	0.75514
		113.8	0.937527	1.00036	1.21114	0.429521	0.387536	0.209054	0.808035		113.8	0.0886115	0.00051963	0.826187	0.570992	0.146247	0.00779866	0.754877
		114	0.937723	1.00067	1.21087	0.428445	0.387454	0.209234	0.808619		114	0.0883927	0.00062614	0.826623	0.570694	0.145961	0.00763824	0.755104
		114.2	0.93796	0.995781	1.21054	0.427297	0.387488	0.209163	0.808461		114.2	0.0882117	0.00109737	0.826316	0.570406	0.146418	0.00753297	0.754978
		114.4	0.937724	1.00254	1.20999	0.426523	0.386812	0.208696	0.808554		114.4	0.0879463	0.00084962	0.826822	0.571093	0.146647	0.00794622	0.75529
		114.6	0.937257	1.00175	1.21019	0.42565	0.386499	0.208399	0.808983		114.6	0.0874625	0.00112187	0.827896	0.571562	0.146933	0.00825375	0.755507
		114.8	0.937176	1.00293	1.2102	0.424553	0.386351	0.207786	0.808999		114.8	0.0870037	0.00159657	0.828028	0.572057	0.147207	0.00876118	0.755265
		115	0.937337	1.00391	1.20959	0.424228	0.385875	0.208048	0.809364		115	0.0870166	0.00156287	0.828158	0.572532	0.147298	0.00862095	0.75592
		115.2	0.936941	1.00175	1.20865	0.423504	0.385602	0.208314	0.80967		115.2	0.0869267	0.00172618	0.828483	0.572653	0.147067	0.00863022	0.755841
		115.4	0.937089	1.00153	1.20808	0.422753	0.385368	0.208526	0.809791		115.4	0.0863996	0.0017125	0.827737	0.572252	0.146588	0.00871331	0.755622
		115.6	0.936755	1.0031	1.20743	0.422133	0.38567	0.208464	0.809545		115.6	0.0869019	0.0023688	0.827295	0.57259	0.146708	0.00853229	0.755672
		115.8	0.936346	1.00802	1.20728	0.422091	0.384862	0.208072	0.80885		115.8	0.0876486	0.00259706	0.826599	0.572674	0.146745	0.00875819	0.756323
		116	0.936239	1.00406	1.20757	0.421176	0.384903	0.208023	0.807581		116	0.0873784	0.00241809	0.82637	0.573106	0.146397	0.00853327	0.75603
		116.2	0.935716	0.998102	1.20704	0.421091	0.385016	0.208123	0.806686		116.2	0.0872498	0.00224067	0.825879	0.57301	0.146151	0.00814899	0.755808
		116.4	0.935215	1.00646	1.20647	0.421425	0.384442	0.207592	0.805648		116.4	0.0876264	0.00225865	0.825233	0.572524	0.145725	0.0083242	0.756335
		116.6	0.934167	1.00197	1.20662	0.42062	0.38484	0.207659	0.803955		116.6	0.0884231	0.00118525	0.825248	0.572304	0.144984	0.00821936	0.756087
		116.8	0.933955	1.00302	1.20657	0.419788	0.384764	0.207369	0.802092		116.8	0.0880685	0.00053439	0.824662	0.572197	0.144488	0.00848877	0.756268
		117	0.933296	0.99716	1.20545	0.419665	0.385114	0.207076	0.800688		117	0.0883802	0.00060282	0.824388	0.571794	0.144291	0.00863853	0.75637
		117.2	0.933225	0.99716	1.20528	0.419354	0.385457	0.206783	0.79948		117.2	0.0887342	0.0001286	0.824608	0.570739	0.144298	0.0085424	0.756682
		117.4	0.933149	0.995335	1.20568	0.417779	0.384937	0.206402	0.798544		117.4	0.0884578	-0.0001682	0.82457	0.570603	0.145277	0.00831743	0.757388
		117.6	0.933239	0.994572	1.20495	0.417186	0.38471	0.205694	0.798038		117.6	0.0879323	-0.0002101	0.824696	0.569849	0.145724	0.00782204	0.757798
		117.8	0.933019	0.99634	1.20555	0.417293	0.384444	0.205621	0.797792		117.8	0.0880425	-0.0002501	0.824703	0.569181	0.146322	0.00752134	0.758179
		118	0.933016	0.994351	1.20567	0.416816	0.384605	0.205431	0.797811		118	0.0877832	-0.000243	0.825014	0.568951	0.146398	0.00735939	0.758322
		118.2	0.933191	0.987706	1.20573	0.41659	0.384342	0.204869	0.797602		118.2	0.0870869	-0.0001805	0.824777	0.569024	0.147046	0.00721874	0.758397
		118.4	0.932617	0.99846	1.20576	0.416381	0.383937	0.204347	0.79848		118.4	0.0871593	-2.604e-05	0.825281	0.569215	0.14728	0.00730898	0.758611
		118.6	0.932323	0.991419	1.20571	0.415834	0.384048	0.204185	0.799373		118.6	0.0870821	0.00024895	0.825742	0.569321	0.147326	0.00722258	0.758335
		118.8	0.93235	0.992307	1.20575	0.414976	0.383944	0.203794	0.799981		118.8	0.0868156	0.00045668	0.825603	0.569448	0.147307	0.00695176	0.757771
		119	0.932073	0.994699	1.20503	0.415079	0.383782	0.203835	0.800841		119	0.0864628	0.00064582	0.824954	0.5696	0.147105	0.00655714	0.757553
		119.2	0.931858	0.993381	1.20487	0.414777	0.384125	0.203711	0.801536		119.2	0.0864107	0.00082452	0.824474	0.569859	0.146653	0.00644566	0.756667
		119.4	0.931939	0.996512	1.20464	0.414144	0.384141	0.203352	0.802516		119.4	0.0860645	0.00102187	0.823834	0.569927	0.146219	0.00633423	0.756148
		119.6	0.931598	0.990649	1.20443	0.414075	0.38414	0.202917	0.803017		119.6	0.0863908	0.00145865	0.823238	0.570708	0.145984	0.00638376	0.755161
		119.8	0.931385	0.999274	1.20422	0.414266	0.383844	0.202686	0.803521		119.8	0.0862679	0.00143302	0.82278	0.570986	0.145464	0.00654532	0.754787
												0.085992		0.822701
												0.0860618		0.82183
												0.0863156		0.821288
												0.086877		0.821047
												0.0864463		0.820945
												0.0865971		0.820815
												0.0866139		0.821463
												0.0866891		0.821636
												0.0860787		0.822456
												0.0861848		0.822942
												0.0862383		0.823245
												0.0857029		0.823247
												0.0857489		0.823304
												0.085762		0.82406
												0.08547		0.823777
												0.0857399		0.822794
												0.0858513		0.822801
												0.0859415		0.822816
												0.0867095		0.822072
												0.087011		0.821514
												0.0874932		0.820911
												0.0873687		0.820074
												0.0883246		0.819304
												0.0890068		0.818953
												0.0887797		0.819089
												0.0886405		0.818743
												0.0892407		0.818949
												0.0892599		0.819259
												0.0889389		0.819958
												0.0893203		0.819598
												0.0895802		0.819812
												0.088873		0.82014
												0.089089		0.820065
												0.0888589		0.821056
												0.0884166		0.82127
												0.087998		0.82078
												0.0879062		0.82122
												0.0878441		0.821124
												0.088114		0.820589
												0.0876669		0.820234
												0.0874058		0.819444
												0.0869465		0.818986
												0.0872669		0.818262
												0.0868961		0.818178
												0.086199		0.818119
												0.0856858		0.817976
												0.0857871		0.817903
												0.0859521		0.81819
												0.085997		0.818256
												0.0859236		0.818405
												0.0862575		0.819063
												0.0863561		0.819063
												0.0865256		0.818866
												0.0866788		0.819403
												0.0867056		0.819188
												0.0869861		0.818719
												0.0874419		0.818801
												0.0875749		0.818634
												0.0871069		0.818547
												0.086826		0.817813
												0.0864689		0.817171
												0.0864857		0.816921
												0.0864266		0.816271
												0.086254		0.816108
												0.0859425		0.816199
												0.0854904		0.81617
												0.0857317		0.816071
												0.0859914		0.816987
												0.0856119		0.817821
												0.0854246		0.818649
												0.0859382		0.818752
												0.0863603		0.818806
												0.086721		0.818918
												0.0872478		0.818894
												0.0872505		0.818592
												0.0871983		0.818801
												0.0866908		0.818225
												0.0863705		0.818089
												0.085738		0.817099
												0.08584		0.816078
												0.0864191		0.815702
												0.0866484		0.815268
												0.0863192		0.814857
												0.0866535		0.814913
												0.0871199		0.815203
												0.0865641		0.815127
												0.0865991		0.815248
												0.0866212		0.816092
												0.0860981		0.816253
												0.0857181		0.816153
												0.0856431		0.815581
												0.0853752		0.815911
												0.084825		0.815722
												0.0850309		0.815337
												0.0848823		0.815219
												0.084547		0.815618
												0.0843476		0.81471
												0.085012		0.814875
												0.0849994		0.814361
												0.0854882		0.814501
												0.0864407		0.814902
												0.0862956		0.815781
												0.0863386		0.815898
												0.0869198		0.815837
												0.087171		0.816033
												0.0868432		0.816004
												0.0867164		0.815846
												0.0868406		0.815779
												0.0865324		0.81522
												0.0861948		0.814671
												0.0865701		0.814019
												0.0864519		0.814042
												0.0863193		0.813374
												0.0871693		0.812992
												0.0873013		0.812883
												0.0873822		0.813005
												0.0876653		0.812562
												0.088312		0.812497
												0.0878418		0.812505
												0.0877659		0.812667
												0.08814		0.81297
												0.0880925		0.813403
												0.087864		0.812806
												0.0877184		0.812513
												0.0879334		0.813094
												0.0876665		0.813168
												0.0873431		0.812794
												0.0873719		0.813087
												0.0871458		0.812708
												0.0869529		0.812201
												0.0870724		0.811648
												0.086218		0.811393
												0.0854997		0.811271
												0.0854729		0.81125
												0.0851468		0.811275
												0.0848944		0.811624
												0.0848639		0.811573
												0.0847913		0.811225
												0.0846347		0.811654
												0.0841739		0.811274
												0.0843087		0.811427
												0.084205		0.811567
												0.0840911		0.811298
												0.0840203		0.811346
												0.0847826		0.812046
												0.0848604		0.812193
												0.085068		0.812224
												0.0850199		0.812657
												0.0854737		0.811812
												0.0853738		0.81134
												0.0856246		0.810932
												0.0855024		0.811218
												0.0858743		0.811245
												0.0863862		0.811129
												0.0869715		0.811198
												0.087364		0.811613
												0.087567		0.811149
												0.0873092		0.811087
												0.0875357		0.811367
												0.0871104		0.810934
												0.0872205		0.810956
												0.0871932		0.810872
												0.0870435		0.810485
												0.0865314		0.81014
												0.0865895		0.810179
												0.0862004		0.809846
												0.085933		0.809244
												0.0860185		0.809063
												0.0864177		0.808334
												0.0859392		0.80789
												0.0867195		0.807923
												0.0869489		0.808517
												0.08747		0.808832
												0.087432		0.809111
												0.0875824		0.809158
												0.0874246		0.809706
												0.0873307		0.810016
												0.0870666		0.810369
												0.0872282		0.810503
												0.0865004		0.810308
												0.0861899		0.810294
												0.0857658		0.809822
												0.085138		0.808841
												0.0846382		0.808403
												0.0847824		0.807684
												0.085141		0.807296
												0.0849806		0.806838
												0.0848443		0.80613
												0.0848768		0.805186
												0.0849114		0.804868
												0.0855945		0.804918
												0.0856989		0.804919
												0.0856631		0.80516
												0.0855049		0.805453
												0.085702		0.805482
												0.0860859		0.806182
												0.0859374		0.80659
												0.0856264		0.806055
												0.0853469		0.806373
												0.0849421		0.806393
												0.0850709		0.806717
												0.0849675		0.806128
												0.0849398		0.806155
												0.0852277		0.806465
												0.0853885		0.806224
												0.0854013		0.80671
												0.0847084		0.80677
												0.0843569		0.8063
												0.084909		0.806605
												0.0851823		0.806817
												0.0850646		0.80738
												0.0850826		0.807507
												0.0847216		0.808287
												0.0849801		0.80845
												0.0852005		0.807916
												0.0854711		0.807894
												0.084957		0.807881
												0.0850045		0.806859
												0.0849402		0.806754
												0.0849072		0.806855
												0.0849783		0.806867
												0.0850547		0.806082
												0.0851589		0.805933
												0.085133		0.805729
												0.0853287		0.805226
												0.0853798		0.804746
												0.0853561		0.804331
												0.0851433		0.803935
												0.0858674		0.804044
												0.0855831		0.803969
												0.0851493		0.803986
												0.0851218		0.803601
												0.0851135		0.803679
												0.0850099		0.803406
												0.0850622		0.802734
												0.0851342		0.802974
												0.0850579		0.80308
												0.0850682		0.802634
												0.0848933		0.80325
												0.0848229		0.80373
												0.0847839		0.803668
												0.0848556		0.803622
												0.0849598		0.803785
												0.0850739		0.803812
												0.0856574		0.803803
												0.0854302		0.803784
												0.0854101		0.804396
												0.0852824		0.805169
												0.0857261		0.805579
												0.0851325		0.805655
												0.0847773		0.805527
												0.085042		0.805459
												0.0852002		0.804941
												0.0845884		0.804947
												0.0846784		0.804157
												0.0844919		0.804148
												0.0845102		0.803841
												0.0841039		0.80353
												0.0841859		0.803212
												0.0842458		0.802679
												0.0842108		0.802394
												0.084173		0.802103
												0.0840448		0.8022
												0.0840018		0.802702
												0.0842343		0.802896
												0.0843447		0.802913
												0.0846805		0.80334
												0.085046		0.803549
												0.0857591		0.803303
												0.0855819		0.803237
												0.0855053		0.80332
												0.0857846		0.803193
												0.0857045		0.802077
												0.0852677		0.801984
												0.0855625		0.801444
												0.0860171		0.801062
												0.0870327		0.800783
												0.0870216		0.800594
												0.0870569		0.800028
												0.0872474		0.799958
												0.0865373		0.799978
												0.0857937		0.799705
												0.085278		0.799779
												0.0848716		0.799865
												0.0848122		0.79952
												0.0853117		0.799586
												0.085108		0.799699
												0.0848509		0.800005
												0.0848647		0.799973
												0.083805		0.799934
												0.0830366		0.799799
												0.0829548		0.799109
												0.0830155		0.798234
												0.0832346		0.798532
												0.0837063		0.798193
												0.0841765		0.797801
												0.0848051		0.798189
												0.0844487		0.798251
												0.0845909		0.798242
												0.0848624		0.798218
												0.0841267		0.79866
												0.0841985		0.798352
												0.0847569		0.798403
												0.0844858		0.798741
												0.084895		0.798791
												0.0852164		0.798536
												0.0851104		0.798576
												0.0851779		0.798521
												0.0853555		0.797997
												0.0851649		0.797597
												0.0852253		0.797166
												0.0852037		0.796804
												0.0852135		0.796471
												0.0852389		0.796543
												0.0855083		0.796037
												0.0856884		0.795994
												0.0858906		0.796214
												0.0850174		0.796535
												0.0844666		0.796931
												0.0839825		0.797275
												0.0835676		0.798036
												0.0831609		0.797867
												0.0831444		0.797754
												0.0825739		0.79798
												0.0829663		0.797905
												0.083364		0.797809
												0.084086		0.797876
												0.0843304		0.797653
												0.0845611		0.797513
												0.0849517		0.797558
												0.0851646		0.797581
												0.0850483		0.797567
												0.0850892		0.797427
												0.0856396		0.797412
												0.085565		0.797004
												0.0858158		0.796856
												0.0853704		0.797062
												0.084216		0.797713
												0.0843013		0.797994
												0.0841765		0.797898
												0.0843133		0.797635
												0.0836798		0.797314
												0.0841548		0.796897
												0.0842293		0.796852
												0.0841825		0.796567
												0.0841589		0.795906
												0.0842175		0.795735
												0.0838894		0.796145
												0.0839587		0.796188
												0.0842683		0.795938
												0.0842096		0.795823
												0.0839404		0.795383
												0.0837366		0.795287
												0.0841647		0.795215
												0.0837211		0.795339
												0.084162		0.79514
												0.0838591		0.79516
												0.0840358		0.795365
												0.084193		0.795094
												0.0840309		0.794369
												0.084602		0.794159
												0.084504		0.794157
												0.0843241		0.793799
												0.0846805		0.793402
												0.0841985		0.793446
												0.083837		0.793387
												0.083685		0.793947
												0.083447		0.793787
												0.083297		0.793423
												0.0837987		0.793342
												0.0835351		0.793836
												0.0830405		0.793872
												0.0832552		0.794032
												0.083247		0.794007
												0.0830201		0.794321
												0.0829896		0.793815
												0.0830131		0.793758
												0.0829793		0.793694
												0.0827548		0.793382
												0.0836417		0.792834
												0.0843512		0.792727
												0.083979		0.792629
												0.0841442		0.792678
												0.0848831		0.792388
												0.0844773		0.792945
												0.0847312		0.793119
												0.085194		0.793035
												0.0856573		0.792921
												0.0858187		0.793487
												0.0862799		0.79401
												0.08596		0.794372
												0.0856832		0.794526
												0.0864948		0.794334
												0.0862688		0.79384
												0.0860798		0.794297
												0.0854551		0.793913
												0.0854658		0.793729
												0.0853469		0.793023
												0.0856969		0.792718
												0.0857569		0.791733
												0.0856067		0.791591
												0.0845484		0.791887
												0.0844583		0.791694
												0.0840127		0.791343
												0.0839017		0.791598
												0.0843785		0.791568
												0.08448		0.791332
												0.0843385		0.79171
												0.0839517		0.792087
												0.0837627		0.792007
												0.0841726		0.791933
												0.0840574		0.79166
												0.0842377		0.79123
												0.0843921		0.790406
												0.0840216		0.791006
												0.0836985		0.790947
												0.0839194		0.790546
												0.0839235		0.790216
												0.0841018		0.790627
												0.0839286		0.790629
												0.0839435		0.790969
												0.083171		0.791333
												0.0832228		0.791523
												0.0835923		0.7918
												0.0836684		0.791707
												0.0834486		0.792001
												0.0835326		0.791592
												0.0834503		0.791753
												0.0834133		0.791515
												0.0833993		0.790852
												0.0840834		0.790152
												0.0835143		0.789607
												0.0832226		0.78907
												0.083531		0.788493
												0.0828102		0.78876
												0.0826448		0.788479
												0.0827451		0.787931
												0.0829085		0.788022
												0.083171		0.788739
												0.083017		0.788373
												0.083362		0.788649
												0.0836494		0.789289
												0.0835487		0.789508
												0.0835684		0.789417
												0.0833732		0.789357
												0.0828614		0.789743
												0.0831453		0.789882
												0.0828258		0.790069
												0.0826438		0.790102
												0.0826557		0.789756
												0.0828083		0.789227
												0.0823083		0.789169
												0.0820441		0.788612
												0.0822994		0.788231
												0.0823774		0.787816
												0.0823724		0.787802
												0.0823551		0.787559
												0.0831275		0.787279
												0.0833393		0.787532
												0.0830902		0.787468
												0.0836058		0.787539
												0.0834966		0.787533
												0.0835668		0.787603
												0.08359		0.787866
												0.0836387		0.788244
												0.0833207		0.78872
												0.0833566		0.789009
												0.0836051		0.788858
												0.0830885		0.789064
												0.0828516		0.788496
												0.0827671		0.787898
												0.0822803		0.787582
												0.0820161		0.787091
												0.0821562		0.786962
												0.0825384		0.786915
												0.0824552		0.787139
												0.083037		0.786863
												0.0842005		0.786549
												0.084087		0.787429
												0.0839604		0.787759
												0.084357		0.787341
												0.0846911		0.787807
												0.08507		0.788149
												0.0849118		0.787978
												0.0852269		0.787905
												0.0852356		0.787936
												0.0845051		0.787966
												0.0841828		0.787283
												0.0830184		0.786836
												0.0825032		0.785925
												0.0823192		0.785057
												0.0818597		0.784618
												0.0818217		0.784559
												0.0819762		0.784274
												0.0823507		0.784014
												0.0825922		0.783891
												0.0829056		0.783926
												0.0835774		0.784486
												0.0834956		0.785217
												0.0831106		0.785439
												0.0836613		0.78579
												0.0841533		0.785935
												0.084237		0.786243
												0.0844215		0.786277
												0.0845815		0.786061
												0.084409		0.786317
												0.0834922		0.786147
												0.0836529		0.785077
												0.0834771		0.785165
												0.0828085		0.784821
												0.0827651		0.784404
												0.0826957		0.784333
												0.0824493		0.784117
												0.082391		0.783519
												0.0826527		0.783453
												0.0829135		0.783438
												0.0826735		0.78417
												0.0828727		0.784776
												0.0828116		0.784994
												0.082903		0.785322
												0.0834098		0.785561
												0.0835122		0.785141
												0.08319		0.785414
												0.0828699		0.785254
												0.0829404		0.784748
												0.082989		0.784555
												0.08291		0.784362
												0.0832019		0.783918
												0.0829188		0.783694
												0.0821002		0.7832
												0.082621		0.782983
												0.0830703		0.782565
												0.0833335		0.782322
												0.0835875		0.782267
												0.0840763		0.782608
												0.083974		0.782843
												0.0836714		0.783848
												0.0841779		0.784318
												0.0844433		0.784838
												0.0842795		0.78491
												0.0835143		0.784916
												0.0833915		0.784459
												0.08294		0.784564
												0.0823881		0.784377
												0.0829358		0.783967
												0.0828413		0.783481
												0.0825939		0.783754
												0.0822569		0.783347
												0.0821989		0.782478
												0.0819298		0.782595
												0.0822786		0.782662
												0.0823693		0.782363
												0.0825162		0.782328
												0.0820894		0.782324
												0.0820885		0.781968
												0.0819174		0.781723
												0.0812233		0.782623
												0.0817685		0.782384
												0.0815976		0.782107
												0.0815418		0.781967
												0.0814111		0.781696
												0.0821573		0.781344
												0.0822994		0.781308
												0.082491		0.781262
												0.0829416		0.780831
												0.0829631		0.780486
												0.082949		0.781052
												0.0828709		0.780707
												0.0829154		0.780554
												0.0826917		0.780997
												0.0827473		0.781383
												0.082624		0.780716
												0.0825225		0.780883
												0.0816741		0.781057
												0.08141		0.780918
												0.0811384		0.781297
												0.0803509		0.782242
												0.0807767		0.781984
												0.0811015		0.782246
												0.0813596		0.782498
												0.0819336		0.782202
												0.0825286		0.781973
												0.0827898		0.781865
												0.0830644		0.782067
												0.0832415		0.78174
												0.0835812		0.781812
												0.0838093		0.782206
												0.0833554		0.781917
												0.083351		0.781639
												0.0833208		0.781651
												0.0831473		0.781632
												0.0827643		0.781094
												0.0824078		0.781677
												0.0818155		0.781706
												0.0815846		0.781616
												0.0813148		0.781595
												0.0808341		0.781674
												0.0808845		0.781293
												0.0811185		0.781043
												0.0809336		0.780759

## Sheet: Extended Data Fig 1d
		ELISA
						OD(450 nm)
	Antibody concentration (ug/ml)			igL RHA1 - Liposome	igL RHA1 -Soluble	PGT145 - Liposome	PGT145 - Soluble	2G12 - Liposome	2G12 - Soluble
			50	2.24	0.598	3.19	1.339	3.24	3.169
			10	2.127	0.468	3.015	1.238	3.284	3.081
			2	1.22	0.197	3	1.123	2.846	2.369
			0.4	0.649	0.14	2.677	0.66	2.283	1.255
			0.08	0.31	0.08	2.007	0.422	1.379	0.783
			0.016	0.204	0.067	1.127	0.24	0.454	0.36
			0.0032	0.118	0.063	0.6	0.188	0.374	0.227
			0.00064	0.0685	0.065	0.353	0.091	0.171	0.12

## Sheet: Extended Data Fig 1e
			Ca Flux response of PG16 expressing cells (K46 cell line)
			Start t	End t	Peak t	Peak	Mean Y	Slope	AUC	dt
		Q23 soluble 4nM	0	212	199	301042	255549	464	53900000	212
		Q23 liposome 4nM	0	242	64	1600000	686000	-2538	165000000	242
		Blank liposome	0	254	247	213894	205440	75.2	52000000	254
